# Supplementary material for: Isolation and Characterization of Equine Lymph Node Endothelial Cells
Source: Vet Sci. 2025 Sep 18;12(9):905. doi: 10.3390/vetsci12090905 (PMC12474414; doi:10.3390/vetsci12090905)
Supplement: Supplementary file 1 [file vetsci-12-00905-s001.zip]

Archive with 1 entries (1 files):
- vetsci-3808063-supplementary.xlsx
