# Supplementary material for: Isolation and Characterization of Equine Lymph Node Endothelial Cells
Source: Vet Sci. 2025 Sep 18;12(9):905. doi: 10.3390/vetsci12090905 (PMC12474414; doi:10.3390/vetsci12090905)
Supplement: Supplementary file 1 [file vetsci-12-00905-s001.zip › vetsci-3808063-supplementary.xlsx]

## Sheet: RAW Data
#CHROM	POS	ID	REF	ALT	QUAL	FILTER	INFO	FORMAT	ELAT-may
NC_009144.3	28316	.	AT	ATT	80	.	TYPE=INDEL;TA=3_prime_UTR_variant;TID=rna-XM_023636202.1;TGN=LOC111772506;NS=0;AN=0;AFS=0,0;OH=0.0;MAF=0.0	GT:PL:GQ:DP:ADP:ACN	./.:80,6,0:0:2:0,2:2,0
NC_009144.3	28987	.	C	T	70	.	TA=missense_variant;TID=rna-XM_023636202.1;TGN=LOC111772506;TCO=476.2;TACH=S476N;NS=0;AN=0;AFS=0,0;OH=0.0;MAF=0.0	GT:PL:GQ:DP:BSDP:ACN	./.:70,6,0:0:2:0,0,0,2:2,0
NC_009144.3	29374	.	A	G	70	.	TA=missense_variant;TID=rna-XM_023636202.1;TGN=LOC111772506;TCO=347.2;TACH=L347P;NS=0;AN=0;AFS=0,0;OH=0.0;MAF=0.0	GT:PL:GQ:DP:BSDP:ACN	./.:70,6,0:0:2:0,0,2,0:2,0
NC_009144.3	34611	.	TA	TAA	255	.	TYPE=INDEL;TA=5_prime_UTR_variant;TID=rna-XM_023636230.1;TGN=LOC111772506;NS=0;AN=0;AFS=0,0;OH=0.0;MAF=0.0	GT:PL:GQ:DP:ADP:ACN	./.:240,18,0:0:6:0,6:2,0
NC_009144.3	34635	.	C	T	182	.	TA=5_prime_UTR_variant;TID=rna-XM_023636230.1;TGN=LOC111772506;NS=0;AN=0;AFS=0,0;OH=0.0;MAF=0.0	GT:PL:GQ:DP:BSDP:ACN	./.:183,18,0:0:6:0,0,0,6:2,0
NC_009144.3	36073	.	G	T	174	.	TA=5_prime_UTR_variant;TID=rna-XM_023636230.1;TGN=LOC111772506;NS=0;AN=0;AFS=0,0;OH=0.0;MAF=0.0	GT:PL:GQ:DP:BSDP:ACN	./.:174,15,0:0:5:0,0,0,5:2,0
NC_009144.3	36160	.	T	C	255	.	TA=5_prime_UTR_variant;TID=rna-XM_023636230.1;TGN=LOC111772506;NS=0;AN=0;AFS=0,0;OH=0.0;MAF=0.0	GT:PL:GQ:DP:BSDP:ACN	./.:243,21,0:0:7:0,7,0,0:2,0
NC_009144.3	37655	.	T	A	70	.	TA=5_prime_UTR_variant;TID=rna-XM_023636230.1;TGN=LOC111772506;NS=0;AN=0;AFS=0,0;OH=0.0;MAF=0.0	GT:PL:GQ:DP:BSDP:ACN	./.:70,6,0:0:2:2,0,0,0:2,0
NC_009144.3	38974	.	C	T	255	.	TA=5_prime_UTR_variant;TID=rna-XM_023636230.1;TGN=LOC111772506;NS=0;AN=0;AFS=0,0;OH=0.0;MAF=0.0	GT:PL:GQ:DP:BSDP:ACN	./.:309,27,0:0:9:0,0,0,9:2,0
NC_009144.3	40041	.	G	A	100	.	TA=5_prime_UTR_variant;TID=rna-XM_023636230.1;TGN=LOC111772506;NS=0;AN=0;AFS=0,0;OH=0.0;MAF=0.0	GT:PL:GQ:DP:BSDP:ACN	./.:100,9,0:0:3:3,0,0,0:2,0
NC_009144.3	40555	.	C	T	174	.	TA=5_prime_UTR_variant;TID=rna-XM_023636230.1;TGN=LOC111772506;NS=0;AN=0;AFS=0,0;OH=0.0;MAF=0.0	GT:PL:GQ:DP:BSDP:ACN	./.:174,15,0:0:5:0,0,0,5:2,0
NC_009144.3	40679	.	G	A	121	.	TA=5_prime_UTR_variant;TID=rna-XM_023636230.1;TGN=LOC111772506;NS=0;AN=0;AFS=0,0;OH=0.0;MAF=0.0	GT:PL:GQ:DP:BSDP:ACN	./.:121,12,0:0:4:4,0,0,0:2,0
NC_009144.3	45946	.	G	C	70	.	TA=5_prime_UTR_variant;TID=rna-XM_023636202.1;TGN=LOC111772506;NS=0;AN=0;AFS=0,0;OH=0.0;MAF=0.0	GT:PL:GQ:DP:BSDP:ACN	./.:70,6,0:0:2:0,2,0,0:2,0
NC_009144.3	47594	.	CT	CAT	40	.	TYPE=INDEL;TA=5_prime_UTR_variant;TID=rna-XM_023636208.1;TGN=LOC111772506;NS=0;AN=0;AFS=0,0;OH=0.0;MAF=0.0	GT:PL:GQ:DP:ADP:ACN	./.:40,3,0:0:1:0,1:2,0
NC_009144.3	52358	.	A	T	70	.	TA=5_prime_UTR_variant;TID=rna-XM_023636208.1;TGN=LOC111772506;NS=0;AN=0;AFS=0,0;OH=0.0;MAF=0.0	GT:PL:GQ:DP:BSDP:ACN	./.:70,6,0:0:2:0,0,0,2:2,0
NC_009144.3	53182	.	T	G	174	.	TA=5_prime_UTR_variant;TID=rna-XM_023636208.1;TGN=LOC111772506;NS=0;AN=0;AFS=0,0;OH=0.0;MAF=0.0	GT:PL:GQ:DP:BSDP:ACN	./.:174,15,0:0:5:0,0,5,0:2,0
NC_009144.3	54208	.	A	T	68	.	TA=5_prime_UTR_variant;TID=rna-XM_023636208.1;TGN=LOC111772506;NS=0;AN=0;AFS=0,0;OH=0.0;MAF=0.0	GT:PL:GQ:DP:BSDP:ACN	./.:68,9,1:0:3:0,0,0,3:2,0
NC_009144.3	54384	.	A	G	255	.	TA=5_prime_UTR_variant;TID=rna-XM_023636208.1;TGN=LOC111772506;NS=0;AN=0;AFS=0,0;OH=0.0;MAF=0.0	GT:PL:GQ:DP:BSDP:ACN	./.:209,18,0:0:6:0,0,6,0:2,0
NC_009144.3	57922	.	TCT	TT	200	.	TYPE=INDEL;TA=5_prime_UTR_variant;TID=rna-XM_023636208.1;TGN=LOC111772506;NS=0;AN=0;AFS=0,0;OH=0.0;MAF=0.0	GT:PL:GQ:DP:ADP:ACN	./.:200,15,0:0:5:0,5:2,0
NC_009144.3	62301	.	A	G	255	.	TA=5_prime_UTR_variant;TID=rna-XM_023636208.1;TGN=LOC111772506;NS=0;AN=0;AFS=0,0;OH=0.0;MAF=0.0	GT:PL:GQ:DP:BSDP:ACN	./.:209,18,0:0:6:0,0,6,0:2,0
NC_009144.3	65114	.	TC	TGC	80	.	TYPE=INDEL;TA=5_prime_UTR_variant;TID=rna-XM_023636208.1;TGN=LOC111772506;NS=0;AN=0;AFS=0,0;OH=0.0;MAF=0.0	GT:PL:GQ:DP:ADP:ACN	./.:80,6,0:0:2:0,2:2,0
NC_009144.3	76903	.	T	C	70	.	TA=5_prime_UTR_variant;TID=rna-XM_023636238.1;TGN=LOC100067086;NS=0;AN=0;AFS=0,0;OH=0.0;MAF=0.0	GT:PL:GQ:DP:BSDP:ACN	./.:70,6,0:0:2:0,2,0,0:2,0
NC_009144.3	77163	.	T	G	104	.	TA=5_prime_UTR_variant;TID=rna-XM_023636238.1;TGN=LOC100067086;NS=0;AN=0;AFS=0,0;OH=0.0;MAF=0.0	GT:PL:GQ:DP:BSDP:ACN	./.:104,9,0:0:3:0,0,3,0:2,0
NC_009144.3	79671	.	T	C	70	.	TA=upstream_transcript_variant;TID=rna-XM_023636238.1;TGN=LOC100067086;NS=0;AN=0;AFS=0,0;OH=0.0;MAF=0.0	GT:PL:GQ:DP:BSDP:ACN	./.:70,6,0:0:2:0,2,0,0:2,0
NC_009144.3	133385	.	G	A	70	.	TA=synonymous_variant;TID=rna-NM_001111303.2;TGN=CYP2E1;TCO=363.3;TACH=LV363LV;NS=0;AN=0;AFS=0,0;OH=0.0;MAF=0.0	GT:PL:GQ:DP:BSDP:ACN	./.:70,6,0:0:2:2,0,0,0:2,0
NC_009144.3	143218	.	G	C	255	.	TA=upstream_transcript_variant;TID=rna-NM_001111303.2;TGN=CYP2E1;NS=0;AN=0;AFS=0,0;OH=0.0;MAF=0.0	GT:PL:GQ:DP:BSDP:ACN	./.:243,21,0:0:7:0,7,0,0:2,0
NC_009144.3	170688	.	C	T	70	.	TA=downstream_transcript_variant;TID=rna-XM_001497194.2;TGN=LOC100067067;NS=0;AN=0;AFS=0,0;OH=0.0;MAF=0.0	GT:PL:GQ:DP:BSDP:ACN	./.:70,6,0:0:2:0,0,0,2:2,0
NC_009144.3	170713	.	C	A	70	.	TA=downstream_transcript_variant;TID=rna-XM_001497194.2;TGN=LOC100067067;NS=0;AN=0;AFS=0,0;OH=0.0;MAF=0.0	GT:PL:GQ:DP:BSDP:ACN	./.:70,6,0:0:2:2,0,0,0:2,0
NC_009144.3	170714	.	A	G	70	.	TA=downstream_transcript_variant;TID=rna-XM_001497194.2;TGN=LOC100067067;NS=0;AN=0;AFS=0,0;OH=0.0;MAF=0.0	GT:PL:GQ:DP:BSDP:ACN	./.:70,6,0:0:2:0,0,2,0:2,0
NC_009144.3	170841	.	T	C	70	.	TA=downstream_transcript_variant;TID=rna-XM_001497194.2;TGN=LOC100067067;NS=0;AN=0;AFS=0,0;OH=0.0;MAF=0.0	GT:PL:GQ:DP:BSDP:ACN	./.:70,6,0:0:2:0,2,0,0:2,0
NC_009144.3	170889	.	A	G	104	.	TA=downstream_transcript_variant;TID=rna-XM_001497194.2;TGN=LOC100067067;NS=0;AN=0;AFS=0,0;OH=0.0;MAF=0.0	GT:PL:GQ:DP:BSDP:ACN	./.:104,9,0:0:3:0,0,3,0:2,0
NC_009144.3	171072	.	G	A	70	.	TA=missense_variant;TID=rna-XM_001497194.2;TGN=LOC100067067;TCO=291.2;TACH=T291M;NS=0;AN=0;AFS=0,0;OH=0.0;MAF=0.0	GT:PL:GQ:DP:BSDP:ACN	./.:70,6,0:0:2:2,0,0,0:2,0
NC_009144.3	171149	.	G	A	70	.	TA=synonymous_variant;TID=rna-XM_001497194.2;TGN=LOC100067067;TCO=265.3;TACH=AV265AV;NS=0;AN=0;AFS=0,0;OH=0.0;MAF=0.0	GT:PL:GQ:DP:BSDP:ACN	./.:70,6,0:0:2:2,0,0,0:2,0
NC_009144.3	171216	.	G	A	104	.	TA=missense_variant;TID=rna-XM_001497194.2;TGN=LOC100067067;TCO=243.2;TACH=A243V;NS=0;AN=0;AFS=0,0;OH=0.0;MAF=0.0	GT:PL:GQ:DP:BSDP:ACN	./.:104,9,0:0:3:3,0,0,0:2,0
NC_009144.3	171218	.	A	G	104	.	TA=synonymous_variant;TID=rna-XM_001497194.2;TGN=LOC100067067;TCO=242.3;TACH=AA242AA;NS=0;AN=0;AFS=0,0;OH=0.0;MAF=0.0	GT:PL:GQ:DP:BSDP:ACN	./.:104,9,0:0:3:0,0,3,0:2,0
NC_009144.3	171564	.	G	A	255	.	TA=missense_variant;TID=rna-XM_001497194.2;TGN=LOC100067067;TCO=127.2;TACH=T127M;NS=0;AN=0;AFS=0,0;OH=0.0;MAF=0.0	GT:PL:GQ:DP:BSDP:ACN	./.:243,21,0:0:7:7,0,0,0:2,0
NC_009144.3	171596	.	G	A	255	.	TA=synonymous_variant;TID=rna-XM_001497194.2;TGN=LOC100067067;TCO=116.3;TACH=LW116LW;NS=0;AN=0;AFS=0,0;OH=0.0;MAF=0.0	GT:PL:GQ:DP:BSDP:ACN	./.:225,35,17:0:7:6,0,0,1:2,0
NC_009144.3	171802	.	C	A	66	.	TA=missense_variant;TID=rna-XM_001497194.2;TGN=LOC100067067;TCO=48.1;TACH=V48L;NS=0;AN=0;AFS=0,0;OH=0.0;MAF=0.0	GT:PL:GQ:DP:BSDP:ACN	./.:66,6,0:0:2:2,0,0,0:2,0
NC_009144.3	171841	.	G	A	70	.	TA=missense_variant;TID=rna-XM_001497194.2;TGN=LOC100067067;TCO=35.1;TACH=R35W;NS=0;AN=0;AFS=0,0;OH=0.0;MAF=0.0	GT:PL:GQ:DP:BSDP:ACN	./.:70,6,0:0:2:2,0,0,0:2,0
NC_009144.3	171891	.	G	A	139	.	TA=missense_variant;TID=rna-XM_001497194.2;TGN=LOC100067067;TCO=18.2;TACH=T18M;NS=0;AN=0;AFS=0,0;OH=0.0;MAF=0.0	GT:PL:GQ:DP:BSDP:ACN	./.:139,12,0:0:4:4,0,0,0:2,0
NC_009144.3	171919	.	A	G	174	.	TA=missense_variant;TID=rna-XM_001497194.2;TGN=LOC100067067;TCO=9.1;TACH=S9P;NS=0;AN=0;AFS=0,0;OH=0.0;MAF=0.0	GT:PL:GQ:DP:BSDP:ACN	./.:174,15,0:0:5:0,0,5,0:2,0
NC_009144.3	171948	.	G	C	174	.	TA=upstream_transcript_variant;TID=rna-XM_001497194.2;TGN=LOC100067067;NS=0;AN=0;AFS=0,0;OH=0.0;MAF=0.0	GT:PL:GQ:DP:BSDP:ACN	./.:174,15,0:0:5:0,5,0,0:2,0
NC_009144.3	172252	.	G	C	70	.	TA=upstream_transcript_variant;TID=rna-XM_001497194.2;TGN=LOC100067067;NS=0;AN=0;AFS=0,0;OH=0.0;MAF=0.0	GT:PL:GQ:DP:BSDP:ACN	./.:70,6,0:0:2:0,2,0,0:2,0
NC_009144.3	172477	.	A	G	104	.	TA=upstream_transcript_variant;TID=rna-XM_001497194.2;TGN=LOC100067067;NS=0;AN=0;AFS=0,0;OH=0.0;MAF=0.0	GT:PL:GQ:DP:BSDP:ACN	./.:104,9,0:0:3:0,0,3,0:2,0
NC_009144.3	172619	.	A	G	139	.	TA=upstream_transcript_variant;TID=rna-XM_001497194.2;TGN=LOC100067067;NS=0;AN=0;AFS=0,0;OH=0.0;MAF=0.0	GT:PL:GQ:DP:BSDP:ACN	./.:139,12,0:0:4:0,0,4,0:2,0
NC_009144.3	172840	.	T	C	70	.	TA=upstream_transcript_variant;TID=rna-XM_001497194.2;TGN=LOC100067067;NS=0;AN=0;AFS=0,0;OH=0.0;MAF=0.0	GT:PL:GQ:DP:BSDP:ACN	./.:70,6,0:0:2:0,2,0,0:2,0
NC_009144.3	183824	.	C	T	104	.	TA=synonymous_variant;TID=rna-XM_014732969.1;TGN=LOC100067042;TCO=41.3;TACH=AL41AL;NS=0;AN=0;AFS=0,0;OH=0.0;MAF=0.0	GT:PL:GQ:DP:BSDP:ACN	./.:104,9,0:0:3:0,0,0,3:2,0
NC_009144.3	233765	.	T	A	121	.	TA=missense_variant;TID=rna-XM_001497057.3;TGN=LOC100066894;TCO=222.2;TACH=N222I;NS=0;AN=0;AFS=0,0;OH=0.0;MAF=0.0	GT:PL:GQ:DP:BSDP:ACN	./.:121,12,0:0:4:4,0,0,0:2,0
NC_009144.3	234494	.	C	T	70	.	TA=5_prime_UTR_variant;TID=rna-XM_001497057.3;TGN=LOC100066894;NS=0;AN=0;AFS=0,0;OH=0.0;MAF=0.0	GT:PL:GQ:DP:BSDP:ACN	./.:70,6,0:0:2:0,0,0,2:2,0
NC_009144.3	234810	.	G	A	70	.	TA=upstream_transcript_variant;TID=rna-XM_001497057.3;TGN=LOC100066894;NS=0;AN=0;AFS=0,0;OH=0.0;MAF=0.0	GT:PL:GQ:DP:BSDP:ACN	./.:70,6,0:0:2:2,0,0,0:2,0
NC_009144.3	235518	.	C	G	70	.	TA=upstream_transcript_variant;TID=rna-XM_001497057.3;TGN=LOC100066894;NS=0;AN=0;AFS=0,0;OH=0.0;MAF=0.0	GT:PL:GQ:DP:BSDP:ACN	./.:70,6,0:0:2:0,0,2,0:2,0
NC_009144.3	258909	.	T	C	70	.	TA=5_prime_UTR_variant;TID=rna-XM_023636253.1;TGN=LOC111772516;NS=0;AN=0;AFS=0,0;OH=0.0;MAF=0.0	GT:PL:GQ:DP:BSDP:ACN	./.:70,6,0:0:2:0,2,0,0:2,0
NC_009144.3	258981	.	T	A	70	.	TA=5_prime_UTR_variant;TID=rna-XM_023636253.1;TGN=LOC111772516;NS=0;AN=0;AFS=0,0;OH=0.0;MAF=0.0	GT:PL:GQ:DP:BSDP:ACN	./.:70,6,0:0:2:2,0,0,0:2,0
NC_009144.3	258984	.	A	G	70	.	TA=5_prime_UTR_variant;TID=rna-XM_023636253.1;TGN=LOC111772516;NS=0;AN=0;AFS=0,0;OH=0.0;MAF=0.0	GT:PL:GQ:DP:BSDP:ACN	./.:70,6,0:0:2:0,0,2,0:2,0
NC_009144.3	259149	.	T	C	104	.	TA=5_prime_UTR_variant;TID=rna-XM_023636253.1;TGN=LOC111772516;NS=0;AN=0;AFS=0,0;OH=0.0;MAF=0.0	GT:PL:GQ:DP:BSDP:ACN	./.:104,9,0:0:3:0,3,0,0:2,0
NC_009144.3	260461	.	A	G	255	.	TA=5_prime_UTR_variant;TID=rna-XM_023636253.1;TGN=LOC111772516;NS=0;AN=0;AFS=0,0;OH=0.0;MAF=0.0	GT:PL:GQ:DP:BSDP:ACN	./.:209,18,0:0:6:0,0,6,0:2,0
NC_009144.3	262252	.	T	A	104	.	TA=5_prime_UTR_variant;TID=rna-XM_023636253.1;TGN=LOC111772516;NS=0;AN=0;AFS=0,0;OH=0.0;MAF=0.0	GT:PL:GQ:DP:BSDP:ACN	./.:104,9,0:0:3:3,0,0,0:2,0
NC_009144.3	263292	.	C	T	104	.	TA=3_prime_UTR_variant;TID=rna-XM_023636264.1;TGN=LOC100066808;NS=0;AN=0;AFS=0,0;OH=0.0;MAF=0.0	GT:PL:GQ:DP:BSDP:ACN	./.:104,9,0:0:3:0,0,0,3:2,0
NC_009144.3	264863	.	G	A	255	.	TA=3_prime_UTR_variant;TID=rna-XM_023636264.1;TGN=LOC100066808;NS=0;AN=0;AFS=0,0;OH=0.0;MAF=0.0	GT:PL:GQ:DP:BSDP:ACN	./.:209,18,0:0:6:6,0,0,0:2,0
NC_009144.3	266049	.	G	C	104	.	TA=3_prime_UTR_variant;TID=rna-XM_023636264.1;TGN=LOC100066808;NS=0;AN=0;AFS=0,0;OH=0.0;MAF=0.0	GT:PL:GQ:DP:BSDP:ACN	./.:104,9,0:0:3:0,3,0,0:2,0
NC_009144.3	267172	.	A	G	174	.	TA=missense_variant;TID=rna-XM_023636264.1;TGN=LOC100066808;TCO=77.2;TACH=L77P;NS=0;AN=0;AFS=0,0;OH=0.0;MAF=0.0	GT:PL:GQ:DP:BSDP:ACN	./.:174,15,0:0:5:0,0,5,0:2,0
NC_009144.3	291467	.	G	C	70	.	TA=5_prime_UTR_variant;TID=rna-XM_023636277.1;TGN=LOC100066831;NS=0;AN=0;AFS=0,0;OH=0.0;MAF=0.0	GT:PL:GQ:DP:BSDP:ACN	./.:70,6,0:0:2:0,2,0,0:2,0
NC_009144.3	291623	.	GCC	GC	40	.	TYPE=INDEL;TA=5_prime_UTR_variant;TID=rna-XM_023636277.1;TGN=LOC100066831;NS=0;AN=0;AFS=0,0;OH=0.0;MAF=0.0	GT:PL:GQ:DP:ADP:ACN	./.:40,3,0:0:1:0,1:2,0
NC_009144.3	291630	.	C	T	100	.	TA=5_prime_UTR_variant;TID=rna-XM_023636277.1;TGN=LOC100066831;NS=0;AN=0;AFS=0,0;OH=0.0;MAF=0.0	GT:PL:GQ:DP:BSDP:ACN	./.:100,9,0:0:3:0,0,0,3:2,0
NC_009144.3	291643	.	T	C	104	.	TA=5_prime_UTR_variant;TID=rna-XM_023636277.1;TGN=LOC100066831;NS=0;AN=0;AFS=0,0;OH=0.0;MAF=0.0	GT:PL:GQ:DP:BSDP:ACN	./.:104,9,0:0:3:0,3,0,0:2,0
NC_009144.3	291800	.	A	C	104	.	TA=5_prime_UTR_variant;TID=rna-XM_023636277.1;TGN=LOC100066831;NS=0;AN=0;AFS=0,0;OH=0.0;MAF=0.0	GT:PL:GQ:DP:BSDP:ACN	./.:104,9,0:0:3:0,3,0,0:2,0
NC_009144.3	328334	.	TGTGCCCCCG	TG	159	.	TYPE=INDEL;TA=downstream_transcript_variant;TID=rna-XM_005602139.2;TGN=LOC100066391;NS=0;AN=0;AFS=0,0;OH=0.0;MAF=0.0	GT:PL:GQ:DP:ADP:ACN	./.:160,13,1:0:4:0,4:2,0
NC_009144.3	328388	.	C	T	174	.	TA=downstream_transcript_variant;TID=rna-XM_005602139.2;TGN=LOC100066391;NS=0;AN=0;AFS=0,0;OH=0.0;MAF=0.0	GT:PL:GQ:DP:BSDP:ACN	./.:174,15,0:0:5:0,0,0,5:2,0
NC_009144.3	328930	.	A	C	174	.	TA=3_prime_UTR_variant;TID=rna-XM_005602139.2;TGN=LOC100066391;NS=0;AN=0;AFS=0,0;OH=0.0;MAF=0.0	GT:PL:GQ:DP:BSDP:ACN	./.:174,15,0:0:5:0,5,0,0:2,0
NC_009144.3	329198	.	C	T	104	.	TA=3_prime_UTR_variant;TID=rna-XM_005602139.2;TGN=LOC100066391;NS=0;AN=0;AFS=0,0;OH=0.0;MAF=0.0	GT:PL:GQ:DP:BSDP:ACN	./.:104,9,0:0:3:0,0,0,3:2,0
NC_009144.3	329358	.	G	T	255	.	TA=3_prime_UTR_variant;TID=rna-XM_005602139.2;TGN=LOC100066391;NS=0;AN=0;AFS=0,0;OH=0.0;MAF=0.0	GT:PL:GQ:DP:BSDP:ACN	./.:209,18,0:0:6:0,0,0,6:2,0
NC_009144.3	329449	.	A	G	70	.	TA=3_prime_UTR_variant;TID=rna-XM_005602139.2;TGN=LOC100066391;NS=0;AN=0;AFS=0,0;OH=0.0;MAF=0.0	GT:PL:GQ:DP:BSDP:ACN	./.:70,6,0:0:2:0,0,2,0:2,0
NC_009144.3	329529	.	T	C	70	.	TA=3_prime_UTR_variant;TID=rna-XM_005602139.2;TGN=LOC100066391;NS=0;AN=0;AFS=0,0;OH=0.0;MAF=0.0	GT:PL:GQ:DP:BSDP:ACN	./.:70,6,0:0:2:0,2,0,0:2,0
NC_009144.3	329820	.	G	A	255	.	TA=3_prime_UTR_variant;TID=rna-XM_005602139.2;TGN=LOC100066391;NS=0;AN=0;AFS=0,0;OH=0.0;MAF=0.0	GT:PL:GQ:DP:BSDP:ACN	./.:243,21,0:0:7:7,0,0,0:2,0
NC_009144.3	329965	.	G	A	174	.	TA=3_prime_UTR_variant;TID=rna-XM_005602139.2;TGN=LOC100066391;NS=0;AN=0;AFS=0,0;OH=0.0;MAF=0.0	GT:PL:GQ:DP:BSDP:ACN	./.:174,15,0:0:5:5,0,0,0:2,0
NC_009144.3	330002	.	T	C	255	.	TA=3_prime_UTR_variant;TID=rna-XM_005602139.2;TGN=LOC100066391;NS=0;AN=0;AFS=0,0;OH=0.0;MAF=0.0	GT:PL:GQ:DP:BSDP:ACN	./.:243,21,0:0:7:0,7,0,0:2,0
NC_009144.3	330167	.	C	A	186	.	TA=3_prime_UTR_variant;TID=rna-XM_005602139.2;TGN=LOC100066391;NS=0;AN=0;AFS=0,0;OH=0.0;MAF=0.0	GT:PL:GQ:DP:BSDP:ACN	./.:187,18,0:0:6:6,0,0,0:2,0
NC_009144.3	330358	.	A	G	139	.	TA=3_prime_UTR_variant;TID=rna-XM_005602139.2;TGN=LOC100066391;NS=0;AN=0;AFS=0,0;OH=0.0;MAF=0.0	GT:PL:GQ:DP:BSDP:ACN	./.:139,12,0:0:4:0,0,4,0:2,0
NC_009144.3	330816	.	G	C	174	.	TA=synonymous_variant;TID=rna-XM_005602139.2;TGN=LOC100066391;TCO=209.3;TACH=LL209LL;NS=0;AN=0;AFS=0,0;OH=0.0;MAF=0.0	GT:PL:GQ:DP:BSDP:ACN	./.:174,15,0:0:5:0,5,0,0:2,0
NC_009144.3	330852	.	G	A	174	.	TA=synonymous_variant;TID=rna-XM_005602139.2;TGN=LOC100066391;TCO=197.3;TACH=AE197AE;NS=0;AN=0;AFS=0,0;OH=0.0;MAF=0.0	GT:PL:GQ:DP:BSDP:ACN	./.:174,15,0:0:5:5,0,0,0:2,0
NC_009144.3	331053	.	A	G	70	.	TA=synonymous_variant;TID=rna-XM_005602139.2;TGN=LOC100066391;TCO=130.3;TACH=SP130SP;NS=0;AN=0;AFS=0,0;OH=0.0;MAF=0.0	GT:PL:GQ:DP:BSDP:ACN	./.:70,6,0:0:2:0,0,2,0:2,0
NC_009144.3	331107	.	G	A	70	.	TA=synonymous_variant;TID=rna-XM_005602139.2;TGN=LOC100066391;TCO=112.3;TACH=TE112TE;NS=0;AN=0;AFS=0,0;OH=0.0;MAF=0.0	GT:PL:GQ:DP:BSDP:ACN	./.:70,6,0:0:2:2,0,0,0:2,0
NC_009144.3	331386	.	C	T	70	.	TA=synonymous_variant;TID=rna-XM_005602139.2;TGN=LOC100066391;TCO=19.3;TACH=PG19PG;NS=0;AN=0;AFS=0,0;OH=0.0;MAF=0.0	GT:PL:GQ:DP:BSDP:ACN	./.:70,6,0:0:2:0,0,0,2:2,0
NC_009144.3	331490	.	TG	TGG	120	.	TYPE=INDEL;TA=upstream_transcript_variant;TID=rna-XM_005602139.2;TGN=LOC100066391;NS=0;AN=0;AFS=0,0;OH=0.0;MAF=0.0	GT:PL:GQ:DP:ADP:ACN	./.:120,9,0:0:3:0,3:2,0
NC_009144.3	331597	.	C	G	255	.	TA=upstream_transcript_variant;TID=rna-XM_005602139.2;TGN=LOC100066391;NS=0;AN=0;AFS=0,0;OH=0.0;MAF=0.0	GT:PL:GQ:DP:BSDP:ACN	./.:209,18,0:0:6:0,0,6,0:2,0
NC_009144.3	331954	.	C	T	70	.	TA=upstream_transcript_variant;TID=rna-XM_005602139.2;TGN=LOC100066391;NS=0;AN=0;AFS=0,0;OH=0.0;MAF=0.0	GT:PL:GQ:DP:BSDP:ACN	./.:70,6,0:0:2:0,0,0,2:2,0
NC_009144.3	331985	.	G	A	70	.	TA=upstream_transcript_variant;TID=rna-XM_005602139.2;TGN=LOC100066391;NS=0;AN=0;AFS=0,0;OH=0.0;MAF=0.0	GT:PL:GQ:DP:BSDP:ACN	./.:70,6,0:0:2:2,0,0,0:2,0
NC_009144.3	332198	.	T	C	139	.	TA=upstream_transcript_variant;TID=rna-XM_005602139.2;TGN=LOC100066391;NS=0;AN=0;AFS=0,0;OH=0.0;MAF=0.0	GT:PL:GQ:DP:BSDP:ACN	./.:139,12,0:0:4:0,4,0,0:2,0
NC_009144.3	347262	.	T	C	70	.	TA=upstream_transcript_variant;TID=rna-XM_023636295.1;TGN=LOC100066851;NS=0;AN=0;AFS=0,0;OH=0.0;MAF=0.0	GT:PL:GQ:DP:BSDP:ACN	./.:70,6,0:0:2:0,2,0,0:2,0
NC_009144.3	347418	.	T	C	104	.	TA=5_prime_UTR_variant;TID=rna-XM_023636295.1;TGN=LOC100066851;NS=0;AN=0;AFS=0,0;OH=0.0;MAF=0.0	GT:PL:GQ:DP:BSDP:ACN	./.:104,9,0:0:3:0,3,0,0:2,0
NC_009144.3	349716	.	G	A	51	.	TA=synonymous_variant;TID=rna-XM_023636295.1;TGN=LOC100066851;TCO=36.3;TACH=PC36PC;NS=0;AN=0;AFS=0,0;OH=0.0;MAF=0.0	GT:PL:GQ:DP:BSDP:ACN	./.:52,6,0:0:2:2,0,0,0:2,0
NC_009144.3	349797	.	C	T	139	.	TA=synonymous_variant;TID=rna-XM_023636295.1;TGN=LOC100066851;TCO=63.3;TACH=SV63SV;NS=0;AN=0;AFS=0,0;OH=0.0;MAF=0.0	GT:PL:GQ:DP:BSDP:ACN	./.:139,12,0:0:4:0,0,0,4:2,0
NC_009144.3	350848	.	C	T	51	.	TA=synonymous_variant;TID=rna-XM_023636295.1;TGN=LOC100066851;TCO=178.3;TACH=PA178PA;NS=0;AN=0;AFS=0,0;OH=0.0;MAF=0.0	GT:PL:GQ:DP:BSDP:ACN	./.:52,6,0:0:2:0,0,0,2:2,0
NC_009144.3	350962	.	C	T	51	.	TA=synonymous_variant;TID=rna-XM_023636295.1;TGN=LOC100066851;TCO=216.3;TACH=CD216CD;NS=0;AN=0;AFS=0,0;OH=0.0;MAF=0.0	GT:PL:GQ:DP:BSDP:ACN	./.:52,6,0:0:2:0,0,0,2:2,0
NC_009144.3	350977	.	T	C	70	.	TA=synonymous_variant;TID=rna-XM_023636295.1;TGN=LOC100066851;TCO=221.3;TACH=DA221DA;NS=0;AN=0;AFS=0,0;OH=0.0;MAF=0.0	GT:PL:GQ:DP:BSDP:ACN	./.:70,6,0:0:2:0,2,0,0:2,0
NC_009144.3	351978	.	C	T	70	.	TA=synonymous_variant;TID=rna-XM_023636295.1;TGN=LOC100066851;TCO=266.3;TACH=AH266AH;NS=0;AN=0;AFS=0,0;OH=0.0;MAF=0.0	GT:PL:GQ:DP:BSDP:ACN	./.:70,6,0:0:2:0,0,0,2:2,0
NC_009144.3	352706	.	T	C	104	.	TA=missense_variant;TID=rna-XM_023636295.1;TGN=LOC100066851;TCO=380.2;TACH=V380A;NS=0;AN=0;AFS=0,0;OH=0.0;MAF=0.0	GT:PL:GQ:DP:BSDP:ACN	./.:104,9,0:0:3:0,3,0,0:2,0
NC_009144.3	352773	.	A	G	255	.	TA=synonymous_variant;TID=rna-XM_023636295.1;TGN=LOC100066851;TCO=402.3;TACH=TG402TG;NS=0;AN=0;AFS=0,0;OH=0.0;MAF=0.0	GT:PL:GQ:DP:BSDP:ACN	./.:209,18,0:0:6:0,0,6,0:2,0
NC_009144.3	352873	.	C	G	174	.	TA=splice_region_variant;TID=rna-XM_023636295.1;TGN=LOC100066851;NS=0;AN=0;AFS=0,0;OH=0.0;MAF=0.0	GT:PL:GQ:DP:BSDP:ACN	./.:174,15,0:0:5:0,0,5,0:2,0
NC_009144.3	353011	.	T	C	174	.	TA=exonic_splice_region_variant;TID=rna-XM_023636295.1;TGN=LOC100066851;NS=0;AN=0;AFS=0,0;OH=0.0;MAF=0.0	GT:PL:GQ:DP:BSDP:ACN	./.:174,15,0:0:5:0,5,0,0:2,0
NC_009144.3	353062	.	A	C	174	.	TA=synonymous_variant;TID=rna-XM_023636295.1;TGN=LOC100066851;TCO=450.3;TACH=RV450RV;NS=0;AN=0;AFS=0,0;OH=0.0;MAF=0.0	GT:PL:GQ:DP:BSDP:ACN	./.:174,15,0:0:5:0,5,0,0:2,0
NC_009144.3	353411	.	A	G	70	.	TA=synonymous_variant;TID=rna-XM_023636295.1;TGN=LOC100066851;TCO=543.3;TACH=VR543VR;NS=0;AN=0;AFS=0,0;OH=0.0;MAF=0.0	GT:PL:GQ:DP:BSDP:ACN	./.:70,6,0:0:2:0,0,2,0:2,0
NC_009144.3	353471	.	G	A	103	.	TA=synonymous_variant;TID=rna-XM_023636295.1;TGN=LOC100066851;TCO=563.3;TACH=AW563AW;NS=0;AN=0;AFS=0,0;OH=0.0;MAF=0.0	GT:PL:GQ:DP:BSDP:ACN	./.:103,12,1:0:4:4,0,0,0:2,0
NC_009144.3	381054	.	C	T	255	.	TA=5_prime_UTR_variant;TID=rna-XM_023636354.1;TGN=LOC106782052;NS=0;AN=0;AFS=0,0;OH=0.0;MAF=0.0	GT:PL:GQ:DP:BSDP:ACN	./.:209,18,0:0:6:0,0,0,6:2,0
NC_009144.3	381493	.	T	C	139	.	TA=3_prime_UTR_variant;TID=rna-XM_023636358.1;TGN=SPRN;NS=0;AN=0;AFS=0,0;OH=0.0;MAF=0.0	GT:PL:GQ:DP:BSDP:ACN	./.:139,12,0:0:4:0,4,0,0:2,0
NC_009144.3	397093	.	G	C	70	.	TA=5_prime_UTR_variant;TID=rna-XM_023636348.1;TGN=MTG1;NS=0;AN=0;AFS=0,0;OH=0.0;MAF=0.0	GT:PL:GQ:DP:BSDP:ACN	./.:70,6,0:0:2:0,2,0,0:2,0
NC_009144.3	397840	.	G	A	70	.	TA=5_prime_UTR_variant;TID=rna-XM_023636327.1;TGN=MTG1;NS=0;AN=0;AFS=0,0;OH=0.0;MAF=0.0	GT:PL:GQ:DP:BSDP:ACN	./.:70,6,0:0:2:2,0,0,0:2,0
NC_009144.3	398202	.	G	A	139	.	TA=upstream_transcript_variant;TID=rna-XM_023636327.1;TGN=MTG1;NS=0;AN=0;AFS=0,0;OH=0.0;MAF=0.0	GT:PL:GQ:DP:BSDP:ACN	./.:139,12,0:0:4:4,0,0,0:2,0
NC_009144.3	422733	.	T	C	100	.	TA=5_prime_UTR_variant;TID=rna-XM_023636369.1;TGN=FUOM;NS=0;AN=0;AFS=0,0;OH=0.0;MAF=0.0	GT:PL:GQ:DP:BSDP:ACN	./.:100,9,0:0:3:0,3,0,0:2,0
NC_009144.3	434865	.	CG	CGG	40	.	TYPE=INDEL;TA=splice_region_variant;TID=rna-XM_023636446.1;TGN=PRAP1;NS=0;AN=0;AFS=0,0;OH=0.0;MAF=0.0	GT:PL:GQ:DP:ADP:ACN	./.:40,3,0:0:1:0,1:2,0
NC_009144.3	437488	.	A	G	104	.	TA=5_prime_UTR_variant;TID=rna-XM_023636446.1;TGN=PRAP1;NS=0;AN=0;AFS=0,0;OH=0.0;MAF=0.0	GT:PL:GQ:DP:BSDP:ACN	./.:104,9,0:0:3:0,0,3,0:2,0
NC_009144.3	438423	.	T	C	70	.	TA=5_prime_UTR_variant;TID=rna-XM_023636446.1;TGN=PRAP1;NS=0;AN=0;AFS=0,0;OH=0.0;MAF=0.0	GT:PL:GQ:DP:BSDP:ACN	./.:70,6,0:0:2:0,2,0,0:2,0
NC_009144.3	443095	.	A	C	104	.	TA=5_prime_UTR_variant;TID=rna-XM_023636446.1;TGN=PRAP1;NS=0;AN=0;AFS=0,0;OH=0.0;MAF=0.0	GT:PL:GQ:DP:BSDP:ACN	./.:104,9,0:0:3:0,3,0,0:2,0
NC_009144.3	447041	.	G	A	70	.	TA=5_prime_UTR_variant;TID=rna-XM_023636411.1;TGN=CALY;NS=0;AN=0;AFS=0,0;OH=0.0;MAF=0.0	GT:PL:GQ:DP:BSDP:ACN	./.:70,6,0:0:2:2,0,0,0:2,0
NC_009144.3	449884	.	T	C	70	.	TA=5_prime_UTR_variant;TID=rna-XM_023636411.1;TGN=CALY;NS=0;AN=0;AFS=0,0;OH=0.0;MAF=0.0	GT:PL:GQ:DP:BSDP:ACN	./.:70,6,0:0:2:0,2,0,0:2,0
NC_009144.3	454841	.	C	T	70	.	TA=downstream_transcript_variant;TID=rna-XM_023636411.1;TGN=CALY;NS=0;AN=0;AFS=0,0;OH=0.0;MAF=0.0	GT:PL:GQ:DP:BSDP:ACN	./.:70,6,0:0:2:0,0,0,2:2,0
NC_009144.3	463194	.	A	G	174	.	TA=3_prime_UTR_variant;TID=rna-XM_014733432.2;TGN=LOC106782066;NS=0;AN=0;AFS=0,0;OH=0.0;MAF=0.0	GT:PL:GQ:DP:BSDP:ACN	./.:174,15,0:0:5:0,0,5,0:2,0
NC_009144.3	463209	.	G	C	104	.	TA=3_prime_UTR_variant;TID=rna-XM_014733432.2;TGN=LOC106782066;NS=0;AN=0;AFS=0,0;OH=0.0;MAF=0.0	GT:PL:GQ:DP:BSDP:ACN	./.:104,9,0:0:5:0,3,0,0:2,0
NC_009144.3	467906	.	A	G	104	.	TA=5_prime_UTR_variant;TID=rna-XM_014733432.2;TGN=LOC106782066;NS=0;AN=0;AFS=0,0;OH=0.0;MAF=0.0	GT:PL:GQ:DP:BSDP:ACN	./.:104,9,0:0:3:0,0,3,0:2,0
NC_009144.3	502542	.	TC	TCC	40	.	TYPE=INDEL;TA=5_prime_UTR_variant;TID=rna-XM_023636462.1;TGN=LOC100146619;NS=0;AN=0;AFS=0,0;OH=0.0;MAF=0.0	GT:PL:GQ:DP:ADP:ACN	./.:40,3,0:0:1:0,1:2,0
NC_009144.3	504372	.	T	C	104	.	TA=downstream_transcript_variant;TID=rna-XM_023636462.1;TGN=LOC100146619;NS=0;AN=0;AFS=0,0;OH=0.0;MAF=0.0	GT:PL:GQ:DP:BSDP:ACN	./.:104,9,0:0:3:0,3,0,0:2,0
NC_009144.3	525120	.	T	C	70	.	TA=upstream_transcript_variant;TID=rna-XM_023636465.1;TGN=TUBGCP2;NS=0;AN=0;AFS=0,0;OH=0.0;MAF=0.0	GT:PL:GQ:DP:BSDP:ACN	./.:70,6,0:0:2:0,2,0,0:2,0
NC_009144.3	526230	.	T	C	70	.	TA=5_prime_UTR_variant;TID=rna-XM_023636465.1;TGN=TUBGCP2;NS=0;AN=0;AFS=0,0;OH=0.0;MAF=0.0	GT:PL:GQ:DP:BSDP:ACN	./.:70,6,0:0:2:0,2,0,0:2,0
NC_009144.3	526232	.	C	T	104	.	TA=5_prime_UTR_variant;TID=rna-XM_023636465.1;TGN=TUBGCP2;NS=0;AN=0;AFS=0,0;OH=0.0;MAF=0.0	GT:PL:GQ:DP:BSDP:ACN	./.:104,9,0:0:3:0,0,0,3:2,0
NC_009144.3	530783	.	T	C	70	.	TA=5_prime_UTR_variant;TID=rna-XM_023636465.1;TGN=TUBGCP2;NS=0;AN=0;AFS=0,0;OH=0.0;MAF=0.0	GT:PL:GQ:DP:BSDP:ACN	./.:70,6,0:0:2:0,2,0,0:2,0
NC_009144.3	560274	.	G	C	174	.	TA=upstream_transcript_variant;TID=rna-XM_023636491.1;TGN=ADAM8;NS=0;AN=0;AFS=0,0;OH=0.0;MAF=0.0	GT:PL:GQ:DP:BSDP:ACN	./.:174,15,0:0:5:0,5,0,0:2,0
NC_009144.3	560306	.	G	A	174	.	TA=upstream_transcript_variant;TID=rna-XM_023636491.1;TGN=ADAM8;NS=0;AN=0;AFS=0,0;OH=0.0;MAF=0.0	GT:PL:GQ:DP:BSDP:ACN	./.:174,15,0:0:5:5,0,0,0:2,0
NC_009144.3	561776	.	TGG	TG	38	.	TYPE=INDEL;TA=splice_region_variant;TID=rna-XM_023636491.1;TGN=ADAM8;NS=0;AN=0;AFS=0,0;OH=0.0;MAF=0.0	GT:PL:GQ:DP:ADP:ACN	./.:80,15,120:0:5:3,2:2,0
NC_009144.3	569030	.	GTT	GT	80	.	TYPE=INDEL;TA=downstream_transcript_variant;TID=rna-XM_023636508.1;TGN=ADAM8;NS=0;AN=0;AFS=0,0;OH=0.0;MAF=0.0	GT:PL:GQ:DP:ADP:ACN	./.:80,6,0:0:2:0,2:2,0
NC_009144.3	599344	.	C	T	104	.	TA=missense_variant;TID=rna-XM_023636534.1;TGN=VENTX;TCO=177.1;TACH=D177N;NS=0;AN=0;AFS=0,0;OH=0.0;MAF=0.0	GT:PL:GQ:DP:BSDP:ACN	./.:104,9,0:0:3:0,0,0,3:2,0
NC_009144.3	601644	.	C	T	174	.	TA=5_prime_UTR_variant;TID=rna-XM_023636534.1;TGN=VENTX;NS=0;AN=0;AFS=0,0;OH=0.0;MAF=0.0	GT:PL:GQ:DP:BSDP:ACN	./.:174,15,0:0:5:0,0,0,5:2,0
NC_009144.3	601699	.	CGG	CG	160	.	TYPE=INDEL;TA=5_prime_UTR_variant;TID=rna-XM_023636534.1;TGN=VENTX;NS=0;AN=0;AFS=0,0;OH=0.0;MAF=0.0	GT:PL:GQ:DP:ADP:ACN	./.:160,12,0:0:4:0,4:2,0
NC_009144.3	601955	.	T	G	70	.	TA=5_prime_UTR_variant;TID=rna-XM_023636534.1;TGN=VENTX;NS=0;AN=0;AFS=0,0;OH=0.0;MAF=0.0	GT:PL:GQ:DP:BSDP:ACN	./.:70,6,0:0:2:0,0,2,0:2,0
NC_009144.3	602966	.	T	C	70	.	TA=upstream_transcript_variant;TID=rna-XM_023636534.1;TGN=VENTX;NS=0;AN=0;AFS=0,0;OH=0.0;MAF=0.0	GT:PL:GQ:DP:BSDP:ACN	./.:70,6,0:0:2:0,2,0,0:2,0
NC_009144.3	613124	.	G	C	47	.	TA=upstream_transcript_variant;TID=rna-XM_023628360.1;TGN=UTF1;NS=0;AN=0;AFS=0,0;OH=0.0;MAF=0.0	GT:PL:GQ:DP:BSDP:ACN	./.:48,6,0:0:2:0,2,0,0:2,0
NC_009144.3	613468	.	T	C	104	.	TA=upstream_transcript_variant;TID=rna-XM_023628360.1;TGN=UTF1;NS=0;AN=0;AFS=0,0;OH=0.0;MAF=0.0	GT:PL:GQ:DP:BSDP:ACN	./.:104,9,0:0:3:0,3,0,0:2,0
NC_009144.3	618802	.	G	A	70	.	TA=3_prime_UTR_variant;TID=rna-XM_023636546.1;TGN=KNDC1;NS=0;AN=0;AFS=0,0;OH=0.0;MAF=0.0	GT:PL:GQ:DP:BSDP:ACN	./.:70,6,0:0:2:2,0,0,0:2,0
NC_009144.3	619192	.	C	G	70	.	TA=3_prime_UTR_variant;TID=rna-XM_023636546.1;TGN=KNDC1;NS=0;AN=0;AFS=0,0;OH=0.0;MAF=0.0	GT:PL:GQ:DP:BSDP:ACN	./.:70,6,0:0:2:0,0,2,0:2,0
NC_009144.3	672184	.	T	C	70	.	TA=3_prime_UTR_variant;TID=rna-XM_023636582.1;TGN=KNDC1;NS=0;AN=0;AFS=0,0;OH=0.0;MAF=0.0	GT:PL:GQ:DP:BSDP:ACN	./.:70,6,0:0:2:0,2,0,0:2,0
NC_009144.3	672278	.	T	C	139	.	TA=3_prime_UTR_variant;TID=rna-XM_023636582.1;TGN=KNDC1;NS=0;AN=0;AFS=0,0;OH=0.0;MAF=0.0	GT:PL:GQ:DP:BSDP:ACN	./.:139,12,0:0:4:0,4,0,0:2,0
NC_009144.3	672449	.	C	G	104	.	TA=3_prime_UTR_variant;TID=rna-XM_023636582.1;TGN=KNDC1;NS=0;AN=0;AFS=0,0;OH=0.0;MAF=0.0	GT:PL:GQ:DP:BSDP:ACN	./.:104,9,0:0:3:0,0,3,0:2,0
NC_009144.3	672457	.	C	T	104	.	TA=3_prime_UTR_variant;TID=rna-XM_023636582.1;TGN=KNDC1;NS=0;AN=0;AFS=0,0;OH=0.0;MAF=0.0	GT:PL:GQ:DP:BSDP:ACN	./.:104,9,0:0:3:0,0,0,3:2,0
NC_009144.3	672656	.	G	A	139	.	TA=3_prime_UTR_variant;TID=rna-XM_023636582.1;TGN=KNDC1;NS=0;AN=0;AFS=0,0;OH=0.0;MAF=0.0	GT:PL:GQ:DP:BSDP:ACN	./.:139,12,0:0:4:4,0,0,0:2,0
NC_009144.3	673103	.	A	G	70	.	TA=3_prime_UTR_variant;TID=rna-XM_023636582.1;TGN=KNDC1;NS=0;AN=0;AFS=0,0;OH=0.0;MAF=0.0	GT:PL:GQ:DP:BSDP:ACN	./.:70,6,0:0:2:0,0,2,0:2,0
NC_009144.3	673116	.	T	A	70	.	TA=3_prime_UTR_variant;TID=rna-XM_023636582.1;TGN=KNDC1;NS=0;AN=0;AFS=0,0;OH=0.0;MAF=0.0	GT:PL:GQ:DP:BSDP:ACN	./.:70,6,0:0:2:2,0,0,0:2,0
NC_009144.3	674616	.	TG	ACGAAGCCG	75	.	TYPE=INDEL;TA=3_prime_UTR_variant;TID=rna-XM_023636582.1;TGN=KNDC1;NS=0;AN=0;AFS=0,0;OH=0.0;MAF=0.0	GT:PL:GQ:DP:ADP:ACN	./.:115,43,40:0:3:1,2:2,0
NC_009144.3	674897	.	G	T	70	.	TA=3_prime_UTR_variant;TID=rna-XM_023636582.1;TGN=KNDC1;NS=0;AN=0;AFS=0,0;OH=0.0;MAF=0.0	GT:PL:GQ:DP:BSDP:ACN	./.:70,6,0:0:2:0,0,0,2:2,0
NC_009144.3	675641	.	TA	TAA	80	.	TYPE=INDEL;TA=3_prime_UTR_variant;TID=rna-XM_023636582.1;TGN=KNDC1;NS=0;AN=0;AFS=0,0;OH=0.0;MAF=0.0	GT:PL:GQ:DP:ADP:ACN	./.:80,6,0:0:2:0,2:2,0
NC_009144.3	675911	.	C	T	70	.	TA=3_prime_UTR_variant;TID=rna-XM_023636582.1;TGN=KNDC1;NS=0;AN=0;AFS=0,0;OH=0.0;MAF=0.0	GT:PL:GQ:DP:BSDP:ACN	./.:70,6,0:0:2:0,0,0,2:2,0
NC_009144.3	684392	.	TGG	TG	40	.	TYPE=INDEL;TA=upstream_transcript_variant;TID=rna-XM_023636546.1;TGN=KNDC1;NS=0;AN=0;AFS=0,0;OH=0.0;MAF=0.0	GT:PL:GQ:DP:ADP:ACN	./.:40,3,0:0:1:0,1:2,0
NC_009144.3	684981	.	G	C	104	.	TA=upstream_transcript_variant;TID=rna-XM_023636546.1;TGN=KNDC1;NS=0;AN=0;AFS=0,0;OH=0.0;MAF=0.0	GT:PL:GQ:DP:BSDP:ACN	./.:104,9,0:0:3:0,3,0,0:2,0
NC_009144.3	699494	.	A	G	135	.	TA=missense_variant;TID=rna-XM_023636589.1;TGN=ADGRA1;TCO=269.2;TACH=M269T;NS=0;AN=0;AFS=0,0;OH=0.0;MAF=0.0	GT:PL:GQ:DP:BSDP:ACN	./.:135,12,0:0:4:0,0,4,0:2,0
NC_009144.3	699628	.	A	G	70	.	TA=synonymous_variant;TID=rna-XM_023636589.1;TGN=ADGRA1;TCO=224.3;TACH=PE224PE;NS=0;AN=0;AFS=0,0;OH=0.0;MAF=0.0	GT:PL:GQ:DP:BSDP:ACN	./.:70,6,0:0:2:0,0,2,0:2,0
NC_009144.3	737512	.	T	C	135	.	TA=5_prime_UTR_variant;TID=rna-XM_023636589.1;TGN=ADGRA1;NS=0;AN=0;AFS=0,0;OH=0.0;MAF=0.0	GT:PL:GQ:DP:BSDP:ACN	./.:135,12,0:0:4:0,4,0,0:2,0
NC_009144.3	738045	.	T	A	139	.	TA=5_prime_UTR_variant;TID=rna-XM_023636589.1;TGN=ADGRA1;NS=0;AN=0;AFS=0,0;OH=0.0;MAF=0.0	GT:PL:GQ:DP:BSDP:ACN	./.:139,12,0:0:4:4,0,0,0:2,0
NC_009144.3	738265	.	A	C	70	.	TA=5_prime_UTR_variant;TID=rna-XM_023636589.1;TGN=ADGRA1;NS=0;AN=0;AFS=0,0;OH=0.0;MAF=0.0	GT:PL:GQ:DP:BSDP:ACN	./.:70,6,0:0:2:0,2,0,0:2,0
NC_009144.3	738839	.	T	C	104	.	TA=5_prime_UTR_variant;TID=rna-XM_023636589.1;TGN=ADGRA1;NS=0;AN=0;AFS=0,0;OH=0.0;MAF=0.0	GT:PL:GQ:DP:BSDP:ACN	./.:104,9,0:0:3:0,3,0,0:2,0
NC_009144.3	740566	.	T	C	104	.	TA=upstream_transcript_variant;TID=rna-XM_023636589.1;TGN=ADGRA1;NS=0;AN=0;AFS=0,0;OH=0.0;MAF=0.0	GT:PL:GQ:DP:BSDP:ACN	./.:104,9,0:0:3:0,3,0,0:2,0
NC_009144.3	999424	.	C	T	70	.	TA=synonymous_variant;TID=rna-XM_014732978.2;TGN=CFAP46;TCO=1336.1;TACH=L1336L;NS=0;AN=0;AFS=0,0;OH=0.0;MAF=0.0	GT:PL:GQ:DP:BSDP:ACN	./.:70,6,0:0:2:0,0,0,2:2,0
NC_009144.3	1025162	.	A	G	174	.	TA=synonymous_variant;TID=rna-XM_014732978.2;TGN=CFAP46;TCO=1889.3;TACH=AL1889AL;NS=0;AN=0;AFS=0,0;OH=0.0;MAF=0.0	GT:PL:GQ:DP:BSDP:ACN	./.:174,15,0:0:5:0,0,5,0:2,0
NC_009144.3	1048518	.	C	T	82	.	TA=missense_variant;TID=rna-XM_014732978.2;TGN=CFAP46;TCO=2442.1;TACH=H2442Y;NS=0;AN=0;AFS=0,0;OH=0.0;MAF=0.0	GT:PL:GQ:DP:BSDP:ACN	./.:135,21,104:0:7:0,3,0,4:2,0
NC_009144.3	1397519	.	G	A	70	.	TA=downstream_transcript_variant;TID=rna-XM_023636738.1;TGN=PWWP2B;NS=0;AN=0;AFS=0,0;OH=0.0;MAF=0.0	GT:PL:GQ:DP:BSDP:ACN	./.:70,6,0:0:2:2,0,0,0:2,0
NC_009144.3	1397698	.	G	A	99	.	TA=3_prime_UTR_variant;TID=rna-XM_023636738.1;TGN=PWWP2B;NS=0;AN=0;AFS=0,0;OH=0.0;MAF=0.0	GT:PL:GQ:DP:BSDP:ACN	./.:116,29,17:0:5:4,1,0,0:2,0
NC_009144.3	1397763	.	C	G	170	.	TA=3_prime_UTR_variant;TID=rna-XM_023636738.1;TGN=PWWP2B;NS=0;AN=0;AFS=0,0;OH=0.0;MAF=0.0	GT:PL:GQ:DP:BSDP:ACN	./.:170,15,0:0:5:0,0,5,0:2,0
NC_009144.3	1398551	.	C	T	86	.	TA=3_prime_UTR_variant;TID=rna-XM_023636738.1;TGN=PWWP2B;NS=0;AN=0;AFS=0,0;OH=0.0;MAF=0.0	GT:PL:GQ:DP:BSDP:ACN	./.:86,9,0:0:3:0,0,0,3:2,0
NC_009144.3	1398739	.	T	C	174	.	TA=3_prime_UTR_variant;TID=rna-XM_023636738.1;TGN=PWWP2B;NS=0;AN=0;AFS=0,0;OH=0.0;MAF=0.0	GT:PL:GQ:DP:BSDP:ACN	./.:174,15,0:0:5:0,5,0,0:2,0
NC_009144.3	1398761	.	A	G	255	.	TA=3_prime_UTR_variant;TID=rna-XM_023636738.1;TGN=PWWP2B;NS=0;AN=0;AFS=0,0;OH=0.0;MAF=0.0	GT:PL:GQ:DP:BSDP:ACN	./.:239,21,0:0:7:0,0,7,0:2,0
NC_009144.3	1398869	.	G	A	255	.	TA=3_prime_UTR_variant;TID=rna-XM_023636738.1;TGN=PWWP2B;NS=0;AN=0;AFS=0,0;OH=0.0;MAF=0.0	GT:PL:GQ:DP:BSDP:ACN	./.:243,21,0:0:7:7,0,0,0:2,0
NC_009144.3	1398874	.	C	A	190	.	TA=3_prime_UTR_variant;TID=rna-XM_023636738.1;TGN=PWWP2B;NS=0;AN=0;AFS=0,0;OH=0.0;MAF=0.0	GT:PL:GQ:DP:BSDP:ACN	./.:191,18,0:0:6:6,0,0,0:2,0
NC_009144.3	1398956	.	C	G	255	.	TA=3_prime_UTR_variant;TID=rna-XM_023636738.1;TGN=PWWP2B;NS=0;AN=0;AFS=0,0;OH=0.0;MAF=0.0	GT:PL:GQ:DP:BSDP:ACN	./.:278,24,0:0:8:0,0,8,0:2,0
NC_009144.3	1398990	.	T	C	255	.	TA=3_prime_UTR_variant;TID=rna-XM_023636738.1;TGN=PWWP2B;NS=0;AN=0;AFS=0,0;OH=0.0;MAF=0.0	GT:PL:GQ:DP:BSDP:ACN	./.:278,24,0:0:8:0,8,0,0:2,0
NC_009144.3	1399110	.	C	G	170	.	TA=3_prime_UTR_variant;TID=rna-XM_023636738.1;TGN=PWWP2B;NS=0;AN=0;AFS=0,0;OH=0.0;MAF=0.0	GT:PL:GQ:DP:BSDP:ACN	./.:170,15,0:0:5:0,0,5,0:2,0
NC_009144.3	1399320	.	G	T	174	.	TA=3_prime_UTR_variant;TID=rna-XM_023636738.1;TGN=PWWP2B;NS=0;AN=0;AFS=0,0;OH=0.0;MAF=0.0	GT:PL:GQ:DP:BSDP:ACN	./.:174,15,0:0:5:0,0,0,5:2,0
NC_009144.3	1399411	.	A	G	255	.	TA=3_prime_UTR_variant;TID=rna-XM_023636738.1;TGN=PWWP2B;NS=0;AN=0;AFS=0,0;OH=0.0;MAF=0.0	GT:PL:GQ:DP:BSDP:ACN	./.:243,21,0:0:7:0,0,7,0:2,0
NC_009144.3	1400304	.	C	T	104	.	TA=3_prime_UTR_variant;TID=rna-XM_023636698.1;TGN=PWWP2B;NS=0;AN=0;AFS=0,0;OH=0.0;MAF=0.0	GT:PL:GQ:DP:BSDP:ACN	./.:104,9,0:0:3:0,0,0,3:2,0
NC_009144.3	1400434	.	GCAGACTTC	GC	40	.	TYPE=INDEL;TA=3_prime_UTR_variant;TID=rna-XM_023636698.1;TGN=PWWP2B;NS=0;AN=0;AFS=0,0;OH=0.0;MAF=0.0	GT:PL:GQ:DP:ADP:ACN	./.:40,3,0:0:1:0,1:2,0
NC_009144.3	1400585	.	C	T	170	.	TA=3_prime_UTR_variant;TID=rna-XM_023636698.1;TGN=PWWP2B;NS=0;AN=0;AFS=0,0;OH=0.0;MAF=0.0	GT:PL:GQ:DP:BSDP:ACN	./.:170,15,0:0:5:0,0,0,5:2,0
NC_009144.3	1401039	.	AA	AGA	159	.	TYPE=INDEL;TA=3_prime_UTR_variant;TID=rna-XM_023636698.1;TGN=PWWP2B;NS=0;AN=0;AFS=0,0;OH=0.0;MAF=0.0	GT:PL:GQ:DP:ADP:ACN	./.:160,13,1:0:4:0,4:2,0
NC_009144.3	1401048	.	G	A	139	.	TA=3_prime_UTR_variant;TID=rna-XM_023636698.1;TGN=PWWP2B;NS=0;AN=0;AFS=0,0;OH=0.0;MAF=0.0	GT:PL:GQ:DP:BSDP:ACN	./.:139,12,0:0:4:4,0,0,0:2,0
NC_009144.3	1401541	.	G	A	121	.	TA=3_prime_UTR_variant;TID=rna-XM_023636698.1;TGN=PWWP2B;NS=0;AN=0;AFS=0,0;OH=0.0;MAF=0.0	GT:PL:GQ:DP:BSDP:ACN	./.:121,12,0:0:4:4,0,0,0:2,0
NC_009144.3	1401989	.	G	A	104	.	TA=3_prime_UTR_variant;TID=rna-XM_023636698.1;TGN=PWWP2B;NS=0;AN=0;AFS=0,0;OH=0.0;MAF=0.0	GT:PL:GQ:DP:BSDP:ACN	./.:104,9,0:0:3:3,0,0,0:2,0
NC_009144.3	1402005	.	T	C	104	.	TA=3_prime_UTR_variant;TID=rna-XM_023636698.1;TGN=PWWP2B;NS=0;AN=0;AFS=0,0;OH=0.0;MAF=0.0	GT:PL:GQ:DP:BSDP:ACN	./.:104,9,0:0:3:0,3,0,0:2,0
NC_009144.3	1402097	.	T	C	51	.	TA=3_prime_UTR_variant;TID=rna-XM_023636698.1;TGN=PWWP2B;NS=0;AN=0;AFS=0,0;OH=0.0;MAF=0.0	GT:PL:GQ:DP:BSDP:ACN	./.:52,6,0:0:2:0,2,0,0:2,0
NC_009144.3	1402134	.	GCAC	GC	80	.	TYPE=INDEL;TA=3_prime_UTR_variant;TID=rna-XM_023636698.1;TGN=PWWP2B;NS=0;AN=0;AFS=0,0;OH=0.0;MAF=0.0	GT:PL:GQ:DP:ADP:ACN	./.:80,6,0:0:2:0,2:2,0
NC_009144.3	1402292	.	CCACTATGTGGGAC	CC	120	.	TYPE=INDEL;TA=3_prime_UTR_variant;TID=rna-XM_023636698.1;TGN=PWWP2B;NS=0;AN=0;AFS=0,0;OH=0.0;MAF=0.0	GT:PL:GQ:DP:ADP:ACN	./.:120,9,0:0:3:0,3:2,0
NC_009144.3	1402642	.	A	C	104	.	TA=3_prime_UTR_variant;TID=rna-XM_023636698.1;TGN=PWWP2B;NS=0;AN=0;AFS=0,0;OH=0.0;MAF=0.0	GT:PL:GQ:DP:BSDP:ACN	./.:104,9,0:0:3:0,3,0,0:2,0
NC_009144.3	1402660	.	T	C	104	.	TA=3_prime_UTR_variant;TID=rna-XM_023636698.1;TGN=PWWP2B;NS=0;AN=0;AFS=0,0;OH=0.0;MAF=0.0	GT:PL:GQ:DP:BSDP:ACN	./.:104,9,0:0:3:0,3,0,0:2,0
NC_009144.3	1403169	.	TAA	TA	38	.	TYPE=INDEL;TA=3_prime_UTR_variant;TID=rna-XM_023636698.1;TGN=PWWP2B;NS=0;AN=0;AFS=0,0;OH=0.0;MAF=0.0	GT:PL:GQ:DP:ADP:ACN	./.:80,15,120:0:5:3,2:2,0
NC_009144.3	1403478	.	T	C	174	.	TA=3_prime_UTR_variant;TID=rna-XM_023636698.1;TGN=PWWP2B;NS=0;AN=0;AFS=0,0;OH=0.0;MAF=0.0	GT:PL:GQ:DP:BSDP:ACN	./.:174,15,0:0:5:0,5,0,0:2,0
NC_009144.3	1405232	.	A	G	104	.	TA=3_prime_UTR_variant;TID=rna-XM_023636698.1;TGN=PWWP2B;NS=0;AN=0;AFS=0,0;OH=0.0;MAF=0.0	GT:PL:GQ:DP:BSDP:ACN	./.:104,9,0:0:3:0,0,3,0:2,0
NC_009144.3	1407259	.	CA	CAA	80	.	TYPE=INDEL;TA=3_prime_UTR_variant;TID=rna-XM_023636698.1;TGN=PWWP2B;NS=0;AN=0;AFS=0,0;OH=0.0;MAF=0.0	GT:PL:GQ:DP:ADP:ACN	./.:80,6,0:0:2:0,2:2,0
NC_009144.3	1407486	.	T	C	70	.	TA=3_prime_UTR_variant;TID=rna-XM_023636698.1;TGN=PWWP2B;NS=0;AN=0;AFS=0,0;OH=0.0;MAF=0.0	GT:PL:GQ:DP:BSDP:ACN	./.:70,6,0:0:2:0,2,0,0:2,0
NC_009144.3	1408253	.	AC	ACC	40	.	TYPE=INDEL;TA=3_prime_UTR_variant;TID=rna-XM_023636698.1;TGN=PWWP2B;NS=0;AN=0;AFS=0,0;OH=0.0;MAF=0.0	GT:PL:GQ:DP:ADP:ACN	./.:40,3,0:0:1:0,1:2,0
NC_009144.3	1408276	.	CC	CGC	40	.	TYPE=INDEL;TA=3_prime_UTR_variant;TID=rna-XM_023636698.1;TGN=PWWP2B;NS=0;AN=0;AFS=0,0;OH=0.0;MAF=0.0	GT:PL:GQ:DP:ADP:ACN	./.:40,3,0:0:1:0,1:2,0
NC_009144.3	1408442	.	CA	CCAA	40	.	TYPE=INDEL;TA=3_prime_UTR_variant;TID=rna-XM_023636698.1;TGN=PWWP2B;NS=0;AN=0;AFS=0,0;OH=0.0;MAF=0.0	GT:PL:GQ:DP:ADP:ACN	./.:40,3,0:0:1:0,1:2,0
NC_009144.3	1408488	.	AC	ACC	40	.	TYPE=INDEL;TA=3_prime_UTR_variant;TID=rna-XM_023636698.1;TGN=PWWP2B;NS=0;AN=0;AFS=0,0;OH=0.0;MAF=0.0	GT:PL:GQ:DP:ADP:ACN	./.:40,3,0:0:1:0,1:2,0
NC_009144.3	1408504	.	AC	ACC	40	.	TYPE=INDEL;TA=3_prime_UTR_variant;TID=rna-XM_023636698.1;TGN=PWWP2B;NS=0;AN=0;AFS=0,0;OH=0.0;MAF=0.0	GT:PL:GQ:DP:ADP:ACN	./.:40,3,0:0:1:0,1:2,0
NC_009144.3	1408521	.	AC	ACC	40	.	TYPE=INDEL;TA=3_prime_UTR_variant;TID=rna-XM_023636698.1;TGN=PWWP2B;NS=0;AN=0;AFS=0,0;OH=0.0;MAF=0.0	GT:PL:GQ:DP:ADP:ACN	./.:40,3,0:0:1:0,1:2,0
NC_009144.3	1408696	.	GC	GCC	40	.	TYPE=INDEL;TA=3_prime_UTR_variant;TID=rna-XM_023636698.1;TGN=PWWP2B;NS=0;AN=0;AFS=0,0;OH=0.0;MAF=0.0	GT:PL:GQ:DP:ADP:ACN	./.:40,3,0:0:1:0,1:2,0
NC_009144.3	1410674	.	C	T	70	.	TA=3_prime_UTR_variant;TID=rna-XM_023636698.1;TGN=PWWP2B;NS=0;AN=0;AFS=0,0;OH=0.0;MAF=0.0	GT:PL:GQ:DP:BSDP:ACN	./.:70,6,0:0:2:0,0,0,2:2,0
NC_009144.3	1410683	.	C	A	70	.	TA=3_prime_UTR_variant;TID=rna-XM_023636698.1;TGN=PWWP2B;NS=0;AN=0;AFS=0,0;OH=0.0;MAF=0.0	GT:PL:GQ:DP:BSDP:ACN	./.:70,6,0:0:2:2,0,0,0:2,0
NC_009144.3	1411040	.	T	C	70	.	TA=3_prime_UTR_variant;TID=rna-XM_023636698.1;TGN=PWWP2B;NS=0;AN=0;AFS=0,0;OH=0.0;MAF=0.0	GT:PL:GQ:DP:BSDP:ACN	./.:70,6,0:0:2:0,2,0,0:2,0
NC_009144.3	1411941	.	GG	GCGGTG	40	.	TYPE=INDEL;TA=3_prime_UTR_variant;TID=rna-XM_023636698.1;TGN=PWWP2B;NS=0;AN=0;AFS=0,0;OH=0.0;MAF=0.0	GT:PL:GQ:DP:ADP:ACN	./.:40,3,0:0:1:0,1:2,0
NC_009144.3	1413442	.	G	A	104	.	TA=3_prime_UTR_variant;TID=rna-XM_023636698.1;TGN=PWWP2B;NS=0;AN=0;AFS=0,0;OH=0.0;MAF=0.0	GT:PL:GQ:DP:BSDP:ACN	./.:104,9,0:0:3:3,0,0,0:2,0
NC_009144.3	1414462	.	G	A	70	.	TA=3_prime_UTR_variant;TID=rna-XM_023636698.1;TGN=PWWP2B;NS=0;AN=0;AFS=0,0;OH=0.0;MAF=0.0	GT:PL:GQ:DP:BSDP:ACN	./.:70,6,0:0:2:2,0,0,0:2,0
NC_009144.3	1415473	.	T	C	70	.	TA=3_prime_UTR_variant;TID=rna-XM_023636698.1;TGN=PWWP2B;NS=0;AN=0;AFS=0,0;OH=0.0;MAF=0.0	GT:PL:GQ:DP:BSDP:ACN	./.:70,6,0:0:2:0,2,0,0:2,0
NC_009144.3	1421057	.	C	T	70	.	TA=3_prime_UTR_variant;TID=rna-XM_023636698.1;TGN=PWWP2B;NS=0;AN=0;AFS=0,0;OH=0.0;MAF=0.0	GT:PL:GQ:DP:BSDP:ACN	./.:70,6,0:0:2:0,0,0,2:2,0
NC_009144.3	1421348	.	T	C	104	.	TA=3_prime_UTR_variant;TID=rna-XM_023636698.1;TGN=PWWP2B;NS=0;AN=0;AFS=0,0;OH=0.0;MAF=0.0	GT:PL:GQ:DP:BSDP:ACN	./.:104,9,0:0:3:0,3,0,0:2,0
NC_009144.3	1421358	.	G	A	135	.	TA=3_prime_UTR_variant;TID=rna-XM_023636698.1;TGN=PWWP2B;NS=0;AN=0;AFS=0,0;OH=0.0;MAF=0.0	GT:PL:GQ:DP:BSDP:ACN	./.:135,12,0:0:4:4,0,0,0:2,0
NC_009144.3	1421900	.	A	G	135	.	TA=3_prime_UTR_variant;TID=rna-XM_023636698.1;TGN=PWWP2B;NS=0;AN=0;AFS=0,0;OH=0.0;MAF=0.0	GT:PL:GQ:DP:BSDP:ACN	./.:135,12,0:0:4:0,0,4,0:2,0
NC_009144.3	1423694	.	G	A	66	.	TA=3_prime_UTR_variant;TID=rna-XM_023636698.1;TGN=PWWP2B;NS=0;AN=0;AFS=0,0;OH=0.0;MAF=0.0	GT:PL:GQ:DP:BSDP:ACN	./.:66,6,0:0:2:2,0,0,0:2,0
NC_009144.3	1425732	.	G	A	54	.	TA=3_prime_UTR_variant;TID=rna-XM_023636687.1;TGN=PWWP2B;NS=0;AN=0;AFS=0,0;OH=0.0;MAF=0.0	GT:PL:GQ:DP:BSDP:ACN	./.:104,18,104:0:6:3,0,3,0:2,0
NC_009144.3	1427204	.	C	T	104	.	TA=3_prime_UTR_variant;TID=rna-XM_023636687.1;TGN=PWWP2B;NS=0;AN=0;AFS=0,0;OH=0.0;MAF=0.0	GT:PL:GQ:DP:BSDP:ACN	./.:104,9,0:0:3:0,0,0,3:2,0
NC_009144.3	1429605	.	TCCCCCCTCC	TC	80	.	TYPE=INDEL;TA=3_prime_UTR_variant;TID=rna-XM_023636687.1;TGN=PWWP2B;NS=0;AN=0;AFS=0,0;OH=0.0;MAF=0.0	GT:PL:GQ:DP:ADP:ACN	./.:80,6,0:0:2:0,2:2,0
NC_009144.3	1431718	.	T	C	51	.	TA=3_prime_UTR_variant;TID=rna-XM_023636687.1;TGN=PWWP2B;NS=0;AN=0;AFS=0,0;OH=0.0;MAF=0.0	GT:PL:GQ:DP:BSDP:ACN	./.:52,6,0:0:2:0,2,0,0:2,0
NC_009144.3	1432461	.	A	G	66	.	TA=3_prime_UTR_variant;TID=rna-XM_023636687.1;TGN=PWWP2B;NS=0;AN=0;AFS=0,0;OH=0.0;MAF=0.0	GT:PL:GQ:DP:BSDP:ACN	./.:66,6,0:0:2:0,0,2,0:2,0
NC_009144.3	1432569	.	C	G	70	.	TA=3_prime_UTR_variant;TID=rna-XM_023636687.1;TGN=PWWP2B;NS=0;AN=0;AFS=0,0;OH=0.0;MAF=0.0	GT:PL:GQ:DP:BSDP:ACN	./.:70,6,0:0:2:0,0,2,0:2,0
NC_009144.3	1432762	.	C	T	100	.	TA=3_prime_UTR_variant;TID=rna-XM_023636687.1;TGN=PWWP2B;NS=0;AN=0;AFS=0,0;OH=0.0;MAF=0.0	GT:PL:GQ:DP:BSDP:ACN	./.:100,9,0:0:3:0,0,0,3:2,0
NC_009144.3	1432926	.	C	G	174	.	TA=3_prime_UTR_variant;TID=rna-XM_023636687.1;TGN=PWWP2B;NS=0;AN=0;AFS=0,0;OH=0.0;MAF=0.0	GT:PL:GQ:DP:BSDP:ACN	./.:174,15,0:0:5:0,0,5,0:2,0
NC_009144.3	1433409	.	C	T	139	.	TA=3_prime_UTR_variant;TID=rna-XM_023636687.1;TGN=PWWP2B;NS=0;AN=0;AFS=0,0;OH=0.0;MAF=0.0	GT:PL:GQ:DP:BSDP:ACN	./.:139,12,0:0:4:0,0,0,4:2,0
NC_009144.3	1433720	.	A	G	139	.	TA=3_prime_UTR_variant;TID=rna-XM_023636687.1;TGN=PWWP2B;NS=0;AN=0;AFS=0,0;OH=0.0;MAF=0.0	GT:PL:GQ:DP:BSDP:ACN	./.:139,12,0:0:4:0,0,4,0:2,0
NC_009144.3	1433780	.	A	G	135	.	TA=3_prime_UTR_variant;TID=rna-XM_023636687.1;TGN=PWWP2B;NS=0;AN=0;AFS=0,0;OH=0.0;MAF=0.0	GT:PL:GQ:DP:BSDP:ACN	./.:135,12,0:0:4:0,0,4,0:2,0
NC_009144.3	1433785	.	A	G	139	.	TA=3_prime_UTR_variant;TID=rna-XM_023636687.1;TGN=PWWP2B;NS=0;AN=0;AFS=0,0;OH=0.0;MAF=0.0	GT:PL:GQ:DP:BSDP:ACN	./.:139,12,0:0:4:0,0,4,0:2,0
NC_009144.3	1434140	.	C	T	70	.	TA=3_prime_UTR_variant;TID=rna-XM_023636687.1;TGN=PWWP2B;NS=0;AN=0;AFS=0,0;OH=0.0;MAF=0.0	GT:PL:GQ:DP:BSDP:ACN	./.:70,6,0:0:2:0,0,0,2:2,0
NC_009144.3	1434395	.	T	G	139	.	TA=3_prime_UTR_variant;TID=rna-XM_023636687.1;TGN=PWWP2B;NS=0;AN=0;AFS=0,0;OH=0.0;MAF=0.0	GT:PL:GQ:DP:BSDP:ACN	./.:139,12,0:0:4:0,0,4,0:2,0
NC_009144.3	1434470	.	A	C	121	.	TA=3_prime_UTR_variant;TID=rna-XM_023636687.1;TGN=PWWP2B;NS=0;AN=0;AFS=0,0;OH=0.0;MAF=0.0	GT:PL:GQ:DP:BSDP:ACN	./.:121,12,0:0:4:0,4,0,0:2,0
NC_009144.3	1434521	.	C	T	104	.	TA=3_prime_UTR_variant;TID=rna-XM_023636687.1;TGN=PWWP2B;NS=0;AN=0;AFS=0,0;OH=0.0;MAF=0.0	GT:PL:GQ:DP:BSDP:ACN	./.:104,9,0:0:3:0,0,0,3:2,0
NC_009144.3	1434691	.	A	G	70	.	TA=3_prime_UTR_variant;TID=rna-XM_023636687.1;TGN=PWWP2B;NS=0;AN=0;AFS=0,0;OH=0.0;MAF=0.0	GT:PL:GQ:DP:BSDP:ACN	./.:70,6,0:0:2:0,0,2,0:2,0
NC_009144.3	1434792	.	C	T	51	.	TA=3_prime_UTR_variant;TID=rna-XM_023636687.1;TGN=PWWP2B;NS=0;AN=0;AFS=0,0;OH=0.0;MAF=0.0	GT:PL:GQ:DP:BSDP:ACN	./.:52,6,0:0:2:0,0,0,2:2,0
NC_009144.3	1438369	.	GCCCC	GC	40	.	TYPE=INDEL;TA=3_prime_UTR_variant;TID=rna-XM_023636687.1;TGN=PWWP2B;NS=0;AN=0;AFS=0,0;OH=0.0;MAF=0.0	GT:PL:GQ:DP:ADP:ACN	./.:40,3,0:0:1:0,1:2,0
NC_009144.3	1442291	.	T	C	104	.	TA=synonymous_variant;TID=rna-XM_023636687.1;TGN=PWWP2B;TCO=163.3;TACH=PL163PL;NS=0;AN=0;AFS=0,0;OH=0.0;MAF=0.0	GT:PL:GQ:DP:BSDP:ACN	./.:104,9,0:0:3:0,3,0,0:2,0
NC_009144.3	1443217	.	C	T	255	.	TA=5_prime_UTR_variant;TID=rna-XM_023636745.1;TGN=PWWP2B;NS=0;AN=0;AFS=0,0;OH=0.0;MAF=0.0	GT:PL:GQ:DP:BSDP:ACN	./.:274,24,0:0:8:0,0,0,8:2,0
NC_009144.3	1444270	.	A	G	139	.	TA=5_prime_UTR_variant;TID=rna-XM_023636745.1;TGN=PWWP2B;NS=0;AN=0;AFS=0,0;OH=0.0;MAF=0.0	GT:PL:GQ:DP:BSDP:ACN	./.:139,12,0:0:4:0,0,4,0:2,0
NC_009144.3	1445178	.	A	G	255	.	TA=5_prime_UTR_variant;TID=rna-XM_023636745.1;TGN=PWWP2B;NS=0;AN=0;AFS=0,0;OH=0.0;MAF=0.0	GT:PL:GQ:DP:BSDP:ACN	./.:239,21,0:0:7:0,0,7,0:2,0
NC_009144.3	1445451	.	C	T	255	.	TA=5_prime_UTR_variant;TID=rna-XM_023636745.1;TGN=PWWP2B;NS=0;AN=0;AFS=0,0;OH=0.0;MAF=0.0	GT:PL:GQ:DP:BSDP:ACN	./.:278,33,104:0:11:0,3,0,8:2,0
NC_009144.3	1445666	.	G	A	66	.	TA=5_prime_UTR_variant;TID=rna-XM_023636745.1;TGN=PWWP2B;NS=0;AN=0;AFS=0,0;OH=0.0;MAF=0.0	GT:PL:GQ:DP:BSDP:ACN	./.:66,6,0:0:2:2,0,0,0:2,0
NC_009144.3	1447288	.	T	C	139	.	TA=5_prime_UTR_variant;TID=rna-XM_023636745.1;TGN=PWWP2B;NS=0;AN=0;AFS=0,0;OH=0.0;MAF=0.0	GT:PL:GQ:DP:BSDP:ACN	./.:139,12,0:0:4:0,4,0,0:2,0
NC_009144.3	1450358	.	GC	GCC	80	.	TYPE=INDEL;TA=5_prime_UTR_variant;TID=rna-XM_023636745.1;TGN=PWWP2B;NS=0;AN=0;AFS=0,0;OH=0.0;MAF=0.0	GT:PL:GQ:DP:ADP:ACN	./.:80,6,0:0:2:0,2:2,0
NC_009144.3	1450399	.	C	T	70	.	TA=5_prime_UTR_variant;TID=rna-XM_023636745.1;TGN=PWWP2B;NS=0;AN=0;AFS=0,0;OH=0.0;MAF=0.0	GT:PL:GQ:DP:BSDP:ACN	./.:70,6,0:0:2:0,0,0,2:2,0
NC_009144.3	1451476	.	G	T	104	.	TA=5_prime_UTR_variant;TID=rna-XM_023636745.1;TGN=PWWP2B;NS=0;AN=0;AFS=0,0;OH=0.0;MAF=0.0	GT:PL:GQ:DP:BSDP:ACN	./.:104,9,0:0:3:0,0,0,3:2,0
NC_009144.3	1451661	.	G	C	174	.	TA=5_prime_UTR_variant;TID=rna-XM_023636745.1;TGN=PWWP2B;NS=0;AN=0;AFS=0,0;OH=0.0;MAF=0.0	GT:PL:GQ:DP:BSDP:ACN	./.:174,15,0:0:5:0,5,0,0:2,0
NC_009144.3	1465358	.	A	C	70	.	TA=3_prime_UTR_variant;TID=rna-XM_023636774.1;TGN=LRRC27;NS=0;AN=0;AFS=0,0;OH=0.0;MAF=0.0	GT:PL:GQ:DP:BSDP:ACN	./.:70,6,0:0:2:0,2,0,0:2,0
NC_009144.3	1465742	.	A	G	255	.	TA=3_prime_UTR_variant;TID=rna-XM_023636774.1;TGN=LRRC27;NS=0;AN=0;AFS=0,0;OH=0.0;MAF=0.0	GT:PL:GQ:DP:BSDP:ACN	./.:243,21,0:0:7:0,0,7,0:2,0
NC_009144.3	1499534	.	T	C	70	.	TA=5_prime_UTR_variant;TID=rna-XM_023636802.1;TGN=LRRC27;NS=0;AN=0;AFS=0,0;OH=0.0;MAF=0.0	GT:PL:GQ:DP:BSDP:ACN	./.:70,6,0:0:2:0,2,0,0:2,0
NC_009144.3	1504196	.	A	G	115	.	TA=5_prime_UTR_variant;TID=rna-XM_023636802.1;TGN=LRRC27;NS=0;AN=0;AFS=0,0;OH=0.0;MAF=0.0	GT:PL:GQ:DP:BSDP:ACN	./.:174,27,139:0:9:4,0,5,0:2,0
NC_009144.3	1505079	.	T	C	70	.	TA=5_prime_UTR_variant;TID=rna-XM_023636802.1;TGN=LRRC27;NS=0;AN=0;AFS=0,0;OH=0.0;MAF=0.0	GT:PL:GQ:DP:BSDP:ACN	./.:70,6,0:0:2:0,2,0,0:2,0
NC_009144.3	1506694	.	ACG	AG	80	.	TYPE=INDEL;TA=5_prime_UTR_variant;TID=rna-XM_023636802.1;TGN=LRRC27;NS=0;AN=0;AFS=0,0;OH=0.0;MAF=0.0	GT:PL:GQ:DP:ADP:ACN	./.:80,6,0:0:2:0,2:2,0
NC_009144.3	1535396	.	C	T	255	.	TA=upstream_transcript_variant;TID=rna-XM_023636825.1;TGN=STK32C;NS=0;AN=0;AFS=0,0;OH=0.0;MAF=0.0	GT:PL:GQ:DP:BSDP:ACN	./.:243,21,0:0:7:0,0,0,7:2,0
NC_009144.3	1587618	.	G	A	255	.	TA=5_prime_UTR_variant;TID=rna-XM_023636829.1;TGN=STK32C;NS=0;AN=0;AFS=0,0;OH=0.0;MAF=0.0	GT:PL:GQ:DP:BSDP:ACN	./.:209,18,0:0:6:6,0,0,0:2,0
NC_009144.3	1587624	.	T	G	255	.	TA=5_prime_UTR_variant;TID=rna-XM_023636829.1;TGN=STK32C;NS=0;AN=0;AFS=0,0;OH=0.0;MAF=0.0	GT:PL:GQ:DP:BSDP:ACN	./.:209,18,0:0:6:0,0,6,0:2,0
NC_009144.3	1588205	.	T	C	255	.	TA=5_prime_UTR_variant;TID=rna-XM_023636829.1;TGN=STK32C;NS=0;AN=0;AFS=0,0;OH=0.0;MAF=0.0	GT:PL:GQ:DP:BSDP:ACN	./.:209,18,0:0:6:0,6,0,0:2,0
NC_009144.3	1592344	.	A	G	255	.	TA=5_prime_UTR_variant;TID=rna-XM_023636829.1;TGN=STK32C;NS=0;AN=0;AFS=0,0;OH=0.0;MAF=0.0	GT:PL:GQ:DP:BSDP:ACN	./.:209,18,0:0:6:0,0,6,0:2,0
NC_009144.3	1594127	.	G	A	104	.	TA=5_prime_UTR_variant;TID=rna-XM_023636829.1;TGN=STK32C;NS=0;AN=0;AFS=0,0;OH=0.0;MAF=0.0	GT:PL:GQ:DP:BSDP:ACN	./.:104,9,0:0:3:3,0,0,0:2,0
NC_009144.3	1594597	.	T	G	174	.	TA=5_prime_UTR_variant;TID=rna-XM_023636829.1;TGN=STK32C;NS=0;AN=0;AFS=0,0;OH=0.0;MAF=0.0	GT:PL:GQ:DP:BSDP:ACN	./.:174,15,0:0:5:0,0,5,0:2,0
NC_009144.3	1597299	.	A	G	100	.	TA=5_prime_UTR_variant;TID=rna-XM_023636829.1;TGN=STK32C;NS=0;AN=0;AFS=0,0;OH=0.0;MAF=0.0	GT:PL:GQ:DP:BSDP:ACN	./.:100,9,0:0:3:0,0,3,0:2,0
NC_009144.3	1599036	.	G	A	104	.	TA=5_prime_UTR_variant;TID=rna-XM_023636829.1;TGN=STK32C;NS=0;AN=0;AFS=0,0;OH=0.0;MAF=0.0	GT:PL:GQ:DP:BSDP:ACN	./.:104,9,0:0:3:3,0,0,0:2,0
NC_009144.3	1599567	.	A	G	104	.	TA=5_prime_UTR_variant;TID=rna-XM_023636829.1;TGN=STK32C;NS=0;AN=0;AFS=0,0;OH=0.0;MAF=0.0	GT:PL:GQ:DP:BSDP:ACN	./.:104,9,0:0:3:0,0,3,0:2,0
NC_009144.3	1601562	.	A	G	174	.	TA=5_prime_UTR_variant;TID=rna-XM_023636829.1;TGN=STK32C;NS=0;AN=0;AFS=0,0;OH=0.0;MAF=0.0	GT:PL:GQ:DP:BSDP:ACN	./.:174,15,0:0:5:0,0,5,0:2,0
NC_009144.3	1602089	.	T	C	131	.	TA=5_prime_UTR_variant;TID=rna-XM_023636829.1;TGN=STK32C;NS=0;AN=0;AFS=0,0;OH=0.0;MAF=0.0	GT:PL:GQ:DP:BSDP:ACN	./.:131,12,0:0:4:0,4,0,0:2,0
NC_009144.3	1603488	.	A	G	70	.	TA=5_prime_UTR_variant;TID=rna-XM_023636829.1;TGN=STK32C;NS=0;AN=0;AFS=0,0;OH=0.0;MAF=0.0	GT:PL:GQ:DP:BSDP:ACN	./.:70,6,0:0:2:0,0,2,0:2,0
NC_009144.3	1604049	.	G	A	104	.	TA=5_prime_UTR_variant;TID=rna-XM_023636829.1;TGN=STK32C;NS=0;AN=0;AFS=0,0;OH=0.0;MAF=0.0	GT:PL:GQ:DP:BSDP:ACN	./.:104,9,0:0:3:3,0,0,0:2,0
NC_009144.3	1608349	.	A	G	139	.	TA=5_prime_UTR_variant;TID=rna-XM_023636829.1;TGN=STK32C;NS=0;AN=0;AFS=0,0;OH=0.0;MAF=0.0	GT:PL:GQ:DP:BSDP:ACN	./.:139,12,0:0:4:0,0,4,0:2,0
NC_009144.3	1609000	.	G	A	70	.	TA=5_prime_UTR_variant;TID=rna-XM_023636829.1;TGN=STK32C;NS=0;AN=0;AFS=0,0;OH=0.0;MAF=0.0	GT:PL:GQ:DP:BSDP:ACN	./.:70,6,0:0:2:2,0,0,0:2,0
NC_009144.3	1609036	.	A	C	70	.	TA=5_prime_UTR_variant;TID=rna-XM_023636829.1;TGN=STK32C;NS=0;AN=0;AFS=0,0;OH=0.0;MAF=0.0	GT:PL:GQ:DP:BSDP:ACN	./.:70,6,0:0:2:0,2,0,0:2,0
NC_009144.3	1610039	.	A	G	174	.	TA=5_prime_UTR_variant;TID=rna-XM_023636829.1;TGN=STK32C;NS=0;AN=0;AFS=0,0;OH=0.0;MAF=0.0	GT:PL:GQ:DP:BSDP:ACN	./.:174,15,0:0:5:0,0,5,0:2,0
NC_009144.3	1610542	.	A	G	70	.	TA=5_prime_UTR_variant;TID=rna-XM_023636829.1;TGN=STK32C;NS=0;AN=0;AFS=0,0;OH=0.0;MAF=0.0	GT:PL:GQ:DP:BSDP:ACN	./.:70,6,0:0:2:0,0,2,0:2,0
NC_009144.3	1614417	.	TA	TAA	80	.	TYPE=INDEL;TA=5_prime_UTR_variant;TID=rna-XM_023636829.1;TGN=STK32C;NS=0;AN=0;AFS=0,0;OH=0.0;MAF=0.0	GT:PL:GQ:DP:ADP:ACN	./.:80,6,0:0:2:0,2:2,0
NC_009144.3	1618082	.	C	G	70	.	TA=5_prime_UTR_variant;TID=rna-XM_023636829.1;TGN=STK32C;NS=0;AN=0;AFS=0,0;OH=0.0;MAF=0.0	GT:PL:GQ:DP:BSDP:ACN	./.:70,6,0:0:2:0,0,2,0:2,0
NC_009144.3	1618365	.	T	C	104	.	TA=5_prime_UTR_variant;TID=rna-XM_023636829.1;TGN=STK32C;NS=0;AN=0;AFS=0,0;OH=0.0;MAF=0.0	GT:PL:GQ:DP:BSDP:ACN	./.:104,9,0:0:3:0,3,0,0:2,0
NC_009144.3	1618531	.	A	G	255	.	TA=5_prime_UTR_variant;TID=rna-XM_023636829.1;TGN=STK32C;NS=0;AN=0;AFS=0,0;OH=0.0;MAF=0.0	GT:PL:GQ:DP:BSDP:ACN	./.:209,18,0:0:6:0,0,6,0:2,0
NC_009144.3	1620373	.	A	G	70	.	TA=5_prime_UTR_variant;TID=rna-XM_023636829.1;TGN=STK32C;NS=0;AN=0;AFS=0,0;OH=0.0;MAF=0.0	GT:PL:GQ:DP:BSDP:ACN	./.:70,6,0:0:2:0,0,2,0:2,0
NC_009144.3	1620923	.	T	C	51	.	TA=5_prime_UTR_variant;TID=rna-XM_023636829.1;TGN=STK32C;NS=0;AN=0;AFS=0,0;OH=0.0;MAF=0.0	GT:PL:GQ:DP:BSDP:ACN	./.:52,6,0:0:2:0,2,0,0:2,0
NC_009144.3	1621131	.	G	T	66	.	TA=5_prime_UTR_variant;TID=rna-XM_023636829.1;TGN=STK32C;NS=0;AN=0;AFS=0,0;OH=0.0;MAF=0.0	GT:PL:GQ:DP:BSDP:ACN	./.:66,6,0:0:2:0,0,0,2:2,0
NC_009144.3	1622118	.	C	T	70	.	TA=5_prime_UTR_variant;TID=rna-XM_023636829.1;TGN=STK32C;NS=0;AN=0;AFS=0,0;OH=0.0;MAF=0.0	GT:PL:GQ:DP:BSDP:ACN	./.:70,6,0:0:2:0,0,0,2:2,0
NC_009144.3	1622695	.	T	C	255	.	TA=5_prime_UTR_variant;TID=rna-XM_023636829.1;TGN=STK32C;NS=0;AN=0;AFS=0,0;OH=0.0;MAF=0.0	GT:PL:GQ:DP:BSDP:ACN	./.:209,18,0:0:6:0,6,0,0:2,0
NC_009144.3	1623336	.	A	G	70	.	TA=5_prime_UTR_variant;TID=rna-XM_023636829.1;TGN=STK32C;NS=0;AN=0;AFS=0,0;OH=0.0;MAF=0.0	GT:PL:GQ:DP:BSDP:ACN	./.:70,6,0:0:2:0,0,2,0:2,0
NC_009144.3	1626663	.	G	A	104	.	TA=synonymous_variant;TID=rna-XM_023636825.1;TGN=STK32C;TCO=289.3;TACH=LR289LR;NS=0;AN=0;AFS=0,0;OH=0.0;MAF=0.0	GT:PL:GQ:DP:BSDP:ACN	./.:104,9,0:0:3:3,0,0,0:2,0
NC_009144.3	1635400	.	TT	TCT	40	.	TYPE=INDEL;TA=splice_region_variant;TID=rna-XM_023636825.1;TGN=STK32C;NS=0;AN=0;AFS=0,0;OH=0.0;MAF=0.0	GT:PL:GQ:DP:ADP:ACN	./.:40,3,0:0:1:0,1:2,0
NC_009144.3	1637037	.	C	T	66	.	TA=3_prime_UTR_variant;TID=rna-XM_023636825.1;TGN=STK32C;NS=0;AN=0;AFS=0,0;OH=0.0;MAF=0.0	GT:PL:GQ:DP:BSDP:ACN	./.:66,6,0:0:2:0,0,0,2:2,0
NC_009144.3	1637265	.	G	A	139	.	TA=3_prime_UTR_variant;TID=rna-XM_023636825.1;TGN=STK32C;NS=0;AN=0;AFS=0,0;OH=0.0;MAF=0.0	GT:PL:GQ:DP:BSDP:ACN	./.:139,12,0:0:4:4,0,0,0:2,0
NC_009144.3	1642031	.	A	G	104	.	TA=synonymous_variant;TID=rna-XM_023636811.1;TGN=DPYSL4;TCO=456.3;TACH=DG456DG;NS=0;AN=0;AFS=0,0;OH=0.0;MAF=0.0	GT:PL:GQ:DP:BSDP:ACN	./.:104,9,0:0:3:0,0,3,0:2,0
NC_009144.3	1656641	.	A	G	62	.	TA=upstream_transcript_variant;TID=rna-XM_023636811.1;TGN=DPYSL4;NS=0;AN=0;AFS=0,0;OH=0.0;MAF=0.0	GT:PL:GQ:DP:BSDP:ACN	./.:62,6,0:0:2:0,0,2,0:2,0
NC_009144.3	1677861	.	C	T	70	.	TA=downstream_transcript_variant;TID=rna-XM_023636837.1;TGN=JAKMIP3;NS=0;AN=0;AFS=0,0;OH=0.0;MAF=0.0	GT:PL:GQ:DP:BSDP:ACN	./.:70,6,0:0:2:0,0,0,2:2,0
NC_009144.3	1677977	.	G	T	121	.	TA=downstream_transcript_variant;TID=rna-XM_023636837.1;TGN=JAKMIP3;NS=0;AN=0;AFS=0,0;OH=0.0;MAF=0.0	GT:PL:GQ:DP:BSDP:ACN	./.:121,12,0:0:4:0,0,0,4:2,0
NC_009144.3	1678197	.	G	T	104	.	TA=3_prime_UTR_variant;TID=rna-XM_023636837.1;TGN=JAKMIP3;NS=0;AN=0;AFS=0,0;OH=0.0;MAF=0.0	GT:PL:GQ:DP:BSDP:ACN	./.:104,9,0:0:3:0,0,0,3:2,0
NC_009144.3	1736363	.	A	G	70	.	TA=5_prime_UTR_variant;TID=rna-XM_023636837.1;TGN=JAKMIP3;NS=0;AN=0;AFS=0,0;OH=0.0;MAF=0.0	GT:PL:GQ:DP:BSDP:ACN	./.:70,6,0:0:2:0,0,2,0:2,0
NC_009144.3	1737450	.	T	G	51	.	TA=5_prime_UTR_variant;TID=rna-XM_023636837.1;TGN=JAKMIP3;NS=0;AN=0;AFS=0,0;OH=0.0;MAF=0.0	GT:PL:GQ:DP:BSDP:ACN	./.:104,21,139:0:7:0,0,3,4:2,0
NC_009144.3	1738821	.	A	G	70	.	TA=5_prime_UTR_variant;TID=rna-XM_023636837.1;TGN=JAKMIP3;NS=0;AN=0;AFS=0,0;OH=0.0;MAF=0.0	GT:PL:GQ:DP:BSDP:ACN	./.:70,6,0:0:2:0,0,2,0:2,0
NC_009144.3	1739293	.	C	A	174	.	TA=5_prime_UTR_variant;TID=rna-XM_023636837.1;TGN=JAKMIP3;NS=0;AN=0;AFS=0,0;OH=0.0;MAF=0.0	GT:PL:GQ:DP:BSDP:ACN	./.:174,15,0:0:5:5,0,0,0:2,0
NC_009144.3	1739304	.	A	G	170	.	TA=5_prime_UTR_variant;TID=rna-XM_023636837.1;TGN=JAKMIP3;NS=0;AN=0;AFS=0,0;OH=0.0;MAF=0.0	GT:PL:GQ:DP:BSDP:ACN	./.:170,15,0:0:5:0,0,5,0:2,0
NC_009144.3	1739370	.	G	A	104	.	TA=5_prime_UTR_variant;TID=rna-XM_023636837.1;TGN=JAKMIP3;NS=0;AN=0;AFS=0,0;OH=0.0;MAF=0.0	GT:PL:GQ:DP:BSDP:ACN	./.:104,9,0:0:3:3,0,0,0:2,0
NC_009144.3	1739397	.	C	T	86	.	TA=5_prime_UTR_variant;TID=rna-XM_023636837.1;TGN=JAKMIP3;NS=0;AN=0;AFS=0,0;OH=0.0;MAF=0.0	GT:PL:GQ:DP:BSDP:ACN	./.:86,9,0:0:3:0,0,0,3:2,0
NC_009144.3	1739613	.	T	C	104	.	TA=5_prime_UTR_variant;TID=rna-XM_023636837.1;TGN=JAKMIP3;NS=0;AN=0;AFS=0,0;OH=0.0;MAF=0.0	GT:PL:GQ:DP:BSDP:ACN	./.:104,9,0:0:3:0,3,0,0:2,0
NC_009144.3	1739619	.	G	A	86	.	TA=5_prime_UTR_variant;TID=rna-XM_023636837.1;TGN=JAKMIP3;NS=0;AN=0;AFS=0,0;OH=0.0;MAF=0.0	GT:PL:GQ:DP:BSDP:ACN	./.:86,9,0:0:3:3,0,0,0:2,0
NC_009144.3	1739633	.	G	A	104	.	TA=5_prime_UTR_variant;TID=rna-XM_023636837.1;TGN=JAKMIP3;NS=0;AN=0;AFS=0,0;OH=0.0;MAF=0.0	GT:PL:GQ:DP:BSDP:ACN	./.:104,9,0:0:3:3,0,0,0:2,0
NC_009144.3	1739669	.	C	T	70	.	TA=5_prime_UTR_variant;TID=rna-XM_023636837.1;TGN=JAKMIP3;NS=0;AN=0;AFS=0,0;OH=0.0;MAF=0.0	GT:PL:GQ:DP:BSDP:ACN	./.:70,6,0:0:2:0,0,0,2:2,0
NC_009144.3	1740846	.	A	T	139	.	TA=5_prime_UTR_variant;TID=rna-XM_023636837.1;TGN=JAKMIP3;NS=0;AN=0;AFS=0,0;OH=0.0;MAF=0.0	GT:PL:GQ:DP:BSDP:ACN	./.:139,12,0:0:4:0,0,0,4:2,0
NC_009144.3	1740871	.	G	A	82	.	TA=5_prime_UTR_variant;TID=rna-XM_023636837.1;TGN=JAKMIP3;NS=0;AN=0;AFS=0,0;OH=0.0;MAF=0.0	GT:PL:GQ:DP:BSDP:ACN	./.:82,9,0:0:3:3,0,0,0:2,0
NC_009144.3	1740893	.	G	A	255	.	TA=5_prime_UTR_variant;TID=rna-XM_023636837.1;TGN=JAKMIP3;NS=0;AN=0;AFS=0,0;OH=0.0;MAF=0.0	GT:PL:GQ:DP:BSDP:ACN	./.:209,18,0:0:6:6,0,0,0:2,0
NC_009144.3	1740946	.	A	G	135	.	TA=5_prime_UTR_variant;TID=rna-XM_023636837.1;TGN=JAKMIP3;NS=0;AN=0;AFS=0,0;OH=0.0;MAF=0.0	GT:PL:GQ:DP:BSDP:ACN	./.:135,12,0:0:4:0,0,4,0:2,0
NC_009144.3	1741067	.	C	T	135	.	TA=5_prime_UTR_variant;TID=rna-XM_023636837.1;TGN=JAKMIP3;NS=0;AN=0;AFS=0,0;OH=0.0;MAF=0.0	GT:PL:GQ:DP:BSDP:ACN	./.:135,12,0:0:4:0,0,0,4:2,0
NC_009144.3	1741091	.	T	G	139	.	TA=5_prime_UTR_variant;TID=rna-XM_023636837.1;TGN=JAKMIP3;NS=0;AN=0;AFS=0,0;OH=0.0;MAF=0.0	GT:PL:GQ:DP:BSDP:ACN	./.:139,12,0:0:4:0,0,4,0:2,0
NC_009144.3	1741092	.	C	T	139	.	TA=5_prime_UTR_variant;TID=rna-XM_023636837.1;TGN=JAKMIP3;NS=0;AN=0;AFS=0,0;OH=0.0;MAF=0.0	GT:PL:GQ:DP:BSDP:ACN	./.:139,12,0:0:4:0,0,0,4:2,0
NC_009144.3	1741261	.	G	A	135	.	TA=5_prime_UTR_variant;TID=rna-XM_023636837.1;TGN=JAKMIP3;NS=0;AN=0;AFS=0,0;OH=0.0;MAF=0.0	GT:PL:GQ:DP:BSDP:ACN	./.:135,12,0:0:4:4,0,0,0:2,0
NC_009144.3	1741443	.	C	T	255	.	TA=5_prime_UTR_variant;TID=rna-XM_023636837.1;TGN=JAKMIP3;NS=0;AN=0;AFS=0,0;OH=0.0;MAF=0.0	GT:PL:GQ:DP:BSDP:ACN	./.:225,21,0:0:7:0,0,0,7:2,0
NC_009144.3	1741444	.	G	A	255	.	TA=5_prime_UTR_variant;TID=rna-XM_023636837.1;TGN=JAKMIP3;NS=0;AN=0;AFS=0,0;OH=0.0;MAF=0.0	GT:PL:GQ:DP:BSDP:ACN	./.:243,21,0:0:7:7,0,0,0:2,0
NC_009144.3	1741454	.	C	T	156	.	TA=5_prime_UTR_variant;TID=rna-XM_023636837.1;TGN=JAKMIP3;NS=0;AN=0;AFS=0,0;OH=0.0;MAF=0.0	GT:PL:GQ:DP:BSDP:ACN	./.:156,15,0:0:5:0,0,0,5:2,0
NC_009144.3	1741503	.	T	C	139	.	TA=5_prime_UTR_variant;TID=rna-XM_023636837.1;TGN=JAKMIP3;NS=0;AN=0;AFS=0,0;OH=0.0;MAF=0.0	GT:PL:GQ:DP:BSDP:ACN	./.:139,12,0:0:4:0,4,0,0:2,0
NC_009144.3	1741551	.	C	T	139	.	TA=5_prime_UTR_variant;TID=rna-XM_023636837.1;TGN=JAKMIP3;NS=0;AN=0;AFS=0,0;OH=0.0;MAF=0.0	GT:PL:GQ:DP:BSDP:ACN	./.:139,12,0:0:4:0,0,0,4:2,0
NC_009144.3	1741553	.	G	C	139	.	TA=5_prime_UTR_variant;TID=rna-XM_023636837.1;TGN=JAKMIP3;NS=0;AN=0;AFS=0,0;OH=0.0;MAF=0.0	GT:PL:GQ:DP:BSDP:ACN	./.:139,12,0:0:4:0,4,0,0:2,0
NC_009144.3	1741558	.	C	T	139	.	TA=5_prime_UTR_variant;TID=rna-XM_023636837.1;TGN=JAKMIP3;NS=0;AN=0;AFS=0,0;OH=0.0;MAF=0.0	GT:PL:GQ:DP:BSDP:ACN	./.:139,12,0:0:4:0,0,0,4:2,0
NC_009144.3	1741674	.	C	T	135	.	TA=5_prime_UTR_variant;TID=rna-XM_023636837.1;TGN=JAKMIP3;NS=0;AN=0;AFS=0,0;OH=0.0;MAF=0.0	GT:PL:GQ:DP:BSDP:ACN	./.:135,12,0:0:4:0,0,0,4:2,0
NC_009144.3	1741801	.	C	A	104	.	TA=5_prime_UTR_variant;TID=rna-XM_023636837.1;TGN=JAKMIP3;NS=0;AN=0;AFS=0,0;OH=0.0;MAF=0.0	GT:PL:GQ:DP:BSDP:ACN	./.:104,9,0:0:3:3,0,0,0:2,0
NC_009144.3	1742042	.	A	G	104	.	TA=5_prime_UTR_variant;TID=rna-XM_023636837.1;TGN=JAKMIP3;NS=0;AN=0;AFS=0,0;OH=0.0;MAF=0.0	GT:PL:GQ:DP:BSDP:ACN	./.:104,9,0:0:3:0,0,3,0:2,0
NC_009144.3	1742165	.	A	G	70	.	TA=5_prime_UTR_variant;TID=rna-XM_023636837.1;TGN=JAKMIP3;NS=0;AN=0;AFS=0,0;OH=0.0;MAF=0.0	GT:PL:GQ:DP:BSDP:ACN	./.:70,6,0:0:2:0,0,2,0:2,0
NC_009144.3	1742532	.	AG	ACA	80	.	TYPE=INDEL;TA=5_prime_UTR_variant;TID=rna-XM_023636837.1;TGN=JAKMIP3;NS=0;AN=0;AFS=0,0;OH=0.0;MAF=0.0	GT:PL:GQ:DP:ADP:ACN	./.:80,6,0:0:2:0,2:2,0
NC_009144.3	1742688	.	A	G	174	.	TA=5_prime_UTR_variant;TID=rna-XM_023636837.1;TGN=JAKMIP3;NS=0;AN=0;AFS=0,0;OH=0.0;MAF=0.0	GT:PL:GQ:DP:BSDP:ACN	./.:174,15,0:0:5:0,0,5,0:2,0
NC_009144.3	1742723	.	G	C	174	.	TA=5_prime_UTR_variant;TID=rna-XM_023636837.1;TGN=JAKMIP3;NS=0;AN=0;AFS=0,0;OH=0.0;MAF=0.0	GT:PL:GQ:DP:BSDP:ACN	./.:174,15,0:0:5:0,5,0,0:2,0
NC_009144.3	1742769	.	T	C	104	.	TA=5_prime_UTR_variant;TID=rna-XM_023636837.1;TGN=JAKMIP3;NS=0;AN=0;AFS=0,0;OH=0.0;MAF=0.0	GT:PL:GQ:DP:BSDP:ACN	./.:104,9,0:0:3:0,3,0,0:2,0
NC_009144.3	1742777	.	A	G	104	.	TA=5_prime_UTR_variant;TID=rna-XM_023636837.1;TGN=JAKMIP3;NS=0;AN=0;AFS=0,0;OH=0.0;MAF=0.0	GT:PL:GQ:DP:BSDP:ACN	./.:104,9,0:0:3:0,0,3,0:2,0
NC_009144.3	1742812	.	A	G	70	.	TA=5_prime_UTR_variant;TID=rna-XM_023636837.1;TGN=JAKMIP3;NS=0;AN=0;AFS=0,0;OH=0.0;MAF=0.0	GT:PL:GQ:DP:BSDP:ACN	./.:70,6,0:0:2:0,0,2,0:2,0
NC_009144.3	1743008	.	A	G	70	.	TA=5_prime_UTR_variant;TID=rna-XM_023636837.1;TGN=JAKMIP3;NS=0;AN=0;AFS=0,0;OH=0.0;MAF=0.0	GT:PL:GQ:DP:BSDP:ACN	./.:70,6,0:0:2:0,0,2,0:2,0
NC_009144.3	1743139	.	T	C	104	.	TA=5_prime_UTR_variant;TID=rna-XM_023636837.1;TGN=JAKMIP3;NS=0;AN=0;AFS=0,0;OH=0.0;MAF=0.0	GT:PL:GQ:DP:BSDP:ACN	./.:104,9,0:0:3:0,3,0,0:2,0
NC_009144.3	1743179	.	T	C	104	.	TA=5_prime_UTR_variant;TID=rna-XM_023636837.1;TGN=JAKMIP3;NS=0;AN=0;AFS=0,0;OH=0.0;MAF=0.0	GT:PL:GQ:DP:BSDP:ACN	./.:104,9,0:0:3:0,3,0,0:2,0
NC_009144.3	1743198	.	A	G	104	.	TA=5_prime_UTR_variant;TID=rna-XM_023636837.1;TGN=JAKMIP3;NS=0;AN=0;AFS=0,0;OH=0.0;MAF=0.0	GT:PL:GQ:DP:BSDP:ACN	./.:104,9,0:0:3:0,0,3,0:2,0
NC_009144.3	1743212	.	C	T	100	.	TA=5_prime_UTR_variant;TID=rna-XM_023636837.1;TGN=JAKMIP3;NS=0;AN=0;AFS=0,0;OH=0.0;MAF=0.0	GT:PL:GQ:DP:BSDP:ACN	./.:100,9,0:0:3:0,0,0,3:2,0
NC_009144.3	1743328	.	T	C	70	.	TA=5_prime_UTR_variant;TID=rna-XM_023636837.1;TGN=JAKMIP3;NS=0;AN=0;AFS=0,0;OH=0.0;MAF=0.0	GT:PL:GQ:DP:BSDP:ACN	./.:70,6,0:0:2:0,2,0,0:2,0
NC_009144.3	1743412	.	AT	ATT	40	.	TYPE=INDEL;TA=5_prime_UTR_variant;TID=rna-XM_023636837.1;TGN=JAKMIP3;NS=0;AN=0;AFS=0,0;OH=0.0;MAF=0.0	GT:PL:GQ:DP:ADP:ACN	./.:40,3,0:0:1:0,1:2,0
NC_009144.3	1743647	.	A	G	255	.	TA=5_prime_UTR_variant;TID=rna-XM_023636837.1;TGN=JAKMIP3;NS=0;AN=0;AFS=0,0;OH=0.0;MAF=0.0	GT:PL:GQ:DP:BSDP:ACN	./.:209,18,0:0:6:0,0,6,0:2,0
NC_009144.3	1743662	.	G	A	255	.	TA=5_prime_UTR_variant;TID=rna-XM_023636837.1;TGN=JAKMIP3;NS=0;AN=0;AFS=0,0;OH=0.0;MAF=0.0	GT:PL:GQ:DP:BSDP:ACN	./.:209,18,0:0:6:6,0,0,0:2,0
NC_009144.3	1743745	.	G	A	174	.	TA=5_prime_UTR_variant;TID=rna-XM_023636837.1;TGN=JAKMIP3;NS=0;AN=0;AFS=0,0;OH=0.0;MAF=0.0	GT:PL:GQ:DP:BSDP:ACN	./.:174,15,0:0:5:5,0,0,0:2,0
NC_009144.3	1743773	.	C	T	121	.	TA=5_prime_UTR_variant;TID=rna-XM_023636837.1;TGN=JAKMIP3;NS=0;AN=0;AFS=0,0;OH=0.0;MAF=0.0	GT:PL:GQ:DP:BSDP:ACN	./.:121,12,0:0:4:0,0,0,4:2,0
NC_009144.3	1743815	.	G	A	51	.	TA=5_prime_UTR_variant;TID=rna-XM_023636837.1;TGN=JAKMIP3;NS=0;AN=0;AFS=0,0;OH=0.0;MAF=0.0	GT:PL:GQ:DP:BSDP:ACN	./.:52,6,0:0:2:2,0,0,0:2,0
NC_009144.3	1744040	.	T	C	70	.	TA=5_prime_UTR_variant;TID=rna-XM_023636837.1;TGN=JAKMIP3;NS=0;AN=0;AFS=0,0;OH=0.0;MAF=0.0	GT:PL:GQ:DP:BSDP:ACN	./.:70,6,0:0:2:0,2,0,0:2,0
NC_009144.3	1744048	.	G	A	139	.	TA=5_prime_UTR_variant;TID=rna-XM_023636837.1;TGN=JAKMIP3;NS=0;AN=0;AFS=0,0;OH=0.0;MAF=0.0	GT:PL:GQ:DP:BSDP:ACN	./.:139,12,0:0:4:4,0,0,0:2,0
NC_009144.3	1744060	.	G	A	139	.	TA=5_prime_UTR_variant;TID=rna-XM_023636837.1;TGN=JAKMIP3;NS=0;AN=0;AFS=0,0;OH=0.0;MAF=0.0	GT:PL:GQ:DP:BSDP:ACN	./.:139,12,0:0:4:4,0,0,0:2,0
NC_009144.3	1744081	.	G	A	139	.	TA=5_prime_UTR_variant;TID=rna-XM_023636837.1;TGN=JAKMIP3;NS=0;AN=0;AFS=0,0;OH=0.0;MAF=0.0	GT:PL:GQ:DP:BSDP:ACN	./.:139,12,0:0:4:4,0,0,0:2,0
NC_009144.3	1744179	.	T	C	104	.	TA=5_prime_UTR_variant;TID=rna-XM_023636837.1;TGN=JAKMIP3;NS=0;AN=0;AFS=0,0;OH=0.0;MAF=0.0	GT:PL:GQ:DP:BSDP:ACN	./.:104,9,0:0:3:0,3,0,0:2,0
NC_009144.3	1745409	.	T	C	70	.	TA=5_prime_UTR_variant;TID=rna-XM_023636837.1;TGN=JAKMIP3;NS=0;AN=0;AFS=0,0;OH=0.0;MAF=0.0	GT:PL:GQ:DP:BSDP:ACN	./.:70,6,0:0:2:0,2,0,0:2,0
NC_009144.3	1745517	.	A	G	104	.	TA=5_prime_UTR_variant;TID=rna-XM_023636837.1;TGN=JAKMIP3;NS=0;AN=0;AFS=0,0;OH=0.0;MAF=0.0	GT:PL:GQ:DP:BSDP:ACN	./.:104,9,0:0:3:0,0,3,0:2,0
NC_009144.3	1745573	.	T	C	139	.	TA=5_prime_UTR_variant;TID=rna-XM_023636837.1;TGN=JAKMIP3;NS=0;AN=0;AFS=0,0;OH=0.0;MAF=0.0	GT:PL:GQ:DP:BSDP:ACN	./.:139,12,0:0:4:0,4,0,0:2,0
NC_009144.3	1745594	.	A	G	100	.	TA=5_prime_UTR_variant;TID=rna-XM_023636837.1;TGN=JAKMIP3;NS=0;AN=0;AFS=0,0;OH=0.0;MAF=0.0	GT:PL:GQ:DP:BSDP:ACN	./.:100,9,0:0:3:0,0,3,0:2,0
NC_009144.3	1746039	.	T	C	104	.	TA=5_prime_UTR_variant;TID=rna-XM_023636837.1;TGN=JAKMIP3;NS=0;AN=0;AFS=0,0;OH=0.0;MAF=0.0	GT:PL:GQ:DP:BSDP:ACN	./.:104,9,0:0:3:0,3,0,0:2,0
NC_009144.3	1746097	.	A	C	174	.	TA=5_prime_UTR_variant;TID=rna-XM_023636837.1;TGN=JAKMIP3;NS=0;AN=0;AFS=0,0;OH=0.0;MAF=0.0	GT:PL:GQ:DP:BSDP:ACN	./.:174,15,0:0:5:0,5,0,0:2,0
NC_009144.3	1746124	.	TA	TGA	200	.	TYPE=INDEL;TA=5_prime_UTR_variant;TID=rna-XM_023636837.1;TGN=JAKMIP3;NS=0;AN=0;AFS=0,0;OH=0.0;MAF=0.0	GT:PL:GQ:DP:ADP:ACN	./.:200,15,0:0:5:0,5:2,0
NC_009144.3	1746179	.	T	G	174	.	TA=5_prime_UTR_variant;TID=rna-XM_023636837.1;TGN=JAKMIP3;NS=0;AN=0;AFS=0,0;OH=0.0;MAF=0.0	GT:PL:GQ:DP:BSDP:ACN	./.:174,15,0:0:5:0,0,5,0:2,0
NC_009144.3	1746237	.	T	C	70	.	TA=5_prime_UTR_variant;TID=rna-XM_023636837.1;TGN=JAKMIP3;NS=0;AN=0;AFS=0,0;OH=0.0;MAF=0.0	GT:PL:GQ:DP:BSDP:ACN	./.:70,6,0:0:2:0,2,0,0:2,0
NC_009144.3	1747765	.	G	A	70	.	TA=5_prime_UTR_variant;TID=rna-XM_023636837.1;TGN=JAKMIP3;NS=0;AN=0;AFS=0,0;OH=0.0;MAF=0.0	GT:PL:GQ:DP:BSDP:ACN	./.:70,6,0:0:2:2,0,0,0:2,0
NC_009144.3	1747913	.	G	A	117	.	TA=5_prime_UTR_variant;TID=rna-XM_023636837.1;TGN=JAKMIP3;NS=0;AN=0;AFS=0,0;OH=0.0;MAF=0.0	GT:PL:GQ:DP:BSDP:ACN	./.:117,12,0:0:4:4,0,0,0:2,0
NC_009144.3	1747983	.	C	G	174	.	TA=5_prime_UTR_variant;TID=rna-XM_023636837.1;TGN=JAKMIP3;NS=0;AN=0;AFS=0,0;OH=0.0;MAF=0.0	GT:PL:GQ:DP:BSDP:ACN	./.:174,15,0:0:5:0,0,5,0:2,0
NC_009144.3	1748004	.	G	T	139	.	TA=5_prime_UTR_variant;TID=rna-XM_023636837.1;TGN=JAKMIP3;NS=0;AN=0;AFS=0,0;OH=0.0;MAF=0.0	GT:PL:GQ:DP:BSDP:ACN	./.:139,12,0:0:4:0,0,0,4:2,0
NC_009144.3	1748010	.	A	C	121	.	TA=5_prime_UTR_variant;TID=rna-XM_023636837.1;TGN=JAKMIP3;NS=0;AN=0;AFS=0,0;OH=0.0;MAF=0.0	GT:PL:GQ:DP:BSDP:ACN	./.:121,12,0:0:4:0,4,0,0:2,0
NC_009144.3	1748248	.	C	T	174	.	TA=5_prime_UTR_variant;TID=rna-XM_023636837.1;TGN=JAKMIP3;NS=0;AN=0;AFS=0,0;OH=0.0;MAF=0.0	GT:PL:GQ:DP:BSDP:ACN	./.:174,15,0:0:5:0,0,0,5:2,0
NC_009144.3	1748273	.	T	C	174	.	TA=5_prime_UTR_variant;TID=rna-XM_023636837.1;TGN=JAKMIP3;NS=0;AN=0;AFS=0,0;OH=0.0;MAF=0.0	GT:PL:GQ:DP:BSDP:ACN	./.:174,15,0:0:5:0,5,0,0:2,0
NC_009144.3	1748434	.	C	T	86	.	TA=5_prime_UTR_variant;TID=rna-XM_023636837.1;TGN=JAKMIP3;NS=0;AN=0;AFS=0,0;OH=0.0;MAF=0.0	GT:PL:GQ:DP:BSDP:ACN	./.:86,9,0:0:3:0,0,0,3:2,0
NC_009144.3	1748544	.	C	T	66	.	TA=5_prime_UTR_variant;TID=rna-XM_023636837.1;TGN=JAKMIP3;NS=0;AN=0;AFS=0,0;OH=0.0;MAF=0.0	GT:PL:GQ:DP:BSDP:ACN	./.:66,6,0:0:2:0,0,0,2:2,0
NC_009144.3	1749080	.	C	T	70	.	TA=5_prime_UTR_variant;TID=rna-XM_023636837.1;TGN=JAKMIP3;NS=0;AN=0;AFS=0,0;OH=0.0;MAF=0.0	GT:PL:GQ:DP:BSDP:ACN	./.:70,6,0:0:2:0,0,0,2:2,0
NC_009144.3	1749127	.	G	C	70	.	TA=5_prime_UTR_variant;TID=rna-XM_023636837.1;TGN=JAKMIP3;NS=0;AN=0;AFS=0,0;OH=0.0;MAF=0.0	GT:PL:GQ:DP:BSDP:ACN	./.:70,6,0:0:2:0,2,0,0:2,0
NC_009144.3	1749197	.	T	G	70	.	TA=5_prime_UTR_variant;TID=rna-XM_023636837.1;TGN=JAKMIP3;NS=0;AN=0;AFS=0,0;OH=0.0;MAF=0.0	GT:PL:GQ:DP:BSDP:ACN	./.:70,6,0:0:2:0,0,2,0:2,0
NC_009144.3	1749562	.	A	G	135	.	TA=5_prime_UTR_variant;TID=rna-XM_023636837.1;TGN=JAKMIP3;NS=0;AN=0;AFS=0,0;OH=0.0;MAF=0.0	GT:PL:GQ:DP:BSDP:ACN	./.:135,12,0:0:4:0,0,4,0:2,0
NC_009144.3	1749642	.	G	A	131	.	TA=5_prime_UTR_variant;TID=rna-XM_023636837.1;TGN=JAKMIP3;NS=0;AN=0;AFS=0,0;OH=0.0;MAF=0.0	GT:PL:GQ:DP:BSDP:ACN	./.:131,12,0:0:4:4,0,0,0:2,0
NC_009144.3	1749656	.	C	T	139	.	TA=5_prime_UTR_variant;TID=rna-XM_023636837.1;TGN=JAKMIP3;NS=0;AN=0;AFS=0,0;OH=0.0;MAF=0.0	GT:PL:GQ:DP:BSDP:ACN	./.:139,12,0:0:4:0,0,0,4:2,0
NC_009144.3	1749685	.	A	C	139	.	TA=5_prime_UTR_variant;TID=rna-XM_023636837.1;TGN=JAKMIP3;NS=0;AN=0;AFS=0,0;OH=0.0;MAF=0.0	GT:PL:GQ:DP:BSDP:ACN	./.:139,12,0:0:4:0,4,0,0:2,0
NC_009144.3	1749856	.	T	C	255	.	TA=5_prime_UTR_variant;TID=rna-XM_023636837.1;TGN=JAKMIP3;NS=0;AN=0;AFS=0,0;OH=0.0;MAF=0.0	GT:PL:GQ:DP:BSDP:ACN	./.:348,30,0:0:10:0,10,0,0:2,0
NC_009144.3	1749915	.	G	A	255	.	TA=5_prime_UTR_variant;TID=rna-XM_023636837.1;TGN=JAKMIP3;NS=0;AN=0;AFS=0,0;OH=0.0;MAF=0.0	GT:PL:GQ:DP:BSDP:ACN	./.:209,18,0:0:6:6,0,0,0:2,0
NC_009144.3	1749924	.	T	C	255	.	TA=5_prime_UTR_variant;TID=rna-XM_023636837.1;TGN=JAKMIP3;NS=0;AN=0;AFS=0,0;OH=0.0;MAF=0.0	GT:PL:GQ:DP:BSDP:ACN	./.:209,18,0:0:6:0,6,0,0:2,0
NC_009144.3	1750044	.	A	G	139	.	TA=5_prime_UTR_variant;TID=rna-XM_023636837.1;TGN=JAKMIP3;NS=0;AN=0;AFS=0,0;OH=0.0;MAF=0.0	GT:PL:GQ:DP:BSDP:ACN	./.:139,12,0:0:4:0,0,4,0:2,0
NC_009144.3	1750709	.	T	C	104	.	TA=5_prime_UTR_variant;TID=rna-XM_023636837.1;TGN=JAKMIP3;NS=0;AN=0;AFS=0,0;OH=0.0;MAF=0.0	GT:PL:GQ:DP:BSDP:ACN	./.:104,9,0:0:3:0,3,0,0:2,0
NC_009144.3	1750776	.	A	G	139	.	TA=5_prime_UTR_variant;TID=rna-XM_023636837.1;TGN=JAKMIP3;NS=0;AN=0;AFS=0,0;OH=0.0;MAF=0.0	GT:PL:GQ:DP:BSDP:ACN	./.:139,12,0:0:4:0,0,4,0:2,0
NC_009144.3	1750811	.	G	A	139	.	TA=5_prime_UTR_variant;TID=rna-XM_023636837.1;TGN=JAKMIP3;NS=0;AN=0;AFS=0,0;OH=0.0;MAF=0.0	GT:PL:GQ:DP:BSDP:ACN	./.:139,12,0:0:4:4,0,0,0:2,0
NC_009144.3	1750938	.	C	T	70	.	TA=5_prime_UTR_variant;TID=rna-XM_023636837.1;TGN=JAKMIP3;NS=0;AN=0;AFS=0,0;OH=0.0;MAF=0.0	GT:PL:GQ:DP:BSDP:ACN	./.:70,6,0:0:2:0,0,0,2:2,0
NC_009144.3	1752040	.	A	G	70	.	TA=5_prime_UTR_variant;TID=rna-XM_023636837.1;TGN=JAKMIP3;NS=0;AN=0;AFS=0,0;OH=0.0;MAF=0.0	GT:PL:GQ:DP:BSDP:ACN	./.:70,6,0:0:2:0,0,2,0:2,0
NC_009144.3	1752052	.	C	T	70	.	TA=5_prime_UTR_variant;TID=rna-XM_023636837.1;TGN=JAKMIP3;NS=0;AN=0;AFS=0,0;OH=0.0;MAF=0.0	GT:PL:GQ:DP:BSDP:ACN	./.:70,6,0:0:2:0,0,0,2:2,0
NC_009144.3	1752059	.	C	G	70	.	TA=5_prime_UTR_variant;TID=rna-XM_023636837.1;TGN=JAKMIP3;NS=0;AN=0;AFS=0,0;OH=0.0;MAF=0.0	GT:PL:GQ:DP:BSDP:ACN	./.:70,6,0:0:2:0,0,2,0:2,0
NC_009144.3	1752189	.	G	A	104	.	TA=5_prime_UTR_variant;TID=rna-XM_023636837.1;TGN=JAKMIP3;NS=0;AN=0;AFS=0,0;OH=0.0;MAF=0.0	GT:PL:GQ:DP:BSDP:ACN	./.:104,9,0:0:3:3,0,0,0:2,0
NC_009144.3	1752393	.	C	A	70	.	TA=5_prime_UTR_variant;TID=rna-XM_023636837.1;TGN=JAKMIP3;NS=0;AN=0;AFS=0,0;OH=0.0;MAF=0.0	GT:PL:GQ:DP:BSDP:ACN	./.:70,6,0:0:2:2,0,0,0:2,0
NC_009144.3	1753609	.	A	G	70	.	TA=5_prime_UTR_variant;TID=rna-XM_023636837.1;TGN=JAKMIP3;NS=0;AN=0;AFS=0,0;OH=0.0;MAF=0.0	GT:PL:GQ:DP:BSDP:ACN	./.:70,6,0:0:2:0,0,2,0:2,0
NC_009144.3	1754947	.	G	C	104	.	TA=5_prime_UTR_variant;TID=rna-XM_023636837.1;TGN=JAKMIP3;NS=0;AN=0;AFS=0,0;OH=0.0;MAF=0.0	GT:PL:GQ:DP:BSDP:ACN	./.:104,9,0:0:3:0,3,0,0:2,0
NC_009144.3	1755699	.	ACCTC	AC	112	.	TYPE=INDEL;TA=5_prime_UTR_variant;TID=rna-XM_023636837.1;TGN=JAKMIP3;NS=0;AN=0;AFS=0,0;OH=0.0;MAF=0.0	GT:PL:GQ:DP:ADP:ACN	./.:160,21,120:0:7:3,4:2,0
NC_009144.3	1758481	.	G	T	70	.	TA=5_prime_UTR_variant;TID=rna-XM_023636837.1;TGN=JAKMIP3;NS=0;AN=0;AFS=0,0;OH=0.0;MAF=0.0	GT:PL:GQ:DP:BSDP:ACN	./.:70,6,0:0:2:0,0,0,2:2,0
NC_009144.3	1761735	.	G	A	104	.	TA=5_prime_UTR_variant;TID=rna-XM_023636837.1;TGN=JAKMIP3;NS=0;AN=0;AFS=0,0;OH=0.0;MAF=0.0	GT:PL:GQ:DP:BSDP:ACN	./.:104,9,0:0:3:3,0,0,0:2,0
NC_009144.3	1773274	.	A	G	174	.	TA=5_prime_UTR_variant;TID=rna-XM_023636837.1;TGN=JAKMIP3;NS=0;AN=0;AFS=0,0;OH=0.0;MAF=0.0	GT:PL:GQ:DP:BSDP:ACN	./.:174,15,0:0:5:0,0,5,0:2,0
NC_009144.3	1773361	.	G	A	54	.	TA=5_prime_UTR_variant;TID=rna-XM_023636837.1;TGN=JAKMIP3;NS=0;AN=0;AFS=0,0;OH=0.0;MAF=0.0	GT:PL:GQ:DP:BSDP:ACN	./.:104,18,104:0:6:3,0,3,0:2,0
NC_009144.3	1775114	.	T	C	70	.	TA=5_prime_UTR_variant;TID=rna-XM_023636837.1;TGN=JAKMIP3;NS=0;AN=0;AFS=0,0;OH=0.0;MAF=0.0	GT:PL:GQ:DP:BSDP:ACN	./.:70,6,0:0:2:0,2,0,0:2,0
NC_009144.3	1775365	.	A	C	255	.	TA=5_prime_UTR_variant;TID=rna-XM_023636837.1;TGN=JAKMIP3;NS=0;AN=0;AFS=0,0;OH=0.0;MAF=0.0	GT:PL:GQ:DP:BSDP:ACN	./.:205,18,0:0:6:0,6,0,0:2,0
NC_009144.3	1777150	.	G	A	70	.	TA=5_prime_UTR_variant;TID=rna-XM_023636837.1;TGN=JAKMIP3;NS=0;AN=0;AFS=0,0;OH=0.0;MAF=0.0	GT:PL:GQ:DP:BSDP:ACN	./.:70,6,0:0:2:2,0,0,0:2,0
NC_009144.3	1777422	.	T	C	104	.	TA=5_prime_UTR_variant;TID=rna-XM_023636837.1;TGN=JAKMIP3;NS=0;AN=0;AFS=0,0;OH=0.0;MAF=0.0	GT:PL:GQ:DP:BSDP:ACN	./.:104,9,0:0:3:0,3,0,0:2,0
NC_009144.3	1778890	.	C	G	70	.	TA=5_prime_UTR_variant;TID=rna-XM_023636837.1;TGN=JAKMIP3;NS=0;AN=0;AFS=0,0;OH=0.0;MAF=0.0	GT:PL:GQ:DP:BSDP:ACN	./.:70,6,0:0:2:0,0,2,0:2,0
NC_009144.3	1780401	.	G	A	104	.	TA=5_prime_UTR_variant;TID=rna-XM_023636837.1;TGN=JAKMIP3;NS=0;AN=0;AFS=0,0;OH=0.0;MAF=0.0	GT:PL:GQ:DP:BSDP:ACN	./.:104,9,0:0:3:3,0,0,0:2,0
NC_009144.3	1780565	.	T	C	70	.	TA=5_prime_UTR_variant;TID=rna-XM_023636837.1;TGN=JAKMIP3;NS=0;AN=0;AFS=0,0;OH=0.0;MAF=0.0	GT:PL:GQ:DP:BSDP:ACN	./.:70,6,0:0:2:0,2,0,0:2,0
NC_009144.3	1781628	.	A	G	104	.	TA=5_prime_UTR_variant;TID=rna-XM_023636837.1;TGN=JAKMIP3;NS=0;AN=0;AFS=0,0;OH=0.0;MAF=0.0	GT:PL:GQ:DP:BSDP:ACN	./.:104,9,0:0:3:0,0,3,0:2,0
NC_009144.3	1785033	.	T	C	70	.	TA=5_prime_UTR_variant;TID=rna-XM_023636837.1;TGN=JAKMIP3;NS=0;AN=0;AFS=0,0;OH=0.0;MAF=0.0	GT:PL:GQ:DP:BSDP:ACN	./.:70,6,0:0:2:0,2,0,0:2,0
NC_009144.3	1789068	.	G	A	104	.	TA=5_prime_UTR_variant;TID=rna-XM_023636837.1;TGN=JAKMIP3;NS=0;AN=0;AFS=0,0;OH=0.0;MAF=0.0	GT:PL:GQ:DP:BSDP:ACN	./.:104,9,0:0:3:3,0,0,0:2,0
NC_009144.3	1791620	.	G	A	70	.	TA=5_prime_UTR_variant;TID=rna-XM_023636837.1;TGN=JAKMIP3;NS=0;AN=0;AFS=0,0;OH=0.0;MAF=0.0	GT:PL:GQ:DP:BSDP:ACN	./.:70,6,0:0:2:2,0,0,0:2,0
NC_009144.3	1792276	.	C	A	104	.	TA=5_prime_UTR_variant;TID=rna-XM_023636837.1;TGN=JAKMIP3;NS=0;AN=0;AFS=0,0;OH=0.0;MAF=0.0	GT:PL:GQ:DP:BSDP:ACN	./.:104,9,0:0:3:3,0,0,0:2,0
NC_009144.3	1792305	.	T	C	104	.	TA=5_prime_UTR_variant;TID=rna-XM_023636837.1;TGN=JAKMIP3;NS=0;AN=0;AFS=0,0;OH=0.0;MAF=0.0	GT:PL:GQ:DP:BSDP:ACN	./.:104,9,0:0:3:0,3,0,0:2,0
NC_009144.3	1792306	.	G	A	104	.	TA=5_prime_UTR_variant;TID=rna-XM_023636837.1;TGN=JAKMIP3;NS=0;AN=0;AFS=0,0;OH=0.0;MAF=0.0	GT:PL:GQ:DP:BSDP:ACN	./.:104,9,0:0:3:3,0,0,0:2,0
NC_009144.3	1792324	.	G	C	174	.	TA=5_prime_UTR_variant;TID=rna-XM_023636837.1;TGN=JAKMIP3;NS=0;AN=0;AFS=0,0;OH=0.0;MAF=0.0	GT:PL:GQ:DP:BSDP:ACN	./.:174,15,0:0:5:0,5,0,0:2,0
NC_009144.3	1792678	.	G	A	70	.	TA=5_prime_UTR_variant;TID=rna-XM_023636837.1;TGN=JAKMIP3;NS=0;AN=0;AFS=0,0;OH=0.0;MAF=0.0	GT:PL:GQ:DP:BSDP:ACN	./.:70,6,0:0:2:2,0,0,0:2,0
NC_009144.3	1793179	.	T	C	104	.	TA=5_prime_UTR_variant;TID=rna-XM_023636837.1;TGN=JAKMIP3;NS=0;AN=0;AFS=0,0;OH=0.0;MAF=0.0	GT:PL:GQ:DP:BSDP:ACN	./.:104,9,0:0:3:0,3,0,0:2,0
NC_009144.3	1793196	.	G	A	174	.	TA=upstream_transcript_variant;TID=rna-XM_023636837.1;TGN=JAKMIP3;NS=0;AN=0;AFS=0,0;OH=0.0;MAF=0.0	GT:PL:GQ:DP:BSDP:ACN	./.:174,15,0:0:5:5,0,0,0:2,0
NC_009144.3	1793250	.	T	G	174	.	TA=upstream_transcript_variant;TID=rna-XM_023636837.1;TGN=JAKMIP3;NS=0;AN=0;AFS=0,0;OH=0.0;MAF=0.0	GT:PL:GQ:DP:BSDP:ACN	./.:174,15,0:0:5:0,0,5,0:2,0
NC_009144.3	1793264	.	G	A	139	.	TA=upstream_transcript_variant;TID=rna-XM_023636837.1;TGN=JAKMIP3;NS=0;AN=0;AFS=0,0;OH=0.0;MAF=0.0	GT:PL:GQ:DP:BSDP:ACN	./.:139,12,0:0:4:4,0,0,0:2,0
NC_009144.3	1793459	.	C	T	70	.	TA=upstream_transcript_variant;TID=rna-XM_023636837.1;TGN=JAKMIP3;NS=0;AN=0;AFS=0,0;OH=0.0;MAF=0.0	GT:PL:GQ:DP:BSDP:ACN	./.:70,6,0:0:2:0,0,0,2:2,0
NC_009144.3	1793592	.	A	G	70	.	TA=upstream_transcript_variant;TID=rna-XM_023636837.1;TGN=JAKMIP3;NS=0;AN=0;AFS=0,0;OH=0.0;MAF=0.0	GT:PL:GQ:DP:BSDP:ACN	./.:70,6,0:0:2:0,0,2,0:2,0
NC_009144.3	1794037	.	T	C	104	.	TA=upstream_transcript_variant;TID=rna-XM_023636837.1;TGN=JAKMIP3;NS=0;AN=0;AFS=0,0;OH=0.0;MAF=0.0	GT:PL:GQ:DP:BSDP:ACN	./.:104,9,0:0:3:0,3,0,0:2,0
NC_009144.3	1794071	.	C	T	255	.	TA=upstream_transcript_variant;TID=rna-XM_023636837.1;TGN=JAKMIP3;NS=0;AN=0;AFS=0,0;OH=0.0;MAF=0.0	GT:PL:GQ:DP:BSDP:ACN	./.:209,18,0:0:6:0,0,0,6:2,0
NC_009144.3	1844288	.	A	G	86	.	TA=3_prime_UTR_variant;TID=rna-XM_023636878.1;TGN=BNIP3;NS=0;AN=0;AFS=0,0;OH=0.0;MAF=0.0	GT:PL:GQ:DP:BSDP:ACN	./.:86,9,0:0:3:0,0,3,0:2,0
NC_009144.3	1871901	.	C	G	174	.	TA=5_prime_UTR_variant;TID=rna-XM_023636877.1;TGN=PPP2R2D;NS=0;AN=0;AFS=0,0;OH=0.0;MAF=0.0	GT:PL:GQ:DP:BSDP:ACN	./.:174,15,0:0:5:0,0,5,0:2,0
NC_009144.3	1871902	.	A	G	174	.	TA=5_prime_UTR_variant;TID=rna-XM_023636877.1;TGN=PPP2R2D;NS=0;AN=0;AFS=0,0;OH=0.0;MAF=0.0	GT:PL:GQ:DP:BSDP:ACN	./.:174,15,0:0:5:0,0,5,0:2,0
NC_009144.3	1872012	.	A	G	174	.	TA=5_prime_UTR_variant;TID=rna-XM_023636877.1;TGN=PPP2R2D;NS=0;AN=0;AFS=0,0;OH=0.0;MAF=0.0	GT:PL:GQ:DP:BSDP:ACN	./.:174,15,0:0:5:0,0,5,0:2,0
NC_009144.3	1876569	.	C	A	66	.	TA=upstream_transcript_variant;TID=rna-XM_023636877.1;TGN=PPP2R2D;NS=0;AN=0;AFS=0,0;OH=0.0;MAF=0.0	GT:PL:GQ:DP:BSDP:ACN	./.:66,6,0:0:2:2,0,0,0:2,0
NC_009144.3	2563540	.	G	A	104	.	TA=upstream_transcript_variant;TID=rna-XM_023625303.1;TGN=LOC100051859;NS=0;AN=0;AFS=0,0;OH=0.0;MAF=0.0	GT:PL:GQ:DP:BSDP:ACN	./.:104,9,0:0:3:3,0,0,0:2,0
NC_009144.3	3451066	.	G	T	70	.	TA=3_prime_UTR_variant;TID=rna-XM_023636889.1;TGN=GLRX3;NS=0;AN=0;AFS=0,0;OH=0.0;MAF=0.0	GT:PL:GQ:DP:BSDP:ACN	./.:70,6,0:0:2:0,0,0,2:2,0
NC_009144.3	3483819	.	C	G	104	.	TA=upstream_transcript_variant;TID=rna-XM_023636889.1;TGN=GLRX3;NS=0;AN=0;AFS=0,0;OH=0.0;MAF=0.0	GT:PL:GQ:DP:BSDP:ACN	./.:104,9,0:0:3:0,0,3,0:2,0
NC_009144.3	3499977	.	A	G	139	.	TA=upstream_transcript_variant;TID=rna-XM_023636893.1;TGN=LOC111772731;NS=0;AN=0;AFS=0,0;OH=0.0;MAF=0.0	GT:PL:GQ:DP:BSDP:ACN	./.:139,12,0:0:4:0,0,4,0:2,0
NC_009144.3	3500310	.	T	C	104	.	TA=upstream_transcript_variant;TID=rna-XM_023636893.1;TGN=LOC111772731;NS=0;AN=0;AFS=0,0;OH=0.0;MAF=0.0	GT:PL:GQ:DP:BSDP:ACN	./.:104,9,0:0:3:0,3,0,0:2,0
NC_009144.3	3613218	.	C	T	70	.	TA=upstream_transcript_variant;TID=rna-XM_023636915.1;TGN=EBF3;NS=0;AN=0;AFS=0,0;OH=0.0;MAF=0.0	GT:PL:GQ:DP:BSDP:ACN	./.:70,6,0:0:2:0,0,0,2:2,0
NC_009144.3	3619155	.	A	G	70	.	TA=splice_region_variant;TID=rna-XM_023636915.1;TGN=EBF3;NS=0;AN=0;AFS=0,0;OH=0.0;MAF=0.0	GT:PL:GQ:DP:BSDP:ACN	./.:70,6,0:0:2:0,0,2,0:2,0
NC_009144.3	3733369	.	AA	AACACA	40	.	TYPE=INDEL;TA=3_prime_UTR_variant;TID=rna-XM_023636915.1;TGN=EBF3;NS=0;AN=0;AFS=0,0;OH=0.0;MAF=0.0	GT:PL:GQ:DP:ADP:ACN	./.:40,3,0:0:1:0,1:2,0
NC_009144.3	3804148	.	CTG	CG	80	.	TYPE=INDEL;TA=downstream_transcript_variant;TID=rna-XM_014733367.2;TGN=MGMT;NS=0;AN=0;AFS=0,0;OH=0.0;MAF=0.0	GT:PL:GQ:DP:ADP:ACN	./.:80,6,0:0:2:0,2:2,0
NC_009144.3	4039896	.	G	A	255	.	TA=5_prime_UTR_variant;TID=rna-XM_023637008.1;TGN=MGMT;NS=0;AN=0;AFS=0,0;OH=0.0;MAF=0.0	GT:PL:GQ:DP:BSDP:ACN	./.:209,18,0:0:6:6,0,0,0:2,0
NC_009144.3	4041491	.	A	G	104	.	TA=5_prime_UTR_variant;TID=rna-XM_023637008.1;TGN=MGMT;NS=0;AN=0;AFS=0,0;OH=0.0;MAF=0.0	GT:PL:GQ:DP:BSDP:ACN	./.:104,9,0:0:3:0,0,3,0:2,0
NC_009144.3	4042698	.	T	C	70	.	TA=5_prime_UTR_variant;TID=rna-XM_023637008.1;TGN=MGMT;NS=0;AN=0;AFS=0,0;OH=0.0;MAF=0.0	GT:PL:GQ:DP:BSDP:ACN	./.:70,6,0:0:2:0,2,0,0:2,0
NC_009144.3	4043905	.	G	T	104	.	TA=5_prime_UTR_variant;TID=rna-XM_023637008.1;TGN=MGMT;NS=0;AN=0;AFS=0,0;OH=0.0;MAF=0.0	GT:PL:GQ:DP:BSDP:ACN	./.:104,9,0:0:3:0,0,0,3:2,0
NC_009144.3	4048294	.	T	C	70	.	TA=5_prime_UTR_variant;TID=rna-XM_023637008.1;TGN=MGMT;NS=0;AN=0;AFS=0,0;OH=0.0;MAF=0.0	GT:PL:GQ:DP:BSDP:ACN	./.:70,6,0:0:2:0,2,0,0:2,0
NC_009144.3	4048722	.	G	A	100	.	TA=5_prime_UTR_variant;TID=rna-XM_023637008.1;TGN=MGMT;NS=0;AN=0;AFS=0,0;OH=0.0;MAF=0.0	GT:PL:GQ:DP:BSDP:ACN	./.:100,9,0:0:3:3,0,0,0:2,0
NC_009144.3	4048968	.	C	T	86	.	TA=5_prime_UTR_variant;TID=rna-XM_023637008.1;TGN=MGMT;NS=0;AN=0;AFS=0,0;OH=0.0;MAF=0.0	GT:PL:GQ:DP:BSDP:ACN	./.:139,21,104:0:7:0,3,0,4:2,0
NC_009144.3	4051261	.	C	T	51	.	TA=5_prime_UTR_variant;TID=rna-XM_023637008.1;TGN=MGMT;NS=0;AN=0;AFS=0,0;OH=0.0;MAF=0.0	GT:PL:GQ:DP:BSDP:ACN	./.:52,6,0:0:2:0,0,0,2:2,0
NC_009144.3	4052608	.	A	G	104	.	TA=5_prime_UTR_variant;TID=rna-XM_023637008.1;TGN=MGMT;NS=0;AN=0;AFS=0,0;OH=0.0;MAF=0.0	GT:PL:GQ:DP:BSDP:ACN	./.:104,9,0:0:3:0,0,3,0:2,0
NC_009144.3	4054636	.	CACAA	CA	80	.	TYPE=INDEL;TA=5_prime_UTR_variant;TID=rna-XM_023637008.1;TGN=MGMT;NS=0;AN=0;AFS=0,0;OH=0.0;MAF=0.0	GT:PL:GQ:DP:ADP:ACN	./.:80,6,0:0:2:0,2:2,0
NC_009144.3	4054645	.	A	T	47	.	TA=5_prime_UTR_variant;TID=rna-XM_023637008.1;TGN=MGMT;NS=0;AN=0;AFS=0,0;OH=0.0;MAF=0.0	GT:PL:GQ:DP:BSDP:ACN	./.:48,6,0:0:2:0,0,0,2:2,0
NC_009144.3	4055863	.	T	C	104	.	TA=5_prime_UTR_variant;TID=rna-XM_023637008.1;TGN=MGMT;NS=0;AN=0;AFS=0,0;OH=0.0;MAF=0.0	GT:PL:GQ:DP:BSDP:ACN	./.:104,9,0:0:3:0,3,0,0:2,0
NC_009144.3	4055952	.	G	C	255	.	TA=5_prime_UTR_variant;TID=rna-XM_023637008.1;TGN=MGMT;NS=0;AN=0;AFS=0,0;OH=0.0;MAF=0.0	GT:PL:GQ:DP:BSDP:ACN	./.:205,18,0:0:6:0,6,0,0:2,0
NC_009144.3	4057107	.	A	C	104	.	TA=5_prime_UTR_variant;TID=rna-XM_023637008.1;TGN=MGMT;NS=0;AN=0;AFS=0,0;OH=0.0;MAF=0.0	GT:PL:GQ:DP:BSDP:ACN	./.:104,9,0:0:3:0,3,0,0:2,0
NC_009144.3	4058914	.	T	C	139	.	TA=5_prime_UTR_variant;TID=rna-XM_023637008.1;TGN=MGMT;NS=0;AN=0;AFS=0,0;OH=0.0;MAF=0.0	GT:PL:GQ:DP:BSDP:ACN	./.:139,12,0:0:4:0,4,0,0:2,0
NC_009144.3	4059700	.	CT	CTT	120	.	TYPE=INDEL;TA=5_prime_UTR_variant;TID=rna-XM_023637008.1;TGN=MGMT;NS=0;AN=0;AFS=0,0;OH=0.0;MAF=0.0	GT:PL:GQ:DP:ADP:ACN	./.:120,9,0:0:3:0,3:2,0
NC_009144.3	4060834	.	A	T	104	.	TA=5_prime_UTR_variant;TID=rna-XM_023637008.1;TGN=MGMT;NS=0;AN=0;AFS=0,0;OH=0.0;MAF=0.0	GT:PL:GQ:DP:BSDP:ACN	./.:104,9,0:0:3:0,0,0,3:2,0
NC_009144.3	4062608	.	C	T	70	.	TA=5_prime_UTR_variant;TID=rna-XM_023637008.1;TGN=MGMT;NS=0;AN=0;AFS=0,0;OH=0.0;MAF=0.0	GT:PL:GQ:DP:BSDP:ACN	./.:70,6,0:0:2:0,0,0,2:2,0
NC_009144.3	4063203	.	T	G	70	.	TA=5_prime_UTR_variant;TID=rna-XM_023637008.1;TGN=MGMT;NS=0;AN=0;AFS=0,0;OH=0.0;MAF=0.0	GT:PL:GQ:DP:BSDP:ACN	./.:70,6,0:0:2:0,0,2,0:2,0
NC_009144.3	4066597	.	C	T	104	.	TA=5_prime_UTR_variant;TID=rna-XM_023637008.1;TGN=MGMT;NS=0;AN=0;AFS=0,0;OH=0.0;MAF=0.0	GT:PL:GQ:DP:BSDP:ACN	./.:104,9,0:0:3:0,0,0,3:2,0
NC_009144.3	4066600	.	T	C	104	.	TA=5_prime_UTR_variant;TID=rna-XM_023637008.1;TGN=MGMT;NS=0;AN=0;AFS=0,0;OH=0.0;MAF=0.0	GT:PL:GQ:DP:BSDP:ACN	./.:104,9,0:0:3:0,3,0,0:2,0
NC_009144.3	4067161	.	TA	TAA	40	.	TYPE=INDEL;TA=5_prime_UTR_variant;TID=rna-XM_023637008.1;TGN=MGMT;NS=0;AN=0;AFS=0,0;OH=0.0;MAF=0.0	GT:PL:GQ:DP:ADP:ACN	./.:40,3,0:0:1:0,1:2,0
NC_009144.3	4067669	.	T	C	70	.	TA=5_prime_UTR_variant;TID=rna-XM_023637008.1;TGN=MGMT;NS=0;AN=0;AFS=0,0;OH=0.0;MAF=0.0	GT:PL:GQ:DP:BSDP:ACN	./.:70,6,0:0:2:0,2,0,0:2,0
NC_009144.3	4069292	.	T	C	139	.	TA=5_prime_UTR_variant;TID=rna-XM_023637008.1;TGN=MGMT;NS=0;AN=0;AFS=0,0;OH=0.0;MAF=0.0	GT:PL:GQ:DP:BSDP:ACN	./.:139,12,0:0:4:0,4,0,0:2,0
NC_009144.3	4069933	.	T	C	70	.	TA=5_prime_UTR_variant;TID=rna-XM_023637008.1;TGN=MGMT;NS=0;AN=0;AFS=0,0;OH=0.0;MAF=0.0	GT:PL:GQ:DP:BSDP:ACN	./.:70,6,0:0:2:0,2,0,0:2,0
NC_009144.3	4070450	.	C	G	139	.	TA=5_prime_UTR_variant;TID=rna-XM_023637008.1;TGN=MGMT;NS=0;AN=0;AFS=0,0;OH=0.0;MAF=0.0	GT:PL:GQ:DP:BSDP:ACN	./.:139,12,0:0:4:0,0,4,0:2,0
NC_009144.3	4070536	.	G	A	104	.	TA=5_prime_UTR_variant;TID=rna-XM_023637008.1;TGN=MGMT;NS=0;AN=0;AFS=0,0;OH=0.0;MAF=0.0	GT:PL:GQ:DP:BSDP:ACN	./.:104,9,0:0:3:3,0,0,0:2,0
NC_009144.3	4070888	.	TA	TAA	120	.	TYPE=INDEL;TA=5_prime_UTR_variant;TID=rna-XM_023637008.1;TGN=MGMT;NS=0;AN=0;AFS=0,0;OH=0.0;MAF=0.0	GT:PL:GQ:DP:ADP:ACN	./.:120,9,0:0:3:0,3:2,0
NC_009144.3	4070997	.	T	A	70	.	TA=5_prime_UTR_variant;TID=rna-XM_023637008.1;TGN=MGMT;NS=0;AN=0;AFS=0,0;OH=0.0;MAF=0.0	GT:PL:GQ:DP:BSDP:ACN	./.:70,6,0:0:2:2,0,0,0:2,0
NC_009144.3	4071087	.	G	A	70	.	TA=5_prime_UTR_variant;TID=rna-XM_023637008.1;TGN=MGMT;NS=0;AN=0;AFS=0,0;OH=0.0;MAF=0.0	GT:PL:GQ:DP:BSDP:ACN	./.:70,6,0:0:2:2,0,0,0:2,0
NC_009144.3	4072540	.	T	A	70	.	TA=5_prime_UTR_variant;TID=rna-XM_023637008.1;TGN=MGMT;NS=0;AN=0;AFS=0,0;OH=0.0;MAF=0.0	GT:PL:GQ:DP:BSDP:ACN	./.:70,6,0:0:2:2,0,0,0:2,0
NC_009144.3	4085584	.	CT	CTCTT	255	.	TYPE=INDEL;TA=5_prime_UTR_variant;TID=rna-XM_023637008.1;TGN=MGMT;NS=0;AN=0;AFS=0,0;OH=0.0;MAF=0.0	GT:PL:GQ:DP:ADP:ACN	./.:240,19,1:0:6:0,6:2,0
NC_009144.3	4087916	.	T	C	70	.	TA=5_prime_UTR_variant;TID=rna-XM_023637008.1;TGN=MGMT;NS=0;AN=0;AFS=0,0;OH=0.0;MAF=0.0	GT:PL:GQ:DP:BSDP:ACN	./.:70,6,0:0:2:0,2,0,0:2,0
NC_009144.3	4090602	.	C	T	70	.	TA=5_prime_UTR_variant;TID=rna-XM_023637008.1;TGN=MGMT;NS=0;AN=0;AFS=0,0;OH=0.0;MAF=0.0	GT:PL:GQ:DP:BSDP:ACN	./.:70,6,0:0:2:0,0,0,2:2,0
NC_009144.3	4090609	.	G	A	70	.	TA=5_prime_UTR_variant;TID=rna-XM_023637008.1;TGN=MGMT;NS=0;AN=0;AFS=0,0;OH=0.0;MAF=0.0	GT:PL:GQ:DP:BSDP:ACN	./.:70,6,0:0:2:2,0,0,0:2,0
NC_009144.3	4091728	.	CAA	CA	160	.	TYPE=INDEL;TA=5_prime_UTR_variant;TID=rna-XM_023637008.1;TGN=MGMT;NS=0;AN=0;AFS=0,0;OH=0.0;MAF=0.0	GT:PL:GQ:DP:ADP:ACN	./.:160,12,0:0:4:0,4:2,0
NC_009144.3	4093496	.	T	C	104	.	TA=5_prime_UTR_variant;TID=rna-XM_023637008.1;TGN=MGMT;NS=0;AN=0;AFS=0,0;OH=0.0;MAF=0.0	GT:PL:GQ:DP:BSDP:ACN	./.:104,9,0:0:3:0,3,0,0:2,0
NC_009144.3	4095119	.	GAA	GA	40	.	TYPE=INDEL;TA=5_prime_UTR_variant;TID=rna-XM_023637008.1;TGN=MGMT;NS=0;AN=0;AFS=0,0;OH=0.0;MAF=0.0	GT:PL:GQ:DP:ADP:ACN	./.:40,3,0:0:1:0,1:2,0
NC_009144.3	4100405	.	C	T	139	.	TA=5_prime_UTR_variant;TID=rna-XM_023637008.1;TGN=MGMT;NS=0;AN=0;AFS=0,0;OH=0.0;MAF=0.0	GT:PL:GQ:DP:BSDP:ACN	./.:139,12,0:0:4:0,0,0,4:2,0
NC_009144.3	4100446	.	T	C	174	.	TA=5_prime_UTR_variant;TID=rna-XM_023637008.1;TGN=MGMT;NS=0;AN=0;AFS=0,0;OH=0.0;MAF=0.0	GT:PL:GQ:DP:BSDP:ACN	./.:174,15,0:0:5:0,5,0,0:2,0
NC_009144.3	4103568	.	CCCAC	CC	80	.	TYPE=INDEL;TA=5_prime_UTR_variant;TID=rna-XM_023637008.1;TGN=MGMT;NS=0;AN=0;AFS=0,0;OH=0.0;MAF=0.0	GT:PL:GQ:DP:ADP:ACN	./.:80,6,0:0:2:0,2:2,0
NC_009144.3	4104793	.	G	T	139	.	TA=upstream_transcript_variant;TID=rna-XM_014733367.2;TGN=MGMT;NS=0;AN=0;AFS=0,0;OH=0.0;MAF=0.0	GT:PL:GQ:DP:BSDP:ACN	./.:139,12,0:0:4:0,0,0,4:2,0
NC_009144.3	4105074	.	C	T	36	.	TA=upstream_transcript_variant;TID=rna-XM_014733367.2;TGN=MGMT;NS=0;AN=0;AFS=0,0;OH=0.0;MAF=0.0	GT:PL:GQ:DP:BSDP:ACN	./.:104,36,313:0:12:0,9,0,3:2,0
NC_009144.3	5346406	.	TGG	TG	40	.	TYPE=INDEL;TA=splice_region_variant;TID=rna-XM_005602153.3;TGN=MKI67;NS=0;AN=0;AFS=0,0;OH=0.0;MAF=0.0	GT:PL:GQ:DP:ADP:ACN	./.:40,3,0:0:1:0,1:2,0
NC_009144.3	5348911	.	C	G	104	.	TA=missense_variant;TID=rna-XM_005602153.3;TGN=MKI67;TCO=126.2;TACH=A126G;NS=0;AN=0;AFS=0,0;OH=0.0;MAF=0.0	GT:PL:GQ:DP:BSDP:ACN	./.:104,9,0:0:3:0,0,3,0:2,0
NC_009144.3	5353461	.	T	C	139	.	TA=synonymous_variant;TID=rna-XM_005602153.3;TGN=MKI67;TCO=619.3;TACH=DT619DT;NS=0;AN=0;AFS=0,0;OH=0.0;MAF=0.0	GT:PL:GQ:DP:BSDP:ACN	./.:139,12,0:0:4:0,4,0,0:2,0
NC_009144.3	5413106	.	T	A	70	.	TA=5_prime_UTR_variant;TID=rna-XM_014733259.2;TGN=PTPRE;NS=0;AN=0;AFS=0,0;OH=0.0;MAF=0.0	GT:PL:GQ:DP:BSDP:ACN	./.:70,6,0:0:2:2,0,0,0:2,0
NC_009144.3	5413194	.	C	T	135	.	TA=5_prime_UTR_variant;TID=rna-XM_014733259.2;TGN=PTPRE;NS=0;AN=0;AFS=0,0;OH=0.0;MAF=0.0	GT:PL:GQ:DP:BSDP:ACN	./.:135,12,0:0:4:0,0,0,4:2,0
NC_009144.3	5413303	.	T	C	70	.	TA=5_prime_UTR_variant;TID=rna-XM_014733259.2;TGN=PTPRE;NS=0;AN=0;AFS=0,0;OH=0.0;MAF=0.0	GT:PL:GQ:DP:BSDP:ACN	./.:70,6,0:0:2:0,2,0,0:2,0
NC_009144.3	5413325	.	G	A	70	.	TA=5_prime_UTR_variant;TID=rna-XM_014733259.2;TGN=PTPRE;NS=0;AN=0;AFS=0,0;OH=0.0;MAF=0.0	GT:PL:GQ:DP:BSDP:ACN	./.:70,6,0:0:2:2,0,0,0:2,0
NC_009144.3	5413798	.	T	G	100	.	TA=5_prime_UTR_variant;TID=rna-XM_014733259.2;TGN=PTPRE;NS=0;AN=0;AFS=0,0;OH=0.0;MAF=0.0	GT:PL:GQ:DP:BSDP:ACN	./.:100,9,0:0:3:0,0,3,0:2,0
NC_009144.3	5414206	.	T	A	70	.	TA=5_prime_UTR_variant;TID=rna-XM_014733259.2;TGN=PTPRE;NS=0;AN=0;AFS=0,0;OH=0.0;MAF=0.0	GT:PL:GQ:DP:BSDP:ACN	./.:70,6,0:0:2:2,0,0,0:2,0
NC_009144.3	5414874	.	A	C	86	.	TA=upstream_transcript_variant;TID=rna-XM_014733259.2;TGN=PTPRE;NS=0;AN=0;AFS=0,0;OH=0.0;MAF=0.0	GT:PL:GQ:DP:BSDP:ACN	./.:86,9,0:0:3:0,3,0,0:2,0
NC_009144.3	5420393	.	A	G	70	.	TA=5_prime_UTR_variant;TID=rna-XM_023637050.1;TGN=PTPRE;NS=0;AN=0;AFS=0,0;OH=0.0;MAF=0.0	GT:PL:GQ:DP:BSDP:ACN	./.:70,6,0:0:2:0,0,2,0:2,0
NC_009144.3	5422746	.	C	T	66	.	TA=5_prime_UTR_variant;TID=rna-XM_023637050.1;TGN=PTPRE;NS=0;AN=0;AFS=0,0;OH=0.0;MAF=0.0	GT:PL:GQ:DP:BSDP:ACN	./.:66,6,0:0:2:0,0,0,2:2,0
NC_009144.3	5432732	.	C	A	70	.	TA=5_prime_UTR_variant;TID=rna-XM_023637050.1;TGN=PTPRE;NS=0;AN=0;AFS=0,0;OH=0.0;MAF=0.0	GT:PL:GQ:DP:BSDP:ACN	./.:70,6,0:0:2:2,0,0,0:2,0
NC_009144.3	5433767	.	G	C	139	.	TA=5_prime_UTR_variant;TID=rna-XM_023637050.1;TGN=PTPRE;NS=0;AN=0;AFS=0,0;OH=0.0;MAF=0.0	GT:PL:GQ:DP:BSDP:ACN	./.:139,12,0:0:4:0,4,0,0:2,0
NC_009144.3	5434508	.	GCC	GC	41	.	TYPE=INDEL;TA=5_prime_UTR_variant;TID=rna-XM_023637050.1;TGN=PTPRE;NS=0;AN=0;AFS=0,0;OH=0.0;MAF=0.0	GT:PL:GQ:DP:ADP:ACN	./.:80,12,80:0:4:2,2:2,0
NC_009144.3	5438041	.	G	A	51	.	TA=5_prime_UTR_variant;TID=rna-XM_023637050.1;TGN=PTPRE;NS=0;AN=0;AFS=0,0;OH=0.0;MAF=0.0	GT:PL:GQ:DP:BSDP:ACN	./.:104,21,139:0:7:3,0,4,0:2,0
NC_009144.3	5441947	.	CA	CAAAAAA	40	.	TYPE=INDEL;TA=5_prime_UTR_variant;TID=rna-XM_023637050.1;TGN=PTPRE;NS=0;AN=0;AFS=0,0;OH=0.0;MAF=0.0	GT:PL:GQ:DP:ADP:ACN	./.:40,3,0:0:1:0,1:2,0
NC_009144.3	5444087	.	GG	GTG	149	.	TYPE=INDEL;TA=5_prime_UTR_variant;TID=rna-XM_023637050.1;TGN=PTPRE;NS=0;AN=0;AFS=0,0;OH=0.0;MAF=0.0	GT:PL:GQ:DP:ADP:ACN	./.:201,25,120:0:8:3,5:2,0
NC_009144.3	5444343	.	C	T	104	.	TA=5_prime_UTR_variant;TID=rna-XM_023637050.1;TGN=PTPRE;NS=0;AN=0;AFS=0,0;OH=0.0;MAF=0.0	GT:PL:GQ:DP:BSDP:ACN	./.:104,9,0:0:3:0,0,0,3:2,0
NC_009144.3	5444576	.	T	C	51	.	TA=5_prime_UTR_variant;TID=rna-XM_023637050.1;TGN=PTPRE;NS=0;AN=0;AFS=0,0;OH=0.0;MAF=0.0	GT:PL:GQ:DP:BSDP:ACN	./.:52,6,0:0:2:0,2,0,0:2,0
NC_009144.3	5446751	.	C	G	70	.	TA=5_prime_UTR_variant;TID=rna-XM_023637050.1;TGN=PTPRE;NS=0;AN=0;AFS=0,0;OH=0.0;MAF=0.0	GT:PL:GQ:DP:BSDP:ACN	./.:70,6,0:0:2:0,0,2,0:2,0
NC_009144.3	5446759	.	T	C	70	.	TA=5_prime_UTR_variant;TID=rna-XM_023637050.1;TGN=PTPRE;NS=0;AN=0;AFS=0,0;OH=0.0;MAF=0.0	GT:PL:GQ:DP:BSDP:ACN	./.:70,6,0:0:2:0,2,0,0:2,0
NC_009144.3	5447760	.	C	T	104	.	TA=5_prime_UTR_variant;TID=rna-XM_023637050.1;TGN=PTPRE;NS=0;AN=0;AFS=0,0;OH=0.0;MAF=0.0	GT:PL:GQ:DP:BSDP:ACN	./.:104,9,0:0:3:0,0,0,3:2,0
NC_009144.3	5449939	.	CTTTTTTTT	CT	119	.	TYPE=INDEL;TA=5_prime_UTR_variant;TID=rna-XM_023637050.1;TGN=PTPRE;NS=0;AN=0;AFS=0,0;OH=0.0;MAF=0.0	GT:PL:GQ:DP:ADP:ACN	./.:120,10,1:0:3:0,3:2,0
NC_009144.3	5451074	.	A	G	70	.	TA=5_prime_UTR_variant;TID=rna-XM_023637050.1;TGN=PTPRE;NS=0;AN=0;AFS=0,0;OH=0.0;MAF=0.0	GT:PL:GQ:DP:BSDP:ACN	./.:70,6,0:0:2:0,0,2,0:2,0
NC_009144.3	5451078	.	C	G	51	.	TA=5_prime_UTR_variant;TID=rna-XM_023637050.1;TGN=PTPRE;NS=0;AN=0;AFS=0,0;OH=0.0;MAF=0.0	GT:PL:GQ:DP:BSDP:ACN	./.:52,6,0:0:2:0,0,2,0:2,0
NC_009144.3	5451721	.	C	T	133	.	TA=5_prime_UTR_variant;TID=rna-XM_023637050.1;TGN=PTPRE;NS=0;AN=0;AFS=0,0;OH=0.0;MAF=0.0	GT:PL:GQ:DP:BSDP:ACN	./.:134,15,1:0:5:0,0,0,5:2,0
NC_009144.3	5454003	.	T	G	104	.	TA=5_prime_UTR_variant;TID=rna-XM_023637050.1;TGN=PTPRE;NS=0;AN=0;AFS=0,0;OH=0.0;MAF=0.0	GT:PL:GQ:DP:BSDP:ACN	./.:104,9,0:0:3:0,0,3,0:2,0
NC_009144.3	5454009	.	GG	GTG	120	.	TYPE=INDEL;TA=5_prime_UTR_variant;TID=rna-XM_023637050.1;TGN=PTPRE;NS=0;AN=0;AFS=0,0;OH=0.0;MAF=0.0	GT:PL:GQ:DP:ADP:ACN	./.:120,9,0:0:3:0,3:2,0
NC_009144.3	5459409	.	G	A	70	.	TA=5_prime_UTR_variant;TID=rna-XM_023637050.1;TGN=PTPRE;NS=0;AN=0;AFS=0,0;OH=0.0;MAF=0.0	GT:PL:GQ:DP:BSDP:ACN	./.:70,6,0:0:2:2,0,0,0:2,0
NC_009144.3	5464566	.	C	G	190	.	TA=5_prime_UTR_variant;TID=rna-XM_014733258.2;TGN=PTPRE;NS=0;AN=0;AFS=0,0;OH=0.0;MAF=0.0	GT:PL:GQ:DP:BSDP:ACN	./.:191,18,0:0:6:0,0,6,0:2,0
NC_009144.3	5472225	.	T	C	70	.	TA=5_prime_UTR_variant;TID=rna-XM_023637050.1;TGN=PTPRE;NS=0;AN=0;AFS=0,0;OH=0.0;MAF=0.0	GT:PL:GQ:DP:BSDP:ACN	./.:70,6,0:0:2:0,2,0,0:2,0
NC_009144.3	5472524	.	T	C	70	.	TA=5_prime_UTR_variant;TID=rna-XM_023637050.1;TGN=PTPRE;NS=0;AN=0;AFS=0,0;OH=0.0;MAF=0.0	GT:PL:GQ:DP:BSDP:ACN	./.:70,6,0:0:2:0,2,0,0:2,0
NC_009144.3	5478660	.	G	A	70	.	TA=5_prime_UTR_variant;TID=rna-XM_023637050.1;TGN=PTPRE;NS=0;AN=0;AFS=0,0;OH=0.0;MAF=0.0	GT:PL:GQ:DP:BSDP:ACN	./.:70,6,0:0:2:2,0,0,0:2,0
NC_009144.3	5481135	.	GA	GAA	40	.	TYPE=INDEL;TA=5_prime_UTR_variant;TID=rna-XM_023637050.1;TGN=PTPRE;NS=0;AN=0;AFS=0,0;OH=0.0;MAF=0.0	GT:PL:GQ:DP:ADP:ACN	./.:40,3,0:0:1:0,1:2,0
NC_009144.3	5482721	.	G	A	70	.	TA=5_prime_UTR_variant;TID=rna-XM_023637050.1;TGN=PTPRE;NS=0;AN=0;AFS=0,0;OH=0.0;MAF=0.0	GT:PL:GQ:DP:BSDP:ACN	./.:70,6,0:0:2:2,0,0,0:2,0
NC_009144.3	5485311	.	C	G	70	.	TA=5_prime_UTR_variant;TID=rna-XM_023637050.1;TGN=PTPRE;NS=0;AN=0;AFS=0,0;OH=0.0;MAF=0.0	GT:PL:GQ:DP:BSDP:ACN	./.:70,6,0:0:2:0,0,2,0:2,0
NC_009144.3	5487250	.	TGG	TG	40	.	TYPE=INDEL;TA=5_prime_UTR_variant;TID=rna-XM_023637050.1;TGN=PTPRE;NS=0;AN=0;AFS=0,0;OH=0.0;MAF=0.0	GT:PL:GQ:DP:ADP:ACN	./.:40,3,0:0:1:0,1:2,0
NC_009144.3	5487268	.	A	G	51	.	TA=5_prime_UTR_variant;TID=rna-XM_023637050.1;TGN=PTPRE;NS=0;AN=0;AFS=0,0;OH=0.0;MAF=0.0	GT:PL:GQ:DP:BSDP:ACN	./.:52,6,0:0:2:0,0,2,0:2,0
NC_009144.3	5488419	.	T	G	139	.	TA=5_prime_UTR_variant;TID=rna-XM_023637050.1;TGN=PTPRE;NS=0;AN=0;AFS=0,0;OH=0.0;MAF=0.0	GT:PL:GQ:DP:BSDP:ACN	./.:139,12,0:0:4:0,0,4,0:2,0
NC_009144.3	5492145	.	AG	AGG	78	.	TYPE=INDEL;TA=5_prime_UTR_variant;TID=rna-XM_023637050.1;TGN=PTPRE;NS=0;AN=0;AFS=0,0;OH=0.0;MAF=0.0	GT:PL:GQ:DP:ADP:ACN	./.:120,15,80:0:5:2,3:2,0
NC_009144.3	5499204	.	G	A	82	.	TA=5_prime_UTR_variant;TID=rna-XM_023637050.1;TGN=PTPRE;NS=0;AN=0;AFS=0,0;OH=0.0;MAF=0.0	GT:PL:GQ:DP:BSDP:ACN	./.:135,21,104:0:7:4,0,3,0:2,0
NC_009144.3	5509891	.	CTG	CG	41	.	TYPE=INDEL;TA=5_prime_UTR_variant;TID=rna-XM_023637050.1;TGN=PTPRE;NS=0;AN=0;AFS=0,0;OH=0.0;MAF=0.0	GT:PL:GQ:DP:ADP:ACN	./.:80,12,80:0:4:2,2:2,0
NC_009144.3	5512381	.	G	A	139	.	TA=5_prime_UTR_variant;TID=rna-XM_023637050.1;TGN=PTPRE;NS=0;AN=0;AFS=0,0;OH=0.0;MAF=0.0	GT:PL:GQ:DP:BSDP:ACN	./.:139,12,0:0:4:4,0,0,0:2,0
NC_009144.3	5514999	.	GG	GGGCTCAGAGCAGAGCCCCG	40	.	TYPE=INDEL;TA=5_prime_UTR_variant;TID=rna-XM_023637050.1;TGN=PTPRE;NS=0;AN=0;AFS=0,0;OH=0.0;MAF=0.0	GT:PL:GQ:DP:ADP:ACN	./.:40,3,0:0:1:0,1:2,0
NC_009144.3	5523505	.	C	G	139	.	TA=5_prime_UTR_variant;TID=rna-XM_023637050.1;TGN=PTPRE;NS=0;AN=0;AFS=0,0;OH=0.0;MAF=0.0	GT:PL:GQ:DP:BSDP:ACN	./.:139,12,0:0:4:0,0,4,0:2,0
NC_009144.3	5532772	.	G	A	70	.	TA=5_prime_UTR_variant;TID=rna-XM_023637050.1;TGN=PTPRE;NS=0;AN=0;AFS=0,0;OH=0.0;MAF=0.0	GT:PL:GQ:DP:BSDP:ACN	./.:70,6,0:0:2:2,0,0,0:2,0
NC_009144.3	5536889	.	TC	TCC	80	.	TYPE=INDEL;TA=5_prime_UTR_variant;TID=rna-XM_023637050.1;TGN=PTPRE;NS=0;AN=0;AFS=0,0;OH=0.0;MAF=0.0	GT:PL:GQ:DP:ADP:ACN	./.:80,6,0:0:2:0,2:2,0
NC_009144.3	5659301	.	C	T	70	.	TA=3_prime_UTR_variant;TID=rna-XM_023628595.1;TGN=FOXI2;NS=0;AN=0;AFS=0,0;OH=0.0;MAF=0.0	GT:PL:GQ:DP:BSDP:ACN	./.:70,6,0:0:2:0,0,0,2:2,0
NC_009144.3	5662671	.	T	C	70	.	TA=upstream_transcript_variant;TID=rna-XM_023628595.1;TGN=FOXI2;NS=0;AN=0;AFS=0,0;OH=0.0;MAF=0.0	GT:PL:GQ:DP:BSDP:ACN	./.:70,6,0:0:2:0,2,0,0:2,0
NC_009144.3	5857898	.	T	C	170	.	TA=upstream_transcript_variant;TID=rna-XM_023625314.1;TGN=NPS;NS=0;AN=0;AFS=0,0;OH=0.0;MAF=0.0	GT:PL:GQ:DP:BSDP:ACN	./.:170,15,0:0:5:0,5,0,0:2,0
NC_009144.3	5858132	.	G	A	255	.	TA=upstream_transcript_variant;TID=rna-XM_023625314.1;TGN=NPS;NS=0;AN=0;AFS=0,0;OH=0.0;MAF=0.0	GT:PL:GQ:DP:BSDP:ACN	./.:273,41,17:0:9:8,0,0,1:2,0
NC_009144.3	5858620	.	G	A	70	.	TA=upstream_transcript_variant;TID=rna-XM_023625314.1;TGN=NPS;NS=0;AN=0;AFS=0,0;OH=0.0;MAF=0.0	GT:PL:GQ:DP:BSDP:ACN	./.:70,6,0:0:2:2,0,0,0:2,0
NC_009144.3	5898866	.	AT	ATT	80	.	TYPE=INDEL;TA=3_prime_UTR_variant;TID=rna-XM_023637090.1;TGN=DOCK1;NS=0;AN=0;AFS=0,0;OH=0.0;MAF=0.0	GT:PL:GQ:DP:ADP:ACN	./.:80,6,0:0:2:0,2:2,0
NC_009144.3	5903707	.	A	G	70	.	TA=missense_variant;TID=rna-XM_023637090.1;TGN=DOCK1;TCO=1847.2;TACH=L1847P;NS=0;AN=0;AFS=0,0;OH=0.0;MAF=0.0	GT:PL:GQ:DP:BSDP:ACN	./.:70,6,0:0:2:0,0,2,0:2,0
NC_009144.3	6140657	.	C	G	70	.	TA=upstream_transcript_variant;TID=rna-XM_023637117.1;TGN=FAM196A;NS=0;AN=0;AFS=0,0;OH=0.0;MAF=0.0	GT:PL:GQ:DP:BSDP:ACN	./.:70,6,0:0:2:0,0,2,0:2,0
NC_009144.3	6140658	.	C	G	70	.	TA=upstream_transcript_variant;TID=rna-XM_023637117.1;TGN=FAM196A;NS=0;AN=0;AFS=0,0;OH=0.0;MAF=0.0	GT:PL:GQ:DP:BSDP:ACN	./.:70,6,0:0:2:0,0,2,0:2,0
NC_009144.3	6140659	.	C	G	70	.	TA=upstream_transcript_variant;TID=rna-XM_023637117.1;TGN=FAM196A;NS=0;AN=0;AFS=0,0;OH=0.0;MAF=0.0	GT:PL:GQ:DP:BSDP:ACN	./.:70,6,0:0:2:0,0,2,0:2,0
NC_009144.3	6144123	.	CG	CGCCCCAGAGAAAACTGGCAG	40	.	TYPE=INDEL;TA=5_prime_UTR_variant;TID=rna-XM_023637117.1;TGN=FAM196A;NS=0;AN=0;AFS=0,0;OH=0.0;MAF=0.0	GT:PL:GQ:DP:ADP:ACN	./.:40,3,0:0:1:0,1:2,0
NC_009144.3	6147279	.	G	A	70	.	TA=5_prime_UTR_variant;TID=rna-XM_023637117.1;TGN=FAM196A;NS=0;AN=0;AFS=0,0;OH=0.0;MAF=0.0	GT:PL:GQ:DP:BSDP:ACN	./.:70,6,0:0:2:2,0,0,0:2,0
NC_009144.3	6148900	.	T	C	100	.	TA=5_prime_UTR_variant;TID=rna-XM_023637117.1;TGN=FAM196A;NS=0;AN=0;AFS=0,0;OH=0.0;MAF=0.0	GT:PL:GQ:DP:BSDP:ACN	./.:100,9,0:0:3:0,3,0,0:2,0
NC_009144.3	6151116	.	T	C	100	.	TA=5_prime_UTR_variant;TID=rna-XM_023637117.1;TGN=FAM196A;NS=0;AN=0;AFS=0,0;OH=0.0;MAF=0.0	GT:PL:GQ:DP:BSDP:ACN	./.:100,9,0:0:3:0,3,0,0:2,0
NC_009144.3	6151159	.	T	C	70	.	TA=5_prime_UTR_variant;TID=rna-XM_023637117.1;TGN=FAM196A;NS=0;AN=0;AFS=0,0;OH=0.0;MAF=0.0	GT:PL:GQ:DP:BSDP:ACN	./.:70,6,0:0:2:0,2,0,0:2,0
NC_009144.3	6153666	.	G	A	135	.	TA=5_prime_UTR_variant;TID=rna-XM_023637117.1;TGN=FAM196A;NS=0;AN=0;AFS=0,0;OH=0.0;MAF=0.0	GT:PL:GQ:DP:BSDP:ACN	./.:135,12,0:0:4:4,0,0,0:2,0
NC_009144.3	6153856	.	GAA	GA	120	.	TYPE=INDEL;TA=5_prime_UTR_variant;TID=rna-XM_023637117.1;TGN=FAM196A;NS=0;AN=0;AFS=0,0;OH=0.0;MAF=0.0	GT:PL:GQ:DP:ADP:ACN	./.:120,9,0:0:3:0,3:2,0
NC_009144.3	6157038	.	TCAGGGGTCACTTCAGGTTAC	TC	40	.	TYPE=INDEL;TA=5_prime_UTR_variant;TID=rna-XM_023637117.1;TGN=FAM196A;NS=0;AN=0;AFS=0,0;OH=0.0;MAF=0.0	GT:PL:GQ:DP:ADP:ACN	./.:40,3,0:0:1:0,1:2,0
NC_009144.3	6160918	.	T	C	174	.	TA=synonymous_variant;TID=rna-XM_001488676.4;TGN=FAM196A;TCO=32.3;TACH=AL32AL;NS=0;AN=0;AFS=0,0;OH=0.0;MAF=0.0	GT:PL:GQ:DP:BSDP:ACN	./.:174,15,0:0:5:0,5,0,0:2,0
NC_009144.3	6274795	.	T	C	174	.	TA=splice_region_variant;TID=rna-XM_023637090.1;TGN=DOCK1;NS=0;AN=0;AFS=0,0;OH=0.0;MAF=0.0	GT:PL:GQ:DP:BSDP:ACN	./.:174,15,0:0:5:0,5,0,0:2,0
NC_009144.3	6297336	.	G	C	104	.	TA=synonymous_variant;TID=rna-XM_023637090.1;TGN=DOCK1;TCO=629.3;TACH=VC629VC;NS=0;AN=0;AFS=0,0;OH=0.0;MAF=0.0	GT:PL:GQ:DP:BSDP:ACN	./.:104,9,0:0:3:0,3,0,0:2,0
NC_009144.3	6326031	.	T	C	135	.	TA=synonymous_variant;TID=rna-XM_023637090.1;TGN=DOCK1;TCO=314.3;TACH=TR314TR;NS=0;AN=0;AFS=0,0;OH=0.0;MAF=0.0	GT:PL:GQ:DP:BSDP:ACN	./.:135,12,0:0:4:0,4,0,0:2,0
NC_009144.3	6326061	.	T	C	104	.	TA=synonymous_variant;TID=rna-XM_023637090.1;TGN=DOCK1;TCO=304.3;TACH=VG304VG;NS=0;AN=0;AFS=0,0;OH=0.0;MAF=0.0	GT:PL:GQ:DP:BSDP:ACN	./.:104,9,0:0:3:0,3,0,0:2,0
NC_009144.3	6402858	.	G	T	174	.	TA=upstream_transcript_variant;TID=rna-XM_023637090.1;TGN=DOCK1;NS=0;AN=0;AFS=0,0;OH=0.0;MAF=0.0	GT:PL:GQ:DP:BSDP:ACN	./.:174,15,0:0:5:0,0,0,5:2,0
NC_009144.3	6403139	.	A	G	255	.	TA=upstream_transcript_variant;TID=rna-XM_023637090.1;TGN=DOCK1;NS=0;AN=0;AFS=0,0;OH=0.0;MAF=0.0	GT:PL:GQ:DP:BSDP:ACN	./.:243,21,0:0:7:0,0,7,0:2,0
NC_009144.3	6712606	.	C	T	104	.	TA=upstream_transcript_variant;TID=rna-XM_023637162.1;TGN=C1H10orf90;NS=0;AN=0;AFS=0,0;OH=0.0;MAF=0.0	GT:PL:GQ:DP:BSDP:ACN	./.:104,9,0:0:3:0,0,0,3:2,0
NC_009144.3	6714479	.	T	C	70	.	TA=5_prime_UTR_variant;TID=rna-XM_023637162.1;TGN=C1H10orf90;NS=0;AN=0;AFS=0,0;OH=0.0;MAF=0.0	GT:PL:GQ:DP:BSDP:ACN	./.:70,6,0:0:2:0,2,0,0:2,0
NC_009144.3	6715008	.	C	T	139	.	TA=5_prime_UTR_variant;TID=rna-XM_023637162.1;TGN=C1H10orf90;NS=0;AN=0;AFS=0,0;OH=0.0;MAF=0.0	GT:PL:GQ:DP:BSDP:ACN	./.:139,12,0:0:4:0,0,0,4:2,0
NC_009144.3	6717491	.	G	A	104	.	TA=5_prime_UTR_variant;TID=rna-XM_023637162.1;TGN=C1H10orf90;NS=0;AN=0;AFS=0,0;OH=0.0;MAF=0.0	GT:PL:GQ:DP:BSDP:ACN	./.:104,9,0:0:3:3,0,0,0:2,0
NC_009144.3	6718045	.	G	A	70	.	TA=5_prime_UTR_variant;TID=rna-XM_023637162.1;TGN=C1H10orf90;NS=0;AN=0;AFS=0,0;OH=0.0;MAF=0.0	GT:PL:GQ:DP:BSDP:ACN	./.:70,6,0:0:2:2,0,0,0:2,0
NC_009144.3	6719210	.	T	C	255	.	TA=5_prime_UTR_variant;TID=rna-XM_023637162.1;TGN=C1H10orf90;NS=0;AN=0;AFS=0,0;OH=0.0;MAF=0.0	GT:PL:GQ:DP:BSDP:ACN	./.:209,18,0:0:6:0,6,0,0:2,0
NC_009144.3	6719314	.	C	T	104	.	TA=splice_region_variant;TID=rna-XM_001488777.5;TGN=C1H10orf90;NS=0;AN=0;AFS=0,0;OH=0.0;MAF=0.0	GT:PL:GQ:DP:BSDP:ACN	./.:104,9,0:0:3:0,0,0,3:2,0
NC_009144.3	6719697	.	GG	GGAGAG	80	.	TYPE=INDEL;TA=5_prime_UTR_variant;TID=rna-XM_023637162.1;TGN=C1H10orf90;NS=0;AN=0;AFS=0,0;OH=0.0;MAF=0.0	GT:PL:GQ:DP:ADP:ACN	./.:80,6,0:0:2:0,2:2,0
NC_009144.3	6720187	.	A	G	174	.	TA=5_prime_UTR_variant;TID=rna-XM_023637162.1;TGN=C1H10orf90;NS=0;AN=0;AFS=0,0;OH=0.0;MAF=0.0	GT:PL:GQ:DP:BSDP:ACN	./.:174,15,0:0:5:0,0,5,0:2,0
NC_009144.3	6721348	.	C	T	104	.	TA=5_prime_UTR_variant;TID=rna-XM_023637162.1;TGN=C1H10orf90;NS=0;AN=0;AFS=0,0;OH=0.0;MAF=0.0	GT:PL:GQ:DP:BSDP:ACN	./.:104,9,0:0:3:0,0,0,3:2,0
NC_009144.3	6722414	.	G	C	70	.	TA=5_prime_UTR_variant;TID=rna-XM_023637162.1;TGN=C1H10orf90;NS=0;AN=0;AFS=0,0;OH=0.0;MAF=0.0	GT:PL:GQ:DP:BSDP:ACN	./.:70,6,0:0:2:0,2,0,0:2,0
NC_009144.3	6725353	.	T	C	70	.	TA=5_prime_UTR_variant;TID=rna-XM_023637162.1;TGN=C1H10orf90;NS=0;AN=0;AFS=0,0;OH=0.0;MAF=0.0	GT:PL:GQ:DP:BSDP:ACN	./.:70,6,0:0:2:0,2,0,0:2,0
NC_009144.3	6725440	.	A	G	255	.	TA=5_prime_UTR_variant;TID=rna-XM_023637162.1;TGN=C1H10orf90;NS=0;AN=0;AFS=0,0;OH=0.0;MAF=0.0	GT:PL:GQ:DP:BSDP:ACN	./.:243,21,0:0:7:0,0,7,0:2,0
NC_009144.3	6725971	.	CT	CTGT	120	.	TYPE=INDEL;TA=5_prime_UTR_variant;TID=rna-XM_023637162.1;TGN=C1H10orf90;NS=0;AN=0;AFS=0,0;OH=0.0;MAF=0.0	GT:PL:GQ:DP:ADP:ACN	./.:120,9,0:0:3:0,3:2,0
NC_009144.3	7160030	.	A	G	70	.	TA=synonymous_variant;TID=rna-XM_023637167.1;TGN=ADAM12;TCO=156.3;TACH=TF156TF;NS=0;AN=0;AFS=0,0;OH=0.0;MAF=0.0	GT:PL:GQ:DP:BSDP:ACN	./.:70,6,0:0:2:0,0,2,0:2,0
NC_009144.3	7238687	.	T	C	100	.	TA=3_prime_UTR_variant;TID=rna-XM_023637188.1;TGN=FANK1;NS=0;AN=0;AFS=0,0;OH=0.0;MAF=0.0	GT:PL:GQ:DP:BSDP:ACN	./.:100,9,0:0:3:0,3,0,0:2,0
NC_009144.3	7243007	.	G	A	104	.	TA=3_prime_UTR_variant;TID=rna-XM_023637188.1;TGN=FANK1;NS=0;AN=0;AFS=0,0;OH=0.0;MAF=0.0	GT:PL:GQ:DP:BSDP:ACN	./.:104,9,0:0:3:3,0,0,0:2,0
NC_009144.3	7243022	.	AG	AGG	120	.	TYPE=INDEL;TA=3_prime_UTR_variant;TID=rna-XM_023637188.1;TGN=FANK1;NS=0;AN=0;AFS=0,0;OH=0.0;MAF=0.0	GT:PL:GQ:DP:ADP:ACN	./.:120,9,0:0:3:0,3:2,0
NC_009144.3	7244443	.	G	A	70	.	TA=3_prime_UTR_variant;TID=rna-XM_023637188.1;TGN=FANK1;NS=0;AN=0;AFS=0,0;OH=0.0;MAF=0.0	GT:PL:GQ:DP:BSDP:ACN	./.:70,6,0:0:2:2,0,0,0:2,0
NC_009144.3	7250176	.	G	A	255	.	TA=3_prime_UTR_variant;TID=rna-XM_023637188.1;TGN=FANK1;NS=0;AN=0;AFS=0,0;OH=0.0;MAF=0.0	GT:PL:GQ:DP:BSDP:ACN	./.:205,18,0:0:6:6,0,0,0:2,0
NC_009144.3	7250460	.	C	T	104	.	TA=3_prime_UTR_variant;TID=rna-XM_023637188.1;TGN=FANK1;NS=0;AN=0;AFS=0,0;OH=0.0;MAF=0.0	GT:PL:GQ:DP:BSDP:ACN	./.:104,9,0:0:3:0,0,0,3:2,0
NC_009144.3	7252369	.	T	C	104	.	TA=3_prime_UTR_variant;TID=rna-XM_023637188.1;TGN=FANK1;NS=0;AN=0;AFS=0,0;OH=0.0;MAF=0.0	GT:PL:GQ:DP:BSDP:ACN	./.:104,9,0:0:3:0,3,0,0:2,0
NC_009144.3	7252595	.	AT	ATT	40	.	TYPE=INDEL;TA=3_prime_UTR_variant;TID=rna-XM_023637188.1;TGN=FANK1;NS=0;AN=0;AFS=0,0;OH=0.0;MAF=0.0	GT:PL:GQ:DP:ADP:ACN	./.:40,3,0:0:1:0,1:2,0
NC_009144.3	7252613	.	ATT	AT	40	.	TYPE=INDEL;TA=3_prime_UTR_variant;TID=rna-XM_023637188.1;TGN=FANK1;NS=0;AN=0;AFS=0,0;OH=0.0;MAF=0.0	GT:PL:GQ:DP:ADP:ACN	./.:40,3,0:0:1:0,1:2,0
NC_009144.3	7254228	.	T	C	70	.	TA=3_prime_UTR_variant;TID=rna-XM_023637188.1;TGN=FANK1;NS=0;AN=0;AFS=0,0;OH=0.0;MAF=0.0	GT:PL:GQ:DP:BSDP:ACN	./.:70,6,0:0:2:0,2,0,0:2,0
NC_009144.3	7254337	.	GAA	GA	75	.	TYPE=INDEL;TA=3_prime_UTR_variant;TID=rna-XM_023637188.1;TGN=FANK1;NS=0;AN=0;AFS=0,0;OH=0.0;MAF=0.0	GT:PL:GQ:DP:ADP:ACN	./.:120,19,120:0:6:3,3:2,0
NC_009144.3	7254518	.	A	T	100	.	TA=3_prime_UTR_variant;TID=rna-XM_023637188.1;TGN=FANK1;NS=0;AN=0;AFS=0,0;OH=0.0;MAF=0.0	GT:PL:GQ:DP:BSDP:ACN	./.:100,9,0:0:3:0,0,0,3:2,0
NC_009144.3	7254554	.	AT	ATT	120	.	TYPE=INDEL;TA=3_prime_UTR_variant;TID=rna-XM_023637188.1;TGN=FANK1;NS=0;AN=0;AFS=0,0;OH=0.0;MAF=0.0	GT:PL:GQ:DP:ADP:ACN	./.:120,9,0:0:3:0,3:2,0
NC_009144.3	7256319	.	CA	CAA	40	.	TYPE=INDEL;TA=3_prime_UTR_variant;TID=rna-XM_023637167.1;TGN=ADAM12;NS=0;AN=0;AFS=0,0;OH=0.0;MAF=0.0	GT:PL:GQ:DP:ADP:ACN	./.:40,3,0:0:1:0,1:2,0
NC_009144.3	7257457	.	G	A	174	.	TA=3_prime_UTR_variant;TID=rna-XM_023637188.1;TGN=FANK1;NS=0;AN=0;AFS=0,0;OH=0.0;MAF=0.0	GT:PL:GQ:DP:BSDP:ACN	./.:174,15,0:0:5:5,0,0,0:2,0
NC_009144.3	7259368	.	T	C	51	.	TA=3_prime_UTR_variant;TID=rna-XM_023637188.1;TGN=FANK1;NS=0;AN=0;AFS=0,0;OH=0.0;MAF=0.0	GT:PL:GQ:DP:BSDP:ACN	./.:104,21,139:0:7:0,3,0,4:2,0
NC_009144.3	7259745	.	T	C	86	.	TA=3_prime_UTR_variant;TID=rna-XM_023637188.1;TGN=FANK1;NS=0;AN=0;AFS=0,0;OH=0.0;MAF=0.0	GT:PL:GQ:DP:BSDP:ACN	./.:86,9,0:0:3:0,3,0,0:2,0
NC_009144.3	7287757	.	T	G	139	.	TA=5_prime_UTR_variant;TID=rna-XM_023637214.1;TGN=FANK1;NS=0;AN=0;AFS=0,0;OH=0.0;MAF=0.0	GT:PL:GQ:DP:BSDP:ACN	./.:139,12,0:0:4:0,0,4,0:2,0
NC_009144.3	7287761	.	C	T	104	.	TA=5_prime_UTR_variant;TID=rna-XM_023637214.1;TGN=FANK1;NS=0;AN=0;AFS=0,0;OH=0.0;MAF=0.0	GT:PL:GQ:DP:BSDP:ACN	./.:104,9,0:0:3:0,0,0,3:2,0
NC_009144.3	7287858	.	C	G	104	.	TA=5_prime_UTR_variant;TID=rna-XM_023637214.1;TGN=FANK1;NS=0;AN=0;AFS=0,0;OH=0.0;MAF=0.0	GT:PL:GQ:DP:BSDP:ACN	./.:104,9,0:0:3:0,0,3,0:2,0
NC_009144.3	7287893	.	G	A	70	.	TA=5_prime_UTR_variant;TID=rna-XM_023637214.1;TGN=FANK1;NS=0;AN=0;AFS=0,0;OH=0.0;MAF=0.0	GT:PL:GQ:DP:BSDP:ACN	./.:70,6,0:0:2:2,0,0,0:2,0
NC_009144.3	7288377	.	GT	GCT	40	.	TYPE=INDEL;TA=5_prime_UTR_variant;TID=rna-XM_023637214.1;TGN=FANK1;NS=0;AN=0;AFS=0,0;OH=0.0;MAF=0.0	GT:PL:GQ:DP:ADP:ACN	./.:40,3,0:0:1:0,1:2,0
NC_009144.3	7288522	.	T	A	51	.	TA=5_prime_UTR_variant;TID=rna-XM_023637214.1;TGN=FANK1;NS=0;AN=0;AFS=0,0;OH=0.0;MAF=0.0	GT:PL:GQ:DP:BSDP:ACN	./.:52,6,0:0:2:2,0,0,0:2,0
NC_009144.3	7288861	.	C	G	255	.	TA=5_prime_UTR_variant;TID=rna-XM_023637214.1;TGN=FANK1;NS=0;AN=0;AFS=0,0;OH=0.0;MAF=0.0	GT:PL:GQ:DP:BSDP:ACN	./.:243,21,0:0:7:0,0,7,0:2,0
NC_009144.3	7288958	.	A	G	255	.	TA=5_prime_UTR_variant;TID=rna-XM_023637214.1;TGN=FANK1;NS=0;AN=0;AFS=0,0;OH=0.0;MAF=0.0	GT:PL:GQ:DP:BSDP:ACN	./.:348,30,0:0:10:0,0,10,0:2,0
NC_009144.3	7289123	.	A	G	174	.	TA=5_prime_UTR_variant;TID=rna-XM_023637214.1;TGN=FANK1;NS=0;AN=0;AFS=0,0;OH=0.0;MAF=0.0	GT:PL:GQ:DP:BSDP:ACN	./.:174,15,0:0:5:0,0,5,0:2,0
NC_009144.3	7289210	.	T	C	174	.	TA=5_prime_UTR_variant;TID=rna-XM_023637214.1;TGN=FANK1;NS=0;AN=0;AFS=0,0;OH=0.0;MAF=0.0	GT:PL:GQ:DP:BSDP:ACN	./.:174,15,0:0:5:0,5,0,0:2,0
NC_009144.3	7290904	.	T	C	104	.	TA=5_prime_UTR_variant;TID=rna-XM_023637214.1;TGN=FANK1;NS=0;AN=0;AFS=0,0;OH=0.0;MAF=0.0	GT:PL:GQ:DP:BSDP:ACN	./.:104,9,0:0:3:0,3,0,0:2,0
NC_009144.3	7292166	.	T	G	104	.	TA=5_prime_UTR_variant;TID=rna-XM_023637214.1;TGN=FANK1;NS=0;AN=0;AFS=0,0;OH=0.0;MAF=0.0	GT:PL:GQ:DP:BSDP:ACN	./.:104,9,0:0:3:0,0,3,0:2,0
NC_009144.3	7292940	.	C	T	70	.	TA=5_prime_UTR_variant;TID=rna-XM_023637214.1;TGN=FANK1;NS=0;AN=0;AFS=0,0;OH=0.0;MAF=0.0	GT:PL:GQ:DP:BSDP:ACN	./.:70,6,0:0:2:0,0,0,2:2,0
NC_009144.3	7293641	.	A	G	104	.	TA=5_prime_UTR_variant;TID=rna-XM_023637214.1;TGN=FANK1;NS=0;AN=0;AFS=0,0;OH=0.0;MAF=0.0	GT:PL:GQ:DP:BSDP:ACN	./.:104,9,0:0:3:0,0,3,0:2,0
NC_009144.3	7293969	.	AA	AATAGA	40	.	TYPE=INDEL;TA=5_prime_UTR_variant;TID=rna-XM_023637214.1;TGN=FANK1;NS=0;AN=0;AFS=0,0;OH=0.0;MAF=0.0	GT:PL:GQ:DP:ADP:ACN	./.:40,3,0:0:1:0,1:2,0
NC_009144.3	7294106	.	T	C	70	.	TA=5_prime_UTR_variant;TID=rna-XM_023637214.1;TGN=FANK1;NS=0;AN=0;AFS=0,0;OH=0.0;MAF=0.0	GT:PL:GQ:DP:BSDP:ACN	./.:70,6,0:0:2:0,2,0,0:2,0
NC_009144.3	7294272	.	AGG	AG	80	.	TYPE=INDEL;TA=5_prime_UTR_variant;TID=rna-XM_023637214.1;TGN=FANK1;NS=0;AN=0;AFS=0,0;OH=0.0;MAF=0.0	GT:PL:GQ:DP:ADP:ACN	./.:80,6,0:0:2:0,2:2,0
NC_009144.3	7295081	.	G	A	139	.	TA=5_prime_UTR_variant;TID=rna-XM_023637214.1;TGN=FANK1;NS=0;AN=0;AFS=0,0;OH=0.0;MAF=0.0	GT:PL:GQ:DP:BSDP:ACN	./.:139,12,0:0:4:4,0,0,0:2,0
NC_009144.3	7295540	.	A	G	70	.	TA=5_prime_UTR_variant;TID=rna-XM_023637214.1;TGN=FANK1;NS=0;AN=0;AFS=0,0;OH=0.0;MAF=0.0	GT:PL:GQ:DP:BSDP:ACN	./.:70,6,0:0:2:0,0,2,0:2,0
NC_009144.3	7298577	.	A	G	70	.	TA=5_prime_UTR_variant;TID=rna-XM_023637214.1;TGN=FANK1;NS=0;AN=0;AFS=0,0;OH=0.0;MAF=0.0	GT:PL:GQ:DP:BSDP:ACN	./.:70,6,0:0:2:0,0,2,0:2,0
NC_009144.3	7300836	.	C	A	139	.	TA=5_prime_UTR_variant;TID=rna-XM_023637214.1;TGN=FANK1;NS=0;AN=0;AFS=0,0;OH=0.0;MAF=0.0	GT:PL:GQ:DP:BSDP:ACN	./.:139,12,0:0:4:4,0,0,0:2,0
NC_009144.3	7302318	.	T	C	255	.	TA=5_prime_UTR_variant;TID=rna-XM_023637214.1;TGN=FANK1;NS=0;AN=0;AFS=0,0;OH=0.0;MAF=0.0	GT:PL:GQ:DP:BSDP:ACN	./.:209,18,0:0:6:0,6,0,0:2,0
NC_009144.3	7305372	.	T	C	104	.	TA=5_prime_UTR_variant;TID=rna-XM_023637214.1;TGN=FANK1;NS=0;AN=0;AFS=0,0;OH=0.0;MAF=0.0	GT:PL:GQ:DP:BSDP:ACN	./.:104,9,0:0:3:0,3,0,0:2,0
NC_009144.3	7305839	.	G	A	70	.	TA=5_prime_UTR_variant;TID=rna-XM_023637214.1;TGN=FANK1;NS=0;AN=0;AFS=0,0;OH=0.0;MAF=0.0	GT:PL:GQ:DP:BSDP:ACN	./.:70,6,0:0:2:2,0,0,0:2,0
NC_009144.3	7307053	.	AA	AAAGA	120	.	TYPE=INDEL;TA=5_prime_UTR_variant;TID=rna-XM_023637214.1;TGN=FANK1;NS=0;AN=0;AFS=0,0;OH=0.0;MAF=0.0	GT:PL:GQ:DP:ADP:ACN	./.:120,9,0:0:3:0,3:2,0
NC_009144.3	7308000	.	GG	GTG	80	.	TYPE=INDEL;TA=5_prime_UTR_variant;TID=rna-XM_023637214.1;TGN=FANK1;NS=0;AN=0;AFS=0,0;OH=0.0;MAF=0.0	GT:PL:GQ:DP:ADP:ACN	./.:80,6,0:0:2:0,2:2,0
NC_009144.3	7308338	.	C	T	70	.	TA=5_prime_UTR_variant;TID=rna-XM_023637214.1;TGN=FANK1;NS=0;AN=0;AFS=0,0;OH=0.0;MAF=0.0	GT:PL:GQ:DP:BSDP:ACN	./.:70,6,0:0:2:0,0,0,2:2,0
NC_009144.3	7308518	.	C	T	139	.	TA=5_prime_UTR_variant;TID=rna-XM_023637214.1;TGN=FANK1;NS=0;AN=0;AFS=0,0;OH=0.0;MAF=0.0	GT:PL:GQ:DP:BSDP:ACN	./.:139,12,0:0:4:0,0,0,4:2,0
NC_009144.3	7308682	.	T	C	190	.	TA=5_prime_UTR_variant;TID=rna-XM_023637214.1;TGN=FANK1;NS=0;AN=0;AFS=0,0;OH=0.0;MAF=0.0	GT:PL:GQ:DP:BSDP:ACN	./.:191,18,0:0:6:0,6,0,0:2,0
NC_009144.3	7310965	.	T	C	70	.	TA=5_prime_UTR_variant;TID=rna-XM_023637214.1;TGN=FANK1;NS=0;AN=0;AFS=0,0;OH=0.0;MAF=0.0	GT:PL:GQ:DP:BSDP:ACN	./.:70,6,0:0:2:0,2,0,0:2,0
NC_009144.3	7311564	.	GT	GAT	40	.	TYPE=INDEL;TA=5_prime_UTR_variant;TID=rna-XM_023637214.1;TGN=FANK1;NS=0;AN=0;AFS=0,0;OH=0.0;MAF=0.0	GT:PL:GQ:DP:ADP:ACN	./.:40,3,0:0:1:0,1:2,0
NC_009144.3	7315975	.	TT	TGT	200	.	TYPE=INDEL;TA=5_prime_UTR_variant;TID=rna-XM_023637214.1;TGN=FANK1;NS=0;AN=0;AFS=0,0;OH=0.0;MAF=0.0	GT:PL:GQ:DP:ADP:ACN	./.:200,15,0:0:5:0,5:2,0
NC_009144.3	7316015	.	CT	CTT	40	.	TYPE=INDEL;TA=5_prime_UTR_variant;TID=rna-XM_023637214.1;TGN=FANK1;NS=0;AN=0;AFS=0,0;OH=0.0;MAF=0.0	GT:PL:GQ:DP:ADP:ACN	./.:40,3,0:0:1:0,1:2,0
NC_009144.3	7316093	.	AA	AATTAGTCTGA	40	.	TYPE=INDEL;TA=5_prime_UTR_variant;TID=rna-XM_023637214.1;TGN=FANK1;NS=0;AN=0;AFS=0,0;OH=0.0;MAF=0.0	GT:PL:GQ:DP:ADP:ACN	./.:40,3,0:0:1:0,1:2,0
NC_009144.3	7316298	.	T	C	156	.	TA=5_prime_UTR_variant;TID=rna-XM_023637214.1;TGN=FANK1;NS=0;AN=0;AFS=0,0;OH=0.0;MAF=0.0	GT:PL:GQ:DP:BSDP:ACN	./.:156,15,0:0:5:0,5,0,0:2,0
NC_009144.3	7318224	.	TA	TAA	40	.	TYPE=INDEL;TA=5_prime_UTR_variant;TID=rna-XM_023637214.1;TGN=FANK1;NS=0;AN=0;AFS=0,0;OH=0.0;MAF=0.0	GT:PL:GQ:DP:ADP:ACN	./.:40,3,0:0:1:0,1:2,0
NC_009144.3	7319350	.	T	C	70	.	TA=5_prime_UTR_variant;TID=rna-XM_023637214.1;TGN=FANK1;NS=0;AN=0;AFS=0,0;OH=0.0;MAF=0.0	GT:PL:GQ:DP:BSDP:ACN	./.:70,6,0:0:2:0,2,0,0:2,0
NC_009144.3	7323538	.	C	T	104	.	TA=5_prime_UTR_variant;TID=rna-XM_023637214.1;TGN=FANK1;NS=0;AN=0;AFS=0,0;OH=0.0;MAF=0.0	GT:PL:GQ:DP:BSDP:ACN	./.:104,9,0:0:3:0,0,0,3:2,0
NC_009144.3	7323550	.	G	A	86	.	TA=5_prime_UTR_variant;TID=rna-XM_023637214.1;TGN=FANK1;NS=0;AN=0;AFS=0,0;OH=0.0;MAF=0.0	GT:PL:GQ:DP:BSDP:ACN	./.:86,9,0:0:3:3,0,0,0:2,0
NC_009144.3	7329039	.	C	T	100	.	TA=5_prime_UTR_variant;TID=rna-XM_023637214.1;TGN=FANK1;NS=0;AN=0;AFS=0,0;OH=0.0;MAF=0.0	GT:PL:GQ:DP:BSDP:ACN	./.:100,9,0:0:3:0,0,0,3:2,0
NC_009144.3	7338658	.	CA	CAA	40	.	TYPE=INDEL;TA=5_prime_UTR_variant;TID=rna-XM_023637214.1;TGN=FANK1;NS=0;AN=0;AFS=0,0;OH=0.0;MAF=0.0	GT:PL:GQ:DP:ADP:ACN	./.:40,3,0:0:1:0,1:2,0
NC_009144.3	7339790	.	A	G	70	.	TA=5_prime_UTR_variant;TID=rna-XM_023637214.1;TGN=FANK1;NS=0;AN=0;AFS=0,0;OH=0.0;MAF=0.0	GT:PL:GQ:DP:BSDP:ACN	./.:70,6,0:0:2:0,0,2,0:2,0
NC_009144.3	7346939	.	G	A	70	.	TA=5_prime_UTR_variant;TID=rna-XM_014733149.2;TGN=DHX32;NS=0;AN=0;AFS=0,0;OH=0.0;MAF=0.0	GT:PL:GQ:DP:BSDP:ACN	./.:70,6,0:0:2:2,0,0,0:2,0
NC_009144.3	7350389	.	GG	GGGCCGAGCCCCGGCG	112	.	TYPE=INDEL;TA=5_prime_UTR_variant;TID=rna-XM_014733149.2;TGN=DHX32;NS=0;AN=0;AFS=0,0;OH=0.0;MAF=0.0	GT:PL:GQ:DP:ADP:ACN	./.:200,100,88:0:5:0,5:2,0
NC_009144.3	7350983	.	T	C	70	.	TA=5_prime_UTR_variant;TID=rna-XM_014733149.2;TGN=DHX32;NS=0;AN=0;AFS=0,0;OH=0.0;MAF=0.0	GT:PL:GQ:DP:BSDP:ACN	./.:70,6,0:0:2:0,2,0,0:2,0
NC_009144.3	7361371	.	C	T	70	.	TA=5_prime_UTR_variant;TID=rna-XM_001490093.5;TGN=DHX32;NS=0;AN=0;AFS=0,0;OH=0.0;MAF=0.0	GT:PL:GQ:DP:BSDP:ACN	./.:70,6,0:0:2:0,0,0,2:2,0
NC_009144.3	7365032	.	A	G	54	.	TA=missense_variant;TID=rna-XM_001490093.5;TGN=DHX32;TCO=82.1;TACH=I82V;NS=0;AN=0;AFS=0,0;OH=0.0;MAF=0.0	GT:PL:GQ:DP:BSDP:ACN	./.:104,18,104:0:6:3,0,3,0:2,0
NC_009144.3	7416454	.	T	C	70	.	TA=upstream_transcript_variant;TID=rna-XM_001490158.6;TGN=UROS;NS=0;AN=0;AFS=0,0;OH=0.0;MAF=0.0	GT:PL:GQ:DP:BSDP:ACN	./.:70,6,0:0:2:0,2,0,0:2,0
NC_009144.3	7416799	.	C	T	104	.	TA=upstream_transcript_variant;TID=rna-XM_001490158.6;TGN=UROS;NS=0;AN=0;AFS=0,0;OH=0.0;MAF=0.0	GT:PL:GQ:DP:BSDP:ACN	./.:104,9,0:0:3:0,0,0,3:2,0
NC_009144.3	7418381	.	GC	GCCC	40	.	TYPE=INDEL;TA=5_prime_UTR_variant;TID=rna-XM_001490158.6;TGN=UROS;NS=0;AN=0;AFS=0,0;OH=0.0;MAF=0.0	GT:PL:GQ:DP:ADP:ACN	./.:40,3,0:0:1:0,1:2,0
NC_009144.3	7425428	.	A	G	66	.	TA=5_prime_UTR_variant;TID=rna-XM_001490158.6;TGN=UROS;NS=0;AN=0;AFS=0,0;OH=0.0;MAF=0.0	GT:PL:GQ:DP:BSDP:ACN	./.:66,6,0:0:2:0,0,2,0:2,0
NC_009144.3	7425473	.	T	C	70	.	TA=5_prime_UTR_variant;TID=rna-XM_001490158.6;TGN=UROS;NS=0;AN=0;AFS=0,0;OH=0.0;MAF=0.0	GT:PL:GQ:DP:BSDP:ACN	./.:70,6,0:0:2:0,2,0,0:2,0
NC_009144.3	7456220	.	C	T	70	.	TA=3_prime_UTR_variant;TID=rna-XM_001490158.6;TGN=UROS;NS=0;AN=0;AFS=0,0;OH=0.0;MAF=0.0	GT:PL:GQ:DP:BSDP:ACN	./.:70,6,0:0:2:0,0,0,2:2,0
NC_009144.3	7456285	.	T	C	104	.	TA=3_prime_UTR_variant;TID=rna-XM_001490158.6;TGN=UROS;NS=0;AN=0;AFS=0,0;OH=0.0;MAF=0.0	GT:PL:GQ:DP:BSDP:ACN	./.:104,9,0:0:3:0,3,0,0:2,0
NC_009144.3	7456558	.	CA	CAGA	200	.	TYPE=INDEL;TA=3_prime_UTR_variant;TID=rna-XM_001490158.6;TGN=UROS;NS=0;AN=0;AFS=0,0;OH=0.0;MAF=0.0	GT:PL:GQ:DP:ADP:ACN	./.:200,15,0:0:5:0,5:2,0
NC_009144.3	7456728	.	T	G	70	.	TA=3_prime_UTR_variant;TID=rna-XM_001490158.6;TGN=UROS;NS=0;AN=0;AFS=0,0;OH=0.0;MAF=0.0	GT:PL:GQ:DP:BSDP:ACN	./.:70,6,0:0:2:0,0,2,0:2,0
NC_009144.3	7457187	.	G	A	104	.	TA=3_prime_UTR_variant;TID=rna-XM_001490158.6;TGN=UROS;NS=0;AN=0;AFS=0,0;OH=0.0;MAF=0.0	GT:PL:GQ:DP:BSDP:ACN	./.:104,9,0:0:3:3,0,0,0:2,0
NC_009144.3	7457419	.	A	T	104	.	TA=3_prime_UTR_variant;TID=rna-XM_001490158.6;TGN=UROS;NS=0;AN=0;AFS=0,0;OH=0.0;MAF=0.0	GT:PL:GQ:DP:BSDP:ACN	./.:104,9,0:0:3:0,0,0,3:2,0
NC_009144.3	7457856	.	AGA	AA	120	.	TYPE=INDEL;TA=3_prime_UTR_variant;TID=rna-XM_001490158.6;TGN=UROS;NS=0;AN=0;AFS=0,0;OH=0.0;MAF=0.0	GT:PL:GQ:DP:ADP:ACN	./.:120,9,0:0:3:0,3:2,0
NC_009144.3	7457925	.	A	G	255	.	TA=3_prime_UTR_variant;TID=rna-XM_001490158.6;TGN=UROS;NS=0;AN=0;AFS=0,0;OH=0.0;MAF=0.0	GT:PL:GQ:DP:BSDP:ACN	./.:209,18,0:0:6:0,0,6,0:2,0
NC_009144.3	7458045	.	C	G	255	.	TA=3_prime_UTR_variant;TID=rna-XM_001490158.6;TGN=UROS;NS=0;AN=0;AFS=0,0;OH=0.0;MAF=0.0	GT:PL:GQ:DP:BSDP:ACN	./.:209,18,0:0:6:0,0,6,0:2,0
NC_009144.3	7458138	.	T	C	51	.	TA=3_prime_UTR_variant;TID=rna-XM_001490158.6;TGN=UROS;NS=0;AN=0;AFS=0,0;OH=0.0;MAF=0.0	GT:PL:GQ:DP:BSDP:ACN	./.:104,21,135:0:7:0,3,0,4:2,0
NC_009144.3	7458192	.	T	C	139	.	TA=3_prime_UTR_variant;TID=rna-XM_001490158.6;TGN=UROS;NS=0;AN=0;AFS=0,0;OH=0.0;MAF=0.0	GT:PL:GQ:DP:BSDP:ACN	./.:139,12,0:0:4:0,4,0,0:2,0
NC_009144.3	7459238	.	CAG	CG	110	.	TYPE=INDEL;TA=downstream_transcript_variant;TID=rna-XM_001490158.6;TGN=UROS;NS=0;AN=0;AFS=0,0;OH=0.0;MAF=0.0	GT:PL:GQ:DP:ADP:ACN	./.:190,83,80:0:5:2,3:2,0
NC_009144.3	7462119	.	G	C	139	.	TA=downstream_transcript_variant;TID=rna-XM_023625325.1;TGN=LOC106782034;NS=0;AN=0;AFS=0,0;OH=0.0;MAF=0.0	GT:PL:GQ:DP:BSDP:ACN	./.:139,12,0:0:4:0,4,0,0:2,0
NC_009144.3	7463587	.	GCCAC	GC	120	.	TYPE=INDEL;TA=inframe_deletion;TID=rna-XM_023625325.1;TGN=LOC106782034;TCO=33.1;TACH=VA33A;NS=0;AN=0;AFS=0,0;OH=0.0;MAF=0.0	GT:PL:GQ:DP:ADP:ACN	./.:120,9,0:0:3:0,3:2,0
NC_009144.3	7463593	.	A	C	104	.	TA=missense_variant;TID=rna-XM_023625325.1;TGN=LOC106782034;TCO=32.2;TACH=L32R;NS=0;AN=0;AFS=0,0;OH=0.0;MAF=0.0	GT:PL:GQ:DP:BSDP:ACN	./.:104,9,0:0:3:0,3,0,0:2,0
NC_009144.3	7464868	.	TA	TAA	40	.	TYPE=INDEL;TA=upstream_transcript_variant;TID=rna-XM_023625325.1;TGN=LOC106782034;NS=0;AN=0;AFS=0,0;OH=0.0;MAF=0.0	GT:PL:GQ:DP:ADP:ACN	./.:40,3,0:0:1:0,1:2,0
NC_009144.3	7468202	.	GAA	GA	160	.	TYPE=INDEL;TA=5_prime_UTR_variant;TID=rna-XM_023637326.1;TGN=MMP21;NS=0;AN=0;AFS=0,0;OH=0.0;MAF=0.0	GT:PL:GQ:DP:ADP:ACN	./.:160,12,0:0:4:0,4:2,0
NC_009144.3	7468292	.	A	G	174	.	TA=5_prime_UTR_variant;TID=rna-XM_023637326.1;TGN=MMP21;NS=0;AN=0;AFS=0,0;OH=0.0;MAF=0.0	GT:PL:GQ:DP:BSDP:ACN	./.:174,15,0:0:5:0,0,5,0:2,0
NC_009144.3	7478166	.	A	G	66	.	TA=downstream_transcript_variant;TID=rna-XM_003363396.4;TGN=EDRF1;NS=0;AN=0;AFS=0,0;OH=0.0;MAF=0.0	GT:PL:GQ:DP:BSDP:ACN	./.:66,6,0:0:2:0,0,2,0:2,0
NC_009144.3	7478867	.	G	A	104	.	TA=3_prime_UTR_variant;TID=rna-XM_003363396.4;TGN=EDRF1;NS=0;AN=0;AFS=0,0;OH=0.0;MAF=0.0	GT:PL:GQ:DP:BSDP:ACN	./.:104,9,0:0:3:3,0,0,0:2,0
NC_009144.3	7526893	.	T	A	104	.	TA=5_prime_UTR_variant;TID=rna-XM_003363396.4;TGN=EDRF1;NS=0;AN=0;AFS=0,0;OH=0.0;MAF=0.0	GT:PL:GQ:DP:BSDP:ACN	./.:104,9,0:0:3:3,0,0,0:2,0
NC_009144.3	7527529	.	T	G	104	.	TA=upstream_transcript_variant;TID=rna-XM_003363396.4;TGN=EDRF1;NS=0;AN=0;AFS=0,0;OH=0.0;MAF=0.0	GT:PL:GQ:DP:BSDP:ACN	./.:104,9,0:0:3:0,0,3,0:2,0
NC_009144.3	7566456	.	G	A	70	.	TA=upstream_transcript_variant;TID=rna-XM_003363403.4;TGN=TEX36;NS=0;AN=0;AFS=0,0;OH=0.0;MAF=0.0	GT:PL:GQ:DP:BSDP:ACN	./.:70,6,0:0:2:2,0,0,0:2,0
NC_009144.3	7566477	.	T	G	70	.	TA=upstream_transcript_variant;TID=rna-XM_003363403.4;TGN=TEX36;NS=0;AN=0;AFS=0,0;OH=0.0;MAF=0.0	GT:PL:GQ:DP:BSDP:ACN	./.:70,6,0:0:2:0,0,2,0:2,0
NC_009144.3	7568298	.	A	C	54	.	TA=5_prime_UTR_variant;TID=rna-XM_014733045.2;TGN=TEX36;NS=0;AN=0;AFS=0,0;OH=0.0;MAF=0.0	GT:PL:GQ:DP:BSDP:ACN	./.:104,18,104:0:6:3,3,0,0:2,0
NC_009144.3	8005732	.	AG	AGGG	40	.	TYPE=INDEL;TA=upstream_transcript_variant;TID=rna-XM_023637378.1;TGN=CTBP2;NS=0;AN=0;AFS=0,0;OH=0.0;MAF=0.0	GT:PL:GQ:DP:ADP:ACN	./.:40,3,0:0:1:0,1:2,0
NC_009144.3	8006855	.	C	T	70	.	TA=5_prime_UTR_variant;TID=rna-XM_023637378.1;TGN=CTBP2;NS=0;AN=0;AFS=0,0;OH=0.0;MAF=0.0	GT:PL:GQ:DP:BSDP:ACN	./.:70,6,0:0:2:0,0,0,2:2,0
NC_009144.3	8011222	.	G	A	104	.	TA=5_prime_UTR_variant;TID=rna-XM_023637378.1;TGN=CTBP2;NS=0;AN=0;AFS=0,0;OH=0.0;MAF=0.0	GT:PL:GQ:DP:BSDP:ACN	./.:104,9,0:0:3:3,0,0,0:2,0
NC_009144.3	8011257	.	T	C	100	.	TA=5_prime_UTR_variant;TID=rna-XM_023637378.1;TGN=CTBP2;NS=0;AN=0;AFS=0,0;OH=0.0;MAF=0.0	GT:PL:GQ:DP:BSDP:ACN	./.:100,9,0:0:3:0,3,0,0:2,0
NC_009144.3	8014290	.	GT	GTT	80	.	TYPE=INDEL;TA=5_prime_UTR_variant;TID=rna-XM_023637378.1;TGN=CTBP2;NS=0;AN=0;AFS=0,0;OH=0.0;MAF=0.0	GT:PL:GQ:DP:ADP:ACN	./.:80,6,0:0:2:0,2:2,0
NC_009144.3	8015029	.	TCCCCCCCCTCCCCT	TCCCCTCCCCT	40	.	TYPE=STR;TA=5_prime_UTR_variant;TID=rna-XM_023637378.1;TGN=CTBP2;NS=0;AN=0;AFS=0,0;OH=0.0;MAF=0.0	GT:PL:GQ:DP:ADP:ACN	./.:40,3,0:0:1:0,1:2,0
NC_009144.3	8017317	.	AT	ATT	78	.	TYPE=INDEL;TA=5_prime_UTR_variant;TID=rna-XM_023637378.1;TGN=CTBP2;NS=0;AN=0;AFS=0,0;OH=0.0;MAF=0.0	GT:PL:GQ:DP:ADP:ACN	./.:120,15,80:0:5:2,3:2,0
NC_009144.3	8025989	.	A	C	170	.	TA=5_prime_UTR_variant;TID=rna-XM_023637378.1;TGN=CTBP2;NS=0;AN=0;AFS=0,0;OH=0.0;MAF=0.0	GT:PL:GQ:DP:BSDP:ACN	./.:170,15,0:0:5:0,5,0,0:2,0
NC_009144.3	8026066	.	A	G	70	.	TA=5_prime_UTR_variant;TID=rna-XM_023637378.1;TGN=CTBP2;NS=0;AN=0;AFS=0,0;OH=0.0;MAF=0.0	GT:PL:GQ:DP:BSDP:ACN	./.:70,6,0:0:2:0,0,2,0:2,0
NC_009144.3	8026241	.	T	G	255	.	TA=5_prime_UTR_variant;TID=rna-XM_023637378.1;TGN=CTBP2;NS=0;AN=0;AFS=0,0;OH=0.0;MAF=0.0	GT:PL:GQ:DP:BSDP:ACN	./.:243,21,0:0:7:0,0,7,0:2,0
NC_009144.3	8026248	.	C	A	255	.	TA=5_prime_UTR_variant;TID=rna-XM_023637378.1;TGN=CTBP2;NS=0;AN=0;AFS=0,0;OH=0.0;MAF=0.0	GT:PL:GQ:DP:BSDP:ACN	./.:243,21,0:0:7:7,0,0,0:2,0
NC_009144.3	8030322	.	G	A	86	.	TA=5_prime_UTR_variant;TID=rna-XM_023637378.1;TGN=CTBP2;NS=0;AN=0;AFS=0,0;OH=0.0;MAF=0.0	GT:PL:GQ:DP:BSDP:ACN	./.:86,9,0:0:3:3,0,0,0:2,0
NC_009144.3	8032181	.	G	C	51	.	TA=5_prime_UTR_variant;TID=rna-XM_023637378.1;TGN=CTBP2;NS=0;AN=0;AFS=0,0;OH=0.0;MAF=0.0	GT:PL:GQ:DP:BSDP:ACN	./.:52,6,0:0:2:0,2,0,0:2,0
NC_009144.3	8034640	.	TG	TGGGG	40	.	TYPE=INDEL;TA=5_prime_UTR_variant;TID=rna-XM_023637378.1;TGN=CTBP2;NS=0;AN=0;AFS=0,0;OH=0.0;MAF=0.0	GT:PL:GQ:DP:ADP:ACN	./.:40,3,0:0:1:0,1:2,0
NC_009144.3	8037434	.	AC	ACC	40	.	TYPE=INDEL;TA=5_prime_UTR_variant;TID=rna-XM_023637378.1;TGN=CTBP2;NS=0;AN=0;AFS=0,0;OH=0.0;MAF=0.0	GT:PL:GQ:DP:ADP:ACN	./.:40,3,0:0:1:0,1:2,0
NC_009144.3	8038589	.	G	A	104	.	TA=5_prime_UTR_variant;TID=rna-XM_023637378.1;TGN=CTBP2;NS=0;AN=0;AFS=0,0;OH=0.0;MAF=0.0	GT:PL:GQ:DP:BSDP:ACN	./.:104,9,0:0:3:3,0,0,0:2,0
NC_009144.3	8041156	.	G	C	139	.	TA=5_prime_UTR_variant;TID=rna-XM_023637378.1;TGN=CTBP2;NS=0;AN=0;AFS=0,0;OH=0.0;MAF=0.0	GT:PL:GQ:DP:BSDP:ACN	./.:139,12,0:0:4:0,4,0,0:2,0
NC_009144.3	8044908	.	T	G	86	.	TA=5_prime_UTR_variant;TID=rna-XM_003363400.4;TGN=CTBP2;NS=0;AN=0;AFS=0,0;OH=0.0;MAF=0.0	GT:PL:GQ:DP:BSDP:ACN	./.:86,9,0:0:3:0,0,3,0:2,0
NC_009144.3	8053951	.	TG	TGG	80	.	TYPE=INDEL;TA=5_prime_UTR_variant;TID=rna-XM_003363400.4;TGN=CTBP2;NS=0;AN=0;AFS=0,0;OH=0.0;MAF=0.0	GT:PL:GQ:DP:ADP:ACN	./.:80,6,0:0:2:0,2:2,0
NC_009144.3	8060627	.	C	T	70	.	TA=5_prime_UTR_variant;TID=rna-XM_003363400.4;TGN=CTBP2;NS=0;AN=0;AFS=0,0;OH=0.0;MAF=0.0	GT:PL:GQ:DP:BSDP:ACN	./.:70,6,0:0:2:0,0,0,2:2,0
NC_009144.3	8071550	.	G	A	70	.	TA=5_prime_UTR_variant;TID=rna-XM_003363400.4;TGN=CTBP2;NS=0;AN=0;AFS=0,0;OH=0.0;MAF=0.0	GT:PL:GQ:DP:BSDP:ACN	./.:70,6,0:0:2:2,0,0,0:2,0
NC_009144.3	8074500	.	C	T	70	.	TA=5_prime_UTR_variant;TID=rna-XM_003363400.4;TGN=CTBP2;NS=0;AN=0;AFS=0,0;OH=0.0;MAF=0.0	GT:PL:GQ:DP:BSDP:ACN	./.:70,6,0:0:2:0,0,0,2:2,0
NC_009144.3	8082852	.	G	A	70	.	TA=5_prime_UTR_variant;TID=rna-XM_003363400.4;TGN=CTBP2;NS=0;AN=0;AFS=0,0;OH=0.0;MAF=0.0	GT:PL:GQ:DP:BSDP:ACN	./.:70,6,0:0:2:2,0,0,0:2,0
NC_009144.3	8109879	.	G	A	70	.	TA=5_prime_UTR_variant;TID=rna-XM_003363400.4;TGN=CTBP2;NS=0;AN=0;AFS=0,0;OH=0.0;MAF=0.0	GT:PL:GQ:DP:BSDP:ACN	./.:70,6,0:0:2:2,0,0,0:2,0
NC_009144.3	8112781	.	C	G	66	.	TA=5_prime_UTR_variant;TID=rna-XM_003363400.4;TGN=CTBP2;NS=0;AN=0;AFS=0,0;OH=0.0;MAF=0.0	GT:PL:GQ:DP:BSDP:ACN	./.:66,6,0:0:2:0,0,2,0:2,0
NC_009144.3	8117875	.	G	C	70	.	TA=5_prime_UTR_variant;TID=rna-XM_003363400.4;TGN=CTBP2;NS=0;AN=0;AFS=0,0;OH=0.0;MAF=0.0	GT:PL:GQ:DP:BSDP:ACN	./.:70,6,0:0:2:0,2,0,0:2,0
NC_009144.3	8119407	.	A	G	139	.	TA=5_prime_UTR_variant;TID=rna-XM_014733169.2;TGN=CTBP2;NS=0;AN=0;AFS=0,0;OH=0.0;MAF=0.0	GT:PL:GQ:DP:BSDP:ACN	./.:139,12,0:0:4:0,0,4,0:2,0
NC_009144.3	8139804	.	CTT	CT	38	.	TYPE=INDEL;TA=5_prime_UTR_variant;TID=rna-XM_014733169.2;TGN=CTBP2;NS=0;AN=0;AFS=0,0;OH=0.0;MAF=0.0	GT:PL:GQ:DP:ADP:ACN	./.:80,15,120:0:5:3,2:2,0
NC_009144.3	8145559	.	G	A	139	.	TA=5_prime_UTR_variant;TID=rna-XM_014733169.2;TGN=CTBP2;NS=0;AN=0;AFS=0,0;OH=0.0;MAF=0.0	GT:PL:GQ:DP:BSDP:ACN	./.:139,12,0:0:4:4,0,0,0:2,0
NC_009144.3	8148790	.	G	A	54	.	TA=5_prime_UTR_variant;TID=rna-XM_014733169.2;TGN=CTBP2;NS=0;AN=0;AFS=0,0;OH=0.0;MAF=0.0	GT:PL:GQ:DP:BSDP:ACN	./.:104,18,104:0:6:3,0,3,0:2,0
NC_009144.3	8149167	.	A	G	139	.	TA=5_prime_UTR_variant;TID=rna-XM_014733169.2;TGN=CTBP2;NS=0;AN=0;AFS=0,0;OH=0.0;MAF=0.0	GT:PL:GQ:DP:BSDP:ACN	./.:139,12,0:0:4:0,0,4,0:2,0
NC_009144.3	8149212	.	C	T	135	.	TA=5_prime_UTR_variant;TID=rna-XM_014733169.2;TGN=CTBP2;NS=0;AN=0;AFS=0,0;OH=0.0;MAF=0.0	GT:PL:GQ:DP:BSDP:ACN	./.:135,12,0:0:4:0,0,0,4:2,0
NC_009144.3	8149922	.	A	C	70	.	TA=5_prime_UTR_variant;TID=rna-XM_014733169.2;TGN=CTBP2;NS=0;AN=0;AFS=0,0;OH=0.0;MAF=0.0	GT:PL:GQ:DP:BSDP:ACN	./.:70,6,0:0:2:0,2,0,0:2,0
NC_009144.3	8151925	.	A	G	255	.	TA=5_prime_UTR_variant;TID=rna-XM_014733169.2;TGN=CTBP2;NS=0;AN=0;AFS=0,0;OH=0.0;MAF=0.0	GT:PL:GQ:DP:BSDP:ACN	./.:209,18,0:0:6:0,0,6,0:2,0
NC_009144.3	8152059	.	C	T	70	.	TA=5_prime_UTR_variant;TID=rna-XM_014733169.2;TGN=CTBP2;NS=0;AN=0;AFS=0,0;OH=0.0;MAF=0.0	GT:PL:GQ:DP:BSDP:ACN	./.:70,6,0:0:2:0,0,0,2:2,0
NC_009144.3	8153614	.	C	G	70	.	TA=5_prime_UTR_variant;TID=rna-XM_014733169.2;TGN=CTBP2;NS=0;AN=0;AFS=0,0;OH=0.0;MAF=0.0	GT:PL:GQ:DP:BSDP:ACN	./.:70,6,0:0:2:0,0,2,0:2,0
NC_009144.3	8154002	.	CC	CCCACCTTC	40	.	TYPE=INDEL;TA=5_prime_UTR_variant;TID=rna-XM_014733169.2;TGN=CTBP2;NS=0;AN=0;AFS=0,0;OH=0.0;MAF=0.0	GT:PL:GQ:DP:ADP:ACN	./.:40,3,0:0:1:0,1:2,0
NC_009144.3	8155611	.	TCT	TT	80	.	TYPE=INDEL;TA=5_prime_UTR_variant;TID=rna-XM_014733169.2;TGN=CTBP2;NS=0;AN=0;AFS=0,0;OH=0.0;MAF=0.0	GT:PL:GQ:DP:ADP:ACN	./.:80,6,0:0:2:0,2:2,0
NC_009144.3	8175390	.	C	T	139	.	TA=synonymous_variant;TID=rna-XM_001489580.6;TGN=ZRANB1;TCO=696.3;TACH=RR696RR;NS=0;AN=0;AFS=0,0;OH=0.0;MAF=0.0	GT:PL:GQ:DP:BSDP:ACN	./.:139,12,0:0:4:0,0,0,4:2,0
NC_009144.3	8195622	.	T	G	70	.	TA=5_prime_UTR_variant;TID=rna-XM_014733167.2;TGN=ZRANB1;NS=0;AN=0;AFS=0,0;OH=0.0;MAF=0.0	GT:PL:GQ:DP:BSDP:ACN	./.:70,6,0:0:2:0,0,2,0:2,0
NC_009144.3	8197889	.	A	C	104	.	TA=5_prime_UTR_variant;TID=rna-XM_014733167.2;TGN=ZRANB1;NS=0;AN=0;AFS=0,0;OH=0.0;MAF=0.0	GT:PL:GQ:DP:BSDP:ACN	./.:104,9,0:0:3:0,3,0,0:2,0
NC_009144.3	8198391	.	TAA	TA	40	.	TYPE=INDEL;TA=5_prime_UTR_variant;TID=rna-XM_014733167.2;TGN=ZRANB1;NS=0;AN=0;AFS=0,0;OH=0.0;MAF=0.0	GT:PL:GQ:DP:ADP:ACN	./.:40,3,0:0:1:0,1:2,0
NC_009144.3	8199076	.	T	C	70	.	TA=5_prime_UTR_variant;TID=rna-XM_014733167.2;TGN=ZRANB1;NS=0;AN=0;AFS=0,0;OH=0.0;MAF=0.0	GT:PL:GQ:DP:BSDP:ACN	./.:70,6,0:0:2:0,2,0,0:2,0
NC_009144.3	8202223	.	GAA	GA	40	.	TYPE=INDEL;TA=5_prime_UTR_variant;TID=rna-XM_014733167.2;TGN=ZRANB1;NS=0;AN=0;AFS=0,0;OH=0.0;MAF=0.0	GT:PL:GQ:DP:ADP:ACN	./.:40,3,0:0:1:0,1:2,0
NC_009144.3	8208135	.	C	T	70	.	TA=5_prime_UTR_variant;TID=rna-XM_014733167.2;TGN=ZRANB1;NS=0;AN=0;AFS=0,0;OH=0.0;MAF=0.0	GT:PL:GQ:DP:BSDP:ACN	./.:70,6,0:0:2:0,0,0,2:2,0
NC_009144.3	8210712	.	T	C	70	.	TA=5_prime_UTR_variant;TID=rna-XM_014733167.2;TGN=ZRANB1;NS=0;AN=0;AFS=0,0;OH=0.0;MAF=0.0	GT:PL:GQ:DP:BSDP:ACN	./.:70,6,0:0:2:0,2,0,0:2,0
NC_009144.3	8225646	.	AGA	AA	40	.	TYPE=INDEL;TA=5_prime_UTR_variant;TID=rna-XM_023637362.1;TGN=ZRANB1;NS=0;AN=0;AFS=0,0;OH=0.0;MAF=0.0	GT:PL:GQ:DP:ADP:ACN	./.:40,3,0:0:1:0,1:2,0
NC_009144.3	8226162	.	CA	CAA	40	.	TYPE=INDEL;TA=5_prime_UTR_variant;TID=rna-XM_023637362.1;TGN=ZRANB1;NS=0;AN=0;AFS=0,0;OH=0.0;MAF=0.0	GT:PL:GQ:DP:ADP:ACN	./.:40,3,0:0:1:0,1:2,0
NC_009144.3	8229880	.	CAA	CA	40	.	TYPE=INDEL;TA=5_prime_UTR_variant;TID=rna-XM_023637362.1;TGN=ZRANB1;NS=0;AN=0;AFS=0,0;OH=0.0;MAF=0.0	GT:PL:GQ:DP:ADP:ACN	./.:40,3,0:0:1:0,1:2,0
NC_009144.3	8233286	.	G	A	51	.	TA=5_prime_UTR_variant;TID=rna-XM_023637362.1;TGN=ZRANB1;NS=0;AN=0;AFS=0,0;OH=0.0;MAF=0.0	GT:PL:GQ:DP:BSDP:ACN	./.:52,6,0:0:2:2,0,0,0:2,0
NC_009144.3	8233501	.	T	C	70	.	TA=5_prime_UTR_variant;TID=rna-XM_023637362.1;TGN=ZRANB1;NS=0;AN=0;AFS=0,0;OH=0.0;MAF=0.0	GT:PL:GQ:DP:BSDP:ACN	./.:70,6,0:0:2:0,2,0,0:2,0
NC_009144.3	8235832	.	C	G	70	.	TA=5_prime_UTR_variant;TID=rna-XM_023637362.1;TGN=ZRANB1;NS=0;AN=0;AFS=0,0;OH=0.0;MAF=0.0	GT:PL:GQ:DP:BSDP:ACN	./.:70,6,0:0:2:0,0,2,0:2,0
NC_009144.3	8235952	.	CAA	CA	120	.	TYPE=INDEL;TA=5_prime_UTR_variant;TID=rna-XM_023637362.1;TGN=ZRANB1;NS=0;AN=0;AFS=0,0;OH=0.0;MAF=0.0	GT:PL:GQ:DP:ADP:ACN	./.:120,9,0:0:3:0,3:2,0
NC_009144.3	8238429	.	T	C	66	.	TA=upstream_transcript_variant;TID=rna-XM_023637362.1;TGN=ZRANB1;NS=0;AN=0;AFS=0,0;OH=0.0;MAF=0.0	GT:PL:GQ:DP:BSDP:ACN	./.:66,6,0:0:2:0,2,0,0:2,0
NC_009144.3	8238518	.	G	A	70	.	TA=upstream_transcript_variant;TID=rna-XM_023637362.1;TGN=ZRANB1;NS=0;AN=0;AFS=0,0;OH=0.0;MAF=0.0	GT:PL:GQ:DP:BSDP:ACN	./.:70,6,0:0:2:2,0,0,0:2,0
NC_009144.3	8326896	.	A	G	121	.	TA=upstream_transcript_variant;TID=rna-XM_001490606.5;TGN=ABRAXAS2;NS=0;AN=0;AFS=0,0;OH=0.0;MAF=0.0	GT:PL:GQ:DP:BSDP:ACN	./.:121,12,0:0:4:0,0,4,0:2,0
NC_009144.3	8488286	.	A	G	139	.	TA=downstream_transcript_variant;TID=rna-XM_023637451.1;TGN=FAM53B;NS=0;AN=0;AFS=0,0;OH=0.0;MAF=0.0	GT:PL:GQ:DP:BSDP:ACN	./.:139,12,0:0:4:0,0,4,0:2,0
NC_009144.3	8511887	.	T	C	104	.	TA=downstream_transcript_variant;TID=rna-XM_023637462.1;TGN=LHPP;NS=0;AN=0;AFS=0,0;OH=0.0;MAF=0.0	GT:PL:GQ:DP:BSDP:ACN	./.:104,9,0:0:3:0,3,0,0:2,0
NC_009144.3	8610577	.	C	T	104	.	TA=missense_variant;TID=rna-XM_001489690.4;TGN=LHPP;TCO=114.1;TACH=D114N;NS=0;AN=0;AFS=0,0;OH=0.0;MAF=0.0	GT:PL:GQ:DP:BSDP:ACN	./.:104,9,0:0:3:0,0,0,3:2,0
NC_009144.3	8643888	.	C	T	70	.	TA=upstream_transcript_variant;TID=rna-XM_023637550.1;TGN=NKX1-2;NS=0;AN=0;AFS=0,0;OH=0.0;MAF=0.0	GT:PL:GQ:DP:BSDP:ACN	./.:70,6,0:0:2:0,0,0,2:2,0
NC_009144.3	8647077	.	C	T	70	.	TA=3_prime_UTR_variant;TID=rna-XM_023637550.1;TGN=NKX1-2;NS=0;AN=0;AFS=0,0;OH=0.0;MAF=0.0	GT:PL:GQ:DP:BSDP:ACN	./.:70,6,0:0:2:0,0,0,2:2,0
NC_009144.3	8647802	.	A	G	100	.	TA=3_prime_UTR_variant;TID=rna-XM_023637550.1;TGN=NKX1-2;NS=0;AN=0;AFS=0,0;OH=0.0;MAF=0.0	GT:PL:GQ:DP:BSDP:ACN	./.:100,9,0:0:3:0,0,3,0:2,0
NC_009144.3	8647803	.	C	A	104	.	TA=3_prime_UTR_variant;TID=rna-XM_023637550.1;TGN=NKX1-2;NS=0;AN=0;AFS=0,0;OH=0.0;MAF=0.0	GT:PL:GQ:DP:BSDP:ACN	./.:104,9,0:0:3:3,0,0,0:2,0
NC_009144.3	8648641	.	A	G	174	.	TA=3_prime_UTR_variant;TID=rna-XM_023637550.1;TGN=NKX1-2;NS=0;AN=0;AFS=0,0;OH=0.0;MAF=0.0	GT:PL:GQ:DP:BSDP:ACN	./.:174,15,0:0:5:0,0,5,0:2,0
NC_009144.3	8668914	.	A	G	70	.	TA=5_prime_UTR_variant;TID=rna-XM_005602170.3;TGN=OAT;NS=0;AN=0;AFS=0,0;OH=0.0;MAF=0.0	GT:PL:GQ:DP:BSDP:ACN	./.:70,6,0:0:2:0,0,2,0:2,0
NC_009144.3	8974536	.	C	T	70	.	TA=5_prime_UTR_variant;TID=rna-XM_023637628.1;TGN=CHST15;NS=0;AN=0;AFS=0,0;OH=0.0;MAF=0.0	GT:PL:GQ:DP:BSDP:ACN	./.:70,6,0:0:2:0,0,0,2:2,0
NC_009144.3	8975793	.	TAA	TA	80	.	TYPE=INDEL;TA=5_prime_UTR_variant;TID=rna-XM_023637628.1;TGN=CHST15;NS=0;AN=0;AFS=0,0;OH=0.0;MAF=0.0	GT:PL:GQ:DP:ADP:ACN	./.:80,6,0:0:2:0,2:2,0
NC_009144.3	8976906	.	TGG	TG	103	.	TYPE=INDEL;TA=5_prime_UTR_variant;TID=rna-XM_023637628.1;TGN=CHST15;NS=0;AN=0;AFS=0,0;OH=0.0;MAF=0.0	GT:PL:GQ:DP:ADP:ACN	./.:120,26,17:0:3:0,3:2,0
NC_009144.3	8978549	.	T	C	70	.	TA=5_prime_UTR_variant;TID=rna-XM_023637628.1;TGN=CHST15;NS=0;AN=0;AFS=0,0;OH=0.0;MAF=0.0	GT:PL:GQ:DP:BSDP:ACN	./.:70,6,0:0:2:0,2,0,0:2,0
NC_009144.3	8983038	.	TG	TGTCG	40	.	TYPE=INDEL;TA=5_prime_UTR_variant;TID=rna-XM_023637628.1;TGN=CHST15;NS=0;AN=0;AFS=0,0;OH=0.0;MAF=0.0	GT:PL:GQ:DP:ADP:ACN	./.:40,3,0:0:1:0,1:2,0
NC_009144.3	8986045	.	CA	CTGA	80	.	TYPE=INDEL;TA=5_prime_UTR_variant;TID=rna-XM_023637628.1;TGN=CHST15;NS=0;AN=0;AFS=0,0;OH=0.0;MAF=0.0	GT:PL:GQ:DP:ADP:ACN	./.:80,6,0:0:2:0,2:2,0
NC_009144.3	8987657	.	G	A	70	.	TA=5_prime_UTR_variant;TID=rna-XM_023637628.1;TGN=CHST15;NS=0;AN=0;AFS=0,0;OH=0.0;MAF=0.0	GT:PL:GQ:DP:BSDP:ACN	./.:70,6,0:0:2:2,0,0,0:2,0
NC_009144.3	8989451	.	TTGTGTGT	TT	40	.	TYPE=INDEL;TA=5_prime_UTR_variant;TID=rna-XM_023637628.1;TGN=CHST15;NS=0;AN=0;AFS=0,0;OH=0.0;MAF=0.0	GT:PL:GQ:DP:ADP:ACN	./.:40,3,0:0:1:0,1:2,0
NC_009144.3	8992064	.	TG	TGG	40	.	TYPE=INDEL;TA=5_prime_UTR_variant;TID=rna-XM_023637628.1;TGN=CHST15;NS=0;AN=0;AFS=0,0;OH=0.0;MAF=0.0	GT:PL:GQ:DP:ADP:ACN	./.:40,3,0:0:1:0,1:2,0
NC_009144.3	8993319	.	G	C	139	.	TA=5_prime_UTR_variant;TID=rna-XM_023637628.1;TGN=CHST15;NS=0;AN=0;AFS=0,0;OH=0.0;MAF=0.0	GT:PL:GQ:DP:BSDP:ACN	./.:139,12,0:0:4:0,4,0,0:2,0
NC_009144.3	8994986	.	C	G	104	.	TA=5_prime_UTR_variant;TID=rna-XM_023637628.1;TGN=CHST15;NS=0;AN=0;AFS=0,0;OH=0.0;MAF=0.0	GT:PL:GQ:DP:BSDP:ACN	./.:104,9,0:0:3:0,0,3,0:2,0
NC_009144.3	8996381	.	G	C	70	.	TA=5_prime_UTR_variant;TID=rna-XM_023637628.1;TGN=CHST15;NS=0;AN=0;AFS=0,0;OH=0.0;MAF=0.0	GT:PL:GQ:DP:BSDP:ACN	./.:70,6,0:0:2:0,2,0,0:2,0
NC_009144.3	8997140	.	CT	CTT	40	.	TYPE=INDEL;TA=5_prime_UTR_variant;TID=rna-XM_023637628.1;TGN=CHST15;NS=0;AN=0;AFS=0,0;OH=0.0;MAF=0.0	GT:PL:GQ:DP:ADP:ACN	./.:40,3,0:0:1:0,1:2,0
NC_009144.3	8998994	.	T	A	66	.	TA=5_prime_UTR_variant;TID=rna-XM_023637628.1;TGN=CHST15;NS=0;AN=0;AFS=0,0;OH=0.0;MAF=0.0	GT:PL:GQ:DP:BSDP:ACN	./.:66,6,0:0:2:2,0,0,0:2,0
NC_009144.3	9000491	.	G	A	139	.	TA=5_prime_UTR_variant;TID=rna-XM_023637628.1;TGN=CHST15;NS=0;AN=0;AFS=0,0;OH=0.0;MAF=0.0	GT:PL:GQ:DP:BSDP:ACN	./.:139,12,0:0:4:4,0,0,0:2,0
NC_009144.3	9000607	.	GAGGCACAGGCA	GA	159	.	TYPE=INDEL;TA=5_prime_UTR_variant;TID=rna-XM_023637628.1;TGN=CHST15;NS=0;AN=0;AFS=0,0;OH=0.0;MAF=0.0	GT:PL:GQ:DP:ADP:ACN	./.:160,13,1:0:4:0,4:2,0
NC_009144.3	9006675	.	C	T	66	.	TA=5_prime_UTR_variant;TID=rna-XM_001916018.5;TGN=CHST15;NS=0;AN=0;AFS=0,0;OH=0.0;MAF=0.0	GT:PL:GQ:DP:BSDP:ACN	./.:66,6,0:0:2:0,0,0,2:2,0
NC_009144.3	9012236	.	G	C	70	.	TA=5_prime_UTR_variant;TID=rna-XM_001916018.5;TGN=CHST15;NS=0;AN=0;AFS=0,0;OH=0.0;MAF=0.0	GT:PL:GQ:DP:BSDP:ACN	./.:70,6,0:0:2:0,2,0,0:2,0
NC_009144.3	9014923	.	T	C	104	.	TA=5_prime_UTR_variant;TID=rna-XM_001916018.5;TGN=CHST15;NS=0;AN=0;AFS=0,0;OH=0.0;MAF=0.0	GT:PL:GQ:DP:BSDP:ACN	./.:104,9,0:0:3:0,3,0,0:2,0
NC_009144.3	9048786	.	C	T	104	.	TA=3_prime_UTR_variant;TID=rna-XM_023637618.1;TGN=CHST15;NS=0;AN=0;AFS=0,0;OH=0.0;MAF=0.0	GT:PL:GQ:DP:BSDP:ACN	./.:104,9,0:0:3:0,0,0,3:2,0
NC_009144.3	9048800	.	T	C	104	.	TA=3_prime_UTR_variant;TID=rna-XM_023637618.1;TGN=CHST15;NS=0;AN=0;AFS=0,0;OH=0.0;MAF=0.0	GT:PL:GQ:DP:BSDP:ACN	./.:104,9,0:0:3:0,3,0,0:2,0
NC_009144.3	9049529	.	G	A	70	.	TA=3_prime_UTR_variant;TID=rna-XM_023637618.1;TGN=CHST15;NS=0;AN=0;AFS=0,0;OH=0.0;MAF=0.0	GT:PL:GQ:DP:BSDP:ACN	./.:70,6,0:0:2:2,0,0,0:2,0
NC_009144.3	9049902	.	A	G	51	.	TA=3_prime_UTR_variant;TID=rna-XM_023637618.1;TGN=CHST15;NS=0;AN=0;AFS=0,0;OH=0.0;MAF=0.0	GT:PL:GQ:DP:BSDP:ACN	./.:52,6,0:0:2:0,0,2,0:2,0
NC_009144.3	9050134	.	G	C	104	.	TA=3_prime_UTR_variant;TID=rna-XM_023637618.1;TGN=CHST15;NS=0;AN=0;AFS=0,0;OH=0.0;MAF=0.0	GT:PL:GQ:DP:BSDP:ACN	./.:104,9,0:0:3:0,3,0,0:2,0
NC_009144.3	9050444	.	A	G	70	.	TA=3_prime_UTR_variant;TID=rna-XM_023637618.1;TGN=CHST15;NS=0;AN=0;AFS=0,0;OH=0.0;MAF=0.0	GT:PL:GQ:DP:BSDP:ACN	./.:70,6,0:0:2:0,0,2,0:2,0
NC_009144.3	9183882	.	A	G	255	.	TA=synonymous_variant;TID=rna-XM_014733353.2;TGN=CPXM2;TCO=219.3;TACH=SL219SL;NS=0;AN=0;AFS=0,0;OH=0.0;MAF=0.0	GT:PL:GQ:DP:BSDP:ACN	./.:278,24,0:0:8:0,0,8,0:2,0
NC_009144.3	9312120	.	C	T	70	.	TA=downstream_transcript_variant;TID=rna-XM_001490947.4;TGN=GPR26;NS=0;AN=0;AFS=0,0;OH=0.0;MAF=0.0	GT:PL:GQ:DP:BSDP:ACN	./.:70,6,0:0:2:0,0,0,2:2,0
NC_009144.3	9314867	.	GGCTGCATG	GG	40	.	TYPE=INDEL;TA=3_prime_UTR_variant;TID=rna-XM_001490947.4;TGN=GPR26;NS=0;AN=0;AFS=0,0;OH=0.0;MAF=0.0	GT:PL:GQ:DP:ADP:ACN	./.:40,3,0:0:1:0,1:2,0
NC_009144.3	9316005	.	C	T	100	.	TA=3_prime_UTR_variant;TID=rna-XM_001490947.4;TGN=GPR26;NS=0;AN=0;AFS=0,0;OH=0.0;MAF=0.0	GT:PL:GQ:DP:BSDP:ACN	./.:100,9,0:0:3:0,0,0,3:2,0
NC_009144.3	9339855	.	CTC	CC	40	.	TYPE=INDEL;TA=upstream_transcript_variant;TID=rna-XM_001490947.4;TGN=GPR26;NS=0;AN=0;AFS=0,0;OH=0.0;MAF=0.0	GT:PL:GQ:DP:ADP:ACN	./.:40,3,0:0:1:0,1:2,0
NC_009144.3	9340212	.	T	C	104	.	TA=upstream_transcript_variant;TID=rna-XM_001490947.4;TGN=GPR26;NS=0;AN=0;AFS=0,0;OH=0.0;MAF=0.0	GT:PL:GQ:DP:BSDP:ACN	./.:104,9,0:0:3:0,3,0,0:2,0
NC_009144.3	9340221	.	C	T	139	.	TA=upstream_transcript_variant;TID=rna-XM_001490947.4;TGN=GPR26;NS=0;AN=0;AFS=0,0;OH=0.0;MAF=0.0	GT:PL:GQ:DP:BSDP:ACN	./.:139,12,0:0:4:0,0,0,4:2,0
NC_009144.3	9340376	.	G	T	54	.	TA=upstream_transcript_variant;TID=rna-XM_001490947.4;TGN=GPR26;NS=0;AN=0;AFS=0,0;OH=0.0;MAF=0.0	GT:PL:GQ:DP:BSDP:ACN	./.:104,18,104:0:6:0,0,3,3:2,0
NC_009144.3	9774229	.	G	A	70	.	TA=3_prime_UTR_variant;TID=rna-XM_023637695.1;TGN=BUB3;NS=0;AN=0;AFS=0,0;OH=0.0;MAF=0.0	GT:PL:GQ:DP:BSDP:ACN	./.:70,6,0:0:2:2,0,0,0:2,0
NC_009144.3	9774234	.	T	C	70	.	TA=3_prime_UTR_variant;TID=rna-XM_023637695.1;TGN=BUB3;NS=0;AN=0;AFS=0,0;OH=0.0;MAF=0.0	GT:PL:GQ:DP:BSDP:ACN	./.:70,6,0:0:2:0,2,0,0:2,0
NC_009144.3	9795245	.	G	T	54	.	TA=5_prime_UTR_variant;TID=rna-XM_001490046.6;TGN=BUB3;NS=0;AN=0;AFS=0,0;OH=0.0;MAF=0.0	GT:PL:GQ:DP:BSDP:ACN	./.:104,18,104:0:6:0,0,3,3:2,0
NC_009144.3	9795699	.	G	T	70	.	TA=5_prime_UTR_variant;TID=rna-XM_001490046.6;TGN=BUB3;NS=0;AN=0;AFS=0,0;OH=0.0;MAF=0.0	GT:PL:GQ:DP:BSDP:ACN	./.:70,6,0:0:2:0,0,0,2:2,0
NC_009144.3	9795787	.	T	C	104	.	TA=5_prime_UTR_variant;TID=rna-XM_001490046.6;TGN=BUB3;NS=0;AN=0;AFS=0,0;OH=0.0;MAF=0.0	GT:PL:GQ:DP:BSDP:ACN	./.:104,9,0:0:3:0,3,0,0:2,0
NC_009144.3	9814873	.	A	G	70	.	TA=upstream_transcript_variant;TID=rna-XM_001915038.3;TGN=HMX3;NS=0;AN=0;AFS=0,0;OH=0.0;MAF=0.0	GT:PL:GQ:DP:BSDP:ACN	./.:70,6,0:0:2:0,0,2,0:2,0
NC_009144.3	9885388	.	GA	GAA	40	.	TYPE=INDEL;TA=downstream_transcript_variant;TID=rna-XM_005602174.3;TGN=ACADSB;NS=0;AN=0;AFS=0,0;OH=0.0;MAF=0.0	GT:PL:GQ:DP:ADP:ACN	./.:40,3,0:0:1:0,1:2,0
NC_009144.3	9905288	.	AA	AAAGGAAACACA	41	.	TYPE=INDEL;TA=splice_region_variant;TID=rna-XM_005602174.3;TGN=ACADSB;NS=0;AN=0;AFS=0,0;OH=0.0;MAF=0.0	GT:PL:GQ:DP:ADP:ACN	./.:80,12,80:0:4:2,2:2,0
NC_009144.3	9909273	.	T	C	70	.	TA=upstream_transcript_variant;TID=rna-XM_023637752.1;TGN=ACADSB;NS=0;AN=0;AFS=0,0;OH=0.0;MAF=0.0	GT:PL:GQ:DP:BSDP:ACN	./.:70,6,0:0:2:0,2,0,0:2,0
NC_009144.3	9951769	.	CTTCTT	CT	120	.	TYPE=INDEL;TA=5_prime_UTR_variant;TID=rna-XM_005602176.3;TGN=IKZF5;NS=0;AN=0;AFS=0,0;OH=0.0;MAF=0.0	GT:PL:GQ:DP:ADP:ACN	./.:120,9,0:0:3:0,3:2,0
NC_009144.3	9985314	.	G	C	104	.	TA=5_prime_UTR_variant;TID=rna-XM_023637789.1;TGN=PSTK;NS=0;AN=0;AFS=0,0;OH=0.0;MAF=0.0	GT:PL:GQ:DP:BSDP:ACN	./.:104,9,0:0:3:0,3,0,0:2,0
NC_009144.3	9986954	.	GTT	GT	120	.	TYPE=INDEL;TA=5_prime_UTR_variant;TID=rna-XM_023637789.1;TGN=PSTK;NS=0;AN=0;AFS=0,0;OH=0.0;MAF=0.0	GT:PL:GQ:DP:ADP:ACN	./.:120,9,0:0:3:0,3:2,0
NC_009144.3	9987582	.	ATATATATATATATATATATATTT	AT	40	.	TYPE=INDEL;TA=5_prime_UTR_variant;TID=rna-XM_023637789.1;TGN=PSTK;NS=0;AN=0;AFS=0,0;OH=0.0;MAF=0.0	GT:PL:GQ:DP:ADP:ACN	./.:40,3,0:0:1:0,1:2,0
NC_009144.3	9993278	.	GTTTTTTTTTT	GT	160	.	TYPE=INDEL;TA=5_prime_UTR_variant;TID=rna-XM_023637789.1;TGN=PSTK;NS=0;AN=0;AFS=0,0;OH=0.0;MAF=0.0	GT:PL:GQ:DP:ADP:ACN	./.:160,12,0:0:4:0,4:2,0
NC_009144.3	9994411	.	AT	ATT	40	.	TYPE=INDEL;TA=5_prime_UTR_variant;TID=rna-XM_023637789.1;TGN=PSTK;NS=0;AN=0;AFS=0,0;OH=0.0;MAF=0.0	GT:PL:GQ:DP:ADP:ACN	./.:40,3,0:0:1:0,1:2,0
NC_009144.3	9996399	.	C	T	70	.	TA=5_prime_UTR_variant;TID=rna-XM_023637789.1;TGN=PSTK;NS=0;AN=0;AFS=0,0;OH=0.0;MAF=0.0	GT:PL:GQ:DP:BSDP:ACN	./.:70,6,0:0:2:0,0,0,2:2,0
NC_009144.3	9996892	.	TCTCTGTAT	TA	160	.	TYPE=INDEL;TA=5_prime_UTR_variant;TID=rna-XM_023637789.1;TGN=PSTK;NS=0;AN=0;AFS=0,0;OH=0.0;MAF=0.0	GT:PL:GQ:DP:ADP:ACN	./.:160,12,0:0:4:0,4:2,0
NC_009144.3	9997194	.	AG	AGGGTTATGTTG	160	.	TYPE=INDEL;TA=5_prime_UTR_variant;TID=rna-XM_023637789.1;TGN=PSTK;NS=0;AN=0;AFS=0,0;OH=0.0;MAF=0.0	GT:PL:GQ:DP:ADP:ACN	./.:160,12,0:0:4:0,4:2,0
NC_009144.3	10002658	.	T	C	255	.	TA=5_prime_UTR_variant;TID=rna-XM_023637789.1;TGN=PSTK;NS=0;AN=0;AFS=0,0;OH=0.0;MAF=0.0	GT:PL:GQ:DP:BSDP:ACN	./.:209,18,0:0:6:0,6,0,0:2,0
NC_009144.3	10004061	.	T	A	104	.	TA=5_prime_UTR_variant;TID=rna-XM_023637789.1;TGN=PSTK;NS=0;AN=0;AFS=0,0;OH=0.0;MAF=0.0	GT:PL:GQ:DP:BSDP:ACN	./.:104,9,0:0:3:3,0,0,0:2,0
NC_009144.3	10027401	.	C	T	51	.	TA=3_prime_UTR_variant;TID=rna-XM_023637740.1;TGN=C1H10orf88;NS=0;AN=0;AFS=0,0;OH=0.0;MAF=0.0	GT:PL:GQ:DP:BSDP:ACN	./.:52,6,0:0:2:0,0,0,2:2,0
NC_009144.3	10027576	.	AA	AAGA	80	.	TYPE=INDEL;TA=3_prime_UTR_variant;TID=rna-XM_023637740.1;TGN=C1H10orf88;NS=0;AN=0;AFS=0,0;OH=0.0;MAF=0.0	GT:PL:GQ:DP:ADP:ACN	./.:80,6,0:0:2:0,2:2,0
NC_009144.3	10028189	.	T	C	70	.	TA=3_prime_UTR_variant;TID=rna-XM_023637740.1;TGN=C1H10orf88;NS=0;AN=0;AFS=0,0;OH=0.0;MAF=0.0	GT:PL:GQ:DP:BSDP:ACN	./.:70,6,0:0:2:0,2,0,0:2,0
NC_009144.3	10060774	.	T	G	104	.	TA=downstream_transcript_variant;TID=rna-XM_023637809.1;TGN=LOC100050490;NS=0;AN=0;AFS=0,0;OH=0.0;MAF=0.0	GT:PL:GQ:DP:BSDP:ACN	./.:104,9,0:0:3:0,0,3,0:2,0
NC_009144.3	10060784	.	T	G	104	.	TA=downstream_transcript_variant;TID=rna-XM_023637809.1;TGN=LOC100050490;NS=0;AN=0;AFS=0,0;OH=0.0;MAF=0.0	GT:PL:GQ:DP:BSDP:ACN	./.:104,9,0:0:3:0,0,3,0:2,0
NC_009144.3	10061928	.	GTT	GT	40	.	TYPE=INDEL;TA=3_prime_UTR_variant;TID=rna-XM_023637809.1;TGN=LOC100050490;NS=0;AN=0;AFS=0,0;OH=0.0;MAF=0.0	GT:PL:GQ:DP:ADP:ACN	./.:40,3,0:0:1:0,1:2,0
NC_009144.3	10078938	.	GC	GCC	40	.	TYPE=INDEL;TA=upstream_transcript_variant;TID=rna-XM_023637809.1;TGN=LOC100050490;NS=0;AN=0;AFS=0,0;OH=0.0;MAF=0.0	GT:PL:GQ:DP:ADP:ACN	./.:40,3,0:0:1:0,1:2,0
NC_009144.3	10079022	.	T	C	70	.	TA=upstream_transcript_variant;TID=rna-XM_023637809.1;TGN=LOC100050490;NS=0;AN=0;AFS=0,0;OH=0.0;MAF=0.0	GT:PL:GQ:DP:BSDP:ACN	./.:70,6,0:0:2:0,2,0,0:2,0
NC_009144.3	10079290	.	C	G	70	.	TA=upstream_transcript_variant;TID=rna-XM_023637809.1;TGN=LOC100050490;NS=0;AN=0;AFS=0,0;OH=0.0;MAF=0.0	GT:PL:GQ:DP:BSDP:ACN	./.:70,6,0:0:2:0,0,2,0:2,0
NC_009144.3	10096846	.	C	A	70	.	TA=upstream_transcript_variant;TID=rna-XM_005602182.3;TGN=LOC102148076;NS=0;AN=0;AFS=0,0;OH=0.0;MAF=0.0	GT:PL:GQ:DP:BSDP:ACN	./.:70,6,0:0:2:2,0,0,0:2,0
NC_009144.3	10100697	.	G	A	255	.	TA=5_prime_UTR_variant;TID=rna-XM_005602182.3;TGN=LOC102148076;NS=0;AN=0;AFS=0,0;OH=0.0;MAF=0.0	GT:PL:GQ:DP:BSDP:ACN	./.:243,21,0:0:7:7,0,0,0:2,0
NC_009144.3	10103178	.	T	C	104	.	TA=3_prime_UTR_variant;TID=rna-XM_005602182.3;TGN=LOC102148076;NS=0;AN=0;AFS=0,0;OH=0.0;MAF=0.0	GT:PL:GQ:DP:BSDP:ACN	./.:104,9,0:0:3:0,3,0,0:2,0
NC_009144.3	10115807	.	G	C	139	.	TA=missense_variant;TID=rna-XM_001491268.3;TGN=CUZD1;TCO=433.1;TACH=A433P;NS=0;AN=0;AFS=0,0;OH=0.0;MAF=0.0	GT:PL:GQ:DP:BSDP:ACN	./.:139,12,0:0:4:0,4,0,0:2,0
NC_009144.3	10119056	.	C	T	104	.	TA=downstream_transcript_variant;TID=rna-XM_001491268.3;TGN=CUZD1;NS=0;AN=0;AFS=0,0;OH=0.0;MAF=0.0	GT:PL:GQ:DP:BSDP:ACN	./.:104,9,0:0:3:0,0,0,3:2,0
NC_009144.3	10123088	.	GA	GAAATCACACA	40	.	TYPE=INDEL;TA=3_prime_UTR_variant;TID=rna-XM_023637847.1;TGN=LOC100058262;NS=0;AN=0;AFS=0,0;OH=0.0;MAF=0.0	GT:PL:GQ:DP:ADP:ACN	./.:40,3,0:0:1:0,1:2,0
NC_009144.3	10131065	.	G	C	70	.	TA=synonymous_variant;TID=rna-XM_023637847.1;TGN=LOC100058262;TCO=1612.3;TACH=VW1612VW;NS=0;AN=0;AFS=0,0;OH=0.0;MAF=0.0	GT:PL:GQ:DP:BSDP:ACN	./.:70,6,0:0:2:0,2,0,0:2,0
NC_009144.3	10186681	.	A	G	70	.	TA=missense_variant;TID=rna-XM_023637847.1;TGN=LOC100058262;TCO=60.2;TACH=L60P;NS=0;AN=0;AFS=0,0;OH=0.0;MAF=0.0	GT:PL:GQ:DP:BSDP:ACN	./.:70,6,0:0:2:0,0,2,0:2,0
NC_009144.3	10196259	.	A	C	86	.	TA=5_prime_UTR_variant;TID=rna-XM_023637847.1;TGN=LOC100058262;NS=0;AN=0;AFS=0,0;OH=0.0;MAF=0.0	GT:PL:GQ:DP:BSDP:ACN	./.:86,9,0:0:3:0,3,0,0:2,0
NC_009144.3	10196472	.	T	G	100	.	TA=5_prime_UTR_variant;TID=rna-XM_023637847.1;TGN=LOC100058262;NS=0;AN=0;AFS=0,0;OH=0.0;MAF=0.0	GT:PL:GQ:DP:BSDP:ACN	./.:100,9,0:0:3:0,0,3,0:2,0
NC_009144.3	10198719	.	A	G	70	.	TA=5_prime_UTR_variant;TID=rna-XM_023637847.1;TGN=LOC100058262;NS=0;AN=0;AFS=0,0;OH=0.0;MAF=0.0	GT:PL:GQ:DP:BSDP:ACN	./.:70,6,0:0:2:0,0,2,0:2,0
NC_009144.3	10204667	.	G	A	104	.	TA=5_prime_UTR_variant;TID=rna-XM_023637847.1;TGN=LOC100058262;NS=0;AN=0;AFS=0,0;OH=0.0;MAF=0.0	GT:PL:GQ:DP:BSDP:ACN	./.:104,9,0:0:3:3,0,0,0:2,0
NC_009144.3	10208302	.	G	T	70	.	TA=5_prime_UTR_variant;TID=rna-XM_023637847.1;TGN=LOC100058262;NS=0;AN=0;AFS=0,0;OH=0.0;MAF=0.0	GT:PL:GQ:DP:BSDP:ACN	./.:70,6,0:0:2:0,0,0,2:2,0
NC_009144.3	10264990	.	G	A	70	.	TA=synonymous_variant;TID=rna-XM_005602184.3;TGN=C1H10orf120;TCO=49.3;TACH=QD49QD;NS=0;AN=0;AFS=0,0;OH=0.0;MAF=0.0	GT:PL:GQ:DP:BSDP:ACN	./.:70,6,0:0:2:2,0,0,0:2,0
NC_009144.3	10309850	.	T	A	70	.	TA=upstream_transcript_variant;TID=rna-XM_014733361.2;TGN=LOC102149122;NS=0;AN=0;AFS=0,0;OH=0.0;MAF=0.0	GT:PL:GQ:DP:BSDP:ACN	./.:70,6,0:0:2:2,0,0,0:2,0
NC_009144.3	10326038	.	C	T	70	.	TA=splice_region_variant;TID=rna-XM_014733361.2;TGN=LOC102149122;NS=0;AN=0;AFS=0,0;OH=0.0;MAF=0.0	GT:PL:GQ:DP:BSDP:ACN	./.:70,6,0:0:2:0,0,0,2:2,0
NC_009144.3	10418100	.	G	A	104	.	TA=downstream_transcript_variant;TID=rna-XM_023625331.1;TGN=LOC111769627;NS=0;AN=0;AFS=0,0;OH=0.0;MAF=0.0	GT:PL:GQ:DP:BSDP:ACN	./.:104,9,0:0:3:3,0,0,0:2,0
NC_009144.3	10442357	.	T	C	70	.	TA=synonymous_variant;TID=rna-XM_023637997.1;TGN=LOC111772889;TCO=134.3;TACH=GS134GS;NS=0;AN=0;AFS=0,0;OH=0.0;MAF=0.0	GT:PL:GQ:DP:BSDP:ACN	./.:70,6,0:0:2:0,2,0,0:2,0
NC_009144.3	10442445	.	C	T	66	.	TA=3_prime_UTR_variant;TID=rna-XM_023637997.1;TGN=LOC111772889;NS=0;AN=0;AFS=0,0;OH=0.0;MAF=0.0	GT:PL:GQ:DP:BSDP:ACN	./.:66,6,0:0:2:0,0,0,2:2,0
NC_009144.3	10442492	.	G	A	70	.	TA=3_prime_UTR_variant;TID=rna-XM_023637997.1;TGN=LOC111772889;NS=0;AN=0;AFS=0,0;OH=0.0;MAF=0.0	GT:PL:GQ:DP:BSDP:ACN	./.:70,6,0:0:2:2,0,0,0:2,0
NC_009144.3	10473981	.	T	C	104	.	TA=downstream_transcript_variant;TID=rna-XM_023637966.1;TGN=LOC111772887;NS=0;AN=0;AFS=0,0;OH=0.0;MAF=0.0	GT:PL:GQ:DP:BSDP:ACN	./.:104,9,0:0:3:0,3,0,0:2,0
NC_009144.3	10631380	.	CT	CTT	120	.	TYPE=INDEL;TA=3_prime_UTR_variant;TID=rna-XM_014733304.2;TGN=PLEKHA1;NS=0;AN=0;AFS=0,0;OH=0.0;MAF=0.0	GT:PL:GQ:DP:ADP:ACN	./.:120,9,0:0:3:0,3:2,0
NC_009144.3	10662920	.	G	A	70	.	TA=5_prime_UTR_variant;TID=rna-XM_014733304.2;TGN=PLEKHA1;NS=0;AN=0;AFS=0,0;OH=0.0;MAF=0.0	GT:PL:GQ:DP:BSDP:ACN	./.:70,6,0:0:2:2,0,0,0:2,0
NC_009144.3	10663660	.	G	A	70	.	TA=5_prime_UTR_variant;TID=rna-XM_014733304.2;TGN=PLEKHA1;NS=0;AN=0;AFS=0,0;OH=0.0;MAF=0.0	GT:PL:GQ:DP:BSDP:ACN	./.:70,6,0:0:2:2,0,0,0:2,0
NC_009144.3	10664089	.	T	C	104	.	TA=5_prime_UTR_variant;TID=rna-XM_014733304.2;TGN=PLEKHA1;NS=0;AN=0;AFS=0,0;OH=0.0;MAF=0.0	GT:PL:GQ:DP:BSDP:ACN	./.:104,9,0:0:3:0,3,0,0:2,0
NC_009144.3	10664769	.	CAA	CA	40	.	TYPE=INDEL;TA=5_prime_UTR_variant;TID=rna-XM_014733304.2;TGN=PLEKHA1;NS=0;AN=0;AFS=0,0;OH=0.0;MAF=0.0	GT:PL:GQ:DP:ADP:ACN	./.:40,3,0:0:1:0,1:2,0
NC_009144.3	10671103	.	A	C	174	.	TA=5_prime_UTR_variant;TID=rna-XM_023638015.1;TGN=PLEKHA1;NS=0;AN=0;AFS=0,0;OH=0.0;MAF=0.0	GT:PL:GQ:DP:BSDP:ACN	./.:174,15,0:0:5:0,5,0,0:2,0
NC_009144.3	10671495	.	GAA	GA	40	.	TYPE=INDEL;TA=5_prime_UTR_variant;TID=rna-XM_023638015.1;TGN=PLEKHA1;NS=0;AN=0;AFS=0,0;OH=0.0;MAF=0.0	GT:PL:GQ:DP:ADP:ACN	./.:40,3,0:0:1:0,1:2,0
NC_009144.3	10674894	.	AAAATA	AA	80	.	TYPE=INDEL;TA=5_prime_UTR_variant;TID=rna-XM_023638015.1;TGN=PLEKHA1;NS=0;AN=0;AFS=0,0;OH=0.0;MAF=0.0	GT:PL:GQ:DP:ADP:ACN	./.:80,6,0:0:2:0,2:2,0
NC_009144.3	10677104	.	A	G	54	.	TA=5_prime_UTR_variant;TID=rna-XM_023638015.1;TGN=PLEKHA1;NS=0;AN=0;AFS=0,0;OH=0.0;MAF=0.0	GT:PL:GQ:DP:BSDP:ACN	./.:104,18,104:0:6:3,0,3,0:2,0
NC_009144.3	10682683	.	T	G	70	.	TA=upstream_transcript_variant;TID=rna-XM_023638015.1;TGN=PLEKHA1;NS=0;AN=0;AFS=0,0;OH=0.0;MAF=0.0	GT:PL:GQ:DP:BSDP:ACN	./.:70,6,0:0:2:0,0,2,0:2,0
NC_009144.3	10764082	.	TGGAG	TG	40	.	TYPE=INDEL;TA=5_prime_UTR_variant;TID=rna-XM_005602185.3;TGN=BTBD16;NS=0;AN=0;AFS=0,0;OH=0.0;MAF=0.0	GT:PL:GQ:DP:ADP:ACN	./.:40,3,0:0:1:0,1:2,0
NC_009144.3	10764774	.	C	G	174	.	TA=5_prime_UTR_variant;TID=rna-XM_005602185.3;TGN=BTBD16;NS=0;AN=0;AFS=0,0;OH=0.0;MAF=0.0	GT:PL:GQ:DP:BSDP:ACN	./.:174,15,0:0:5:0,0,5,0:2,0
NC_009144.3	10812896	.	T	C	70	.	TA=synonymous_variant;TID=rna-XM_001495524.6;TGN=TACC2;TCO=263.3;TACH=PA263PA;NS=0;AN=0;AFS=0,0;OH=0.0;MAF=0.0	GT:PL:GQ:DP:BSDP:ACN	./.:70,6,0:0:2:0,2,0,0:2,0
NC_009144.3	10813145	.	G	A	104	.	TA=synonymous_variant;TID=rna-XM_001495524.6;TGN=TACC2;TCO=180.3;TACH=SA180SA;NS=0;AN=0;AFS=0,0;OH=0.0;MAF=0.0	GT:PL:GQ:DP:BSDP:ACN	./.:104,9,0:0:3:3,0,0,0:2,0
NC_009144.3	10851295	.	G	C	174	.	TA=upstream_transcript_variant;TID=rna-XM_001495524.6;TGN=TACC2;NS=0;AN=0;AFS=0,0;OH=0.0;MAF=0.0	GT:PL:GQ:DP:BSDP:ACN	./.:174,15,0:0:5:0,5,0,0:2,0
NC_009144.3	10851387	.	G	T	174	.	TA=upstream_transcript_variant;TID=rna-XM_001495524.6;TGN=TACC2;NS=0;AN=0;AFS=0,0;OH=0.0;MAF=0.0	GT:PL:GQ:DP:BSDP:ACN	./.:174,15,0:0:5:0,0,0,5:2,0
NC_009144.3	10871653	.	C	T	104	.	TA=synonymous_variant;TID=rna-XM_005602189.3;TGN=TACC2;TCO=1945.3;TACH=PA1945PA;NS=0;AN=0;AFS=0,0;OH=0.0;MAF=0.0	GT:PL:GQ:DP:BSDP:ACN	./.:104,9,0:0:3:0,0,0,3:2,0
NC_009144.3	10895627	.	T	C	139	.	TA=3_prime_UTR_variant;TID=rna-XM_023638142.1;TGN=LOC111772912;NS=0;AN=0;AFS=0,0;OH=0.0;MAF=0.0	GT:PL:GQ:DP:BSDP:ACN	./.:139,12,0:0:4:0,4,0,0:2,0
NC_009144.3	10896000	.	T	C	70	.	TA=3_prime_UTR_variant;TID=rna-XM_023638142.1;TGN=LOC111772912;NS=0;AN=0;AFS=0,0;OH=0.0;MAF=0.0	GT:PL:GQ:DP:BSDP:ACN	./.:70,6,0:0:2:0,2,0,0:2,0
NC_009144.3	10918661	.	T	C	70	.	TA=missense_variant;TID=rna-XM_005602189.3;TGN=TACC2;TCO=1837.1;TACH=K1837E;NS=0;AN=0;AFS=0,0;OH=0.0;MAF=0.0	GT:PL:GQ:DP:BSDP:ACN	./.:70,6,0:0:2:0,2,0,0:2,0
NC_009144.3	10921891	.	C	T	70	.	TA=missense_variant;TID=rna-XM_005602189.3;TGN=TACC2;TCO=760.2;TACH=R760K;NS=0;AN=0;AFS=0,0;OH=0.0;MAF=0.0	GT:PL:GQ:DP:BSDP:ACN	./.:70,6,0:0:2:0,0,0,2:2,0
NC_009144.3	10922871	.	A	G	51	.	TA=synonymous_variant;TID=rna-XM_005602189.3;TGN=TACC2;TCO=433.3;TACH=RP433RP;NS=0;AN=0;AFS=0,0;OH=0.0;MAF=0.0	GT:PL:GQ:DP:BSDP:ACN	./.:52,6,0:0:2:0,0,2,0:2,0
NC_009144.3	10923205	.	T	A	104	.	TA=missense_variant;TID=rna-XM_005602189.3;TGN=TACC2;TCO=322.2;TACH=H322L;NS=0;AN=0;AFS=0,0;OH=0.0;MAF=0.0	GT:PL:GQ:DP:BSDP:ACN	./.:104,9,0:0:3:3,0,0,0:2,0
NC_009144.3	10949528	.	A	G	104	.	TA=upstream_transcript_variant;TID=rna-XM_023638055.1;TGN=TACC2;NS=0;AN=0;AFS=0,0;OH=0.0;MAF=0.0	GT:PL:GQ:DP:BSDP:ACN	./.:104,9,0:0:3:0,0,3,0:2,0
NC_009144.3	10949611	.	A	C	70	.	TA=upstream_transcript_variant;TID=rna-XM_023638055.1;TGN=TACC2;NS=0;AN=0;AFS=0,0;OH=0.0;MAF=0.0	GT:PL:GQ:DP:BSDP:ACN	./.:70,6,0:0:2:0,2,0,0:2,0
NC_009144.3	10965686	.	A	G	156	.	TA=5_prime_UTR_variant;TID=rna-XM_005602191.3;TGN=TACC2;NS=0;AN=0;AFS=0,0;OH=0.0;MAF=0.0	GT:PL:GQ:DP:BSDP:ACN	./.:156,15,0:0:5:0,0,5,0:2,0
NC_009144.3	10968858	.	G	A	135	.	TA=5_prime_UTR_variant;TID=rna-XM_005602191.3;TGN=TACC2;NS=0;AN=0;AFS=0,0;OH=0.0;MAF=0.0	GT:PL:GQ:DP:BSDP:ACN	./.:135,12,0:0:4:4,0,0,0:2,0
NC_009144.3	10969961	.	C	T	70	.	TA=5_prime_UTR_variant;TID=rna-XM_005602191.3;TGN=TACC2;NS=0;AN=0;AFS=0,0;OH=0.0;MAF=0.0	GT:PL:GQ:DP:BSDP:ACN	./.:70,6,0:0:2:0,0,0,2:2,0
NC_009144.3	10971157	.	G	C	70	.	TA=5_prime_UTR_variant;TID=rna-XM_005602191.3;TGN=TACC2;NS=0;AN=0;AFS=0,0;OH=0.0;MAF=0.0	GT:PL:GQ:DP:BSDP:ACN	./.:70,6,0:0:2:0,2,0,0:2,0
NC_009144.3	10972914	.	C	T	66	.	TA=5_prime_UTR_variant;TID=rna-XM_005602191.3;TGN=TACC2;NS=0;AN=0;AFS=0,0;OH=0.0;MAF=0.0	GT:PL:GQ:DP:BSDP:ACN	./.:66,6,0:0:2:0,0,0,2:2,0
NC_009144.3	10974490	.	CAA	CA	80	.	TYPE=INDEL;TA=5_prime_UTR_variant;TID=rna-XM_005602191.3;TGN=TACC2;NS=0;AN=0;AFS=0,0;OH=0.0;MAF=0.0	GT:PL:GQ:DP:ADP:ACN	./.:80,6,0:0:2:0,2:2,0
NC_009144.3	10977786	.	TG	TTGG	40	.	TYPE=INDEL;TA=5_prime_UTR_variant;TID=rna-XM_005602191.3;TGN=TACC2;NS=0;AN=0;AFS=0,0;OH=0.0;MAF=0.0	GT:PL:GQ:DP:ADP:ACN	./.:40,3,0:0:1:0,1:2,0
NC_009144.3	10978862	.	T	C	70	.	TA=5_prime_UTR_variant;TID=rna-XM_005602191.3;TGN=TACC2;NS=0;AN=0;AFS=0,0;OH=0.0;MAF=0.0	GT:PL:GQ:DP:BSDP:ACN	./.:70,6,0:0:2:0,2,0,0:2,0
NC_009144.3	10979152	.	C	T	100	.	TA=5_prime_UTR_variant;TID=rna-XM_005602191.3;TGN=TACC2;NS=0;AN=0;AFS=0,0;OH=0.0;MAF=0.0	GT:PL:GQ:DP:BSDP:ACN	./.:100,9,0:0:3:0,0,0,3:2,0
NC_009144.3	10982968	.	C	G	70	.	TA=5_prime_UTR_variant;TID=rna-XM_005602191.3;TGN=TACC2;NS=0;AN=0;AFS=0,0;OH=0.0;MAF=0.0	GT:PL:GQ:DP:BSDP:ACN	./.:70,6,0:0:2:0,0,2,0:2,0
NC_009144.3	10982971	.	C	G	70	.	TA=5_prime_UTR_variant;TID=rna-XM_005602191.3;TGN=TACC2;NS=0;AN=0;AFS=0,0;OH=0.0;MAF=0.0	GT:PL:GQ:DP:BSDP:ACN	./.:70,6,0:0:2:0,0,2,0:2,0
NC_009144.3	10983916	.	G	A	100	.	TA=upstream_transcript_variant;TID=rna-XM_005602191.3;TGN=TACC2;NS=0;AN=0;AFS=0,0;OH=0.0;MAF=0.0	GT:PL:GQ:DP:BSDP:ACN	./.:100,9,0:0:3:3,0,0,0:2,0
NC_009144.3	10983995	.	G	A	104	.	TA=upstream_transcript_variant;TID=rna-XM_005602191.3;TGN=TACC2;NS=0;AN=0;AFS=0,0;OH=0.0;MAF=0.0	GT:PL:GQ:DP:BSDP:ACN	./.:104,9,0:0:3:3,0,0,0:2,0
NC_009144.3	11007292	.	G	A	255	.	TA=upstream_transcript_variant;TID=rna-XM_023638217.1;TGN=NSMCE4A;NS=0;AN=0;AFS=0,0;OH=0.0;MAF=0.0	GT:PL:GQ:DP:BSDP:ACN	./.:209,18,0:0:6:6,0,0,0:2,0
NC_009144.3	11024658	.	CT	CTT	80	.	TYPE=INDEL;TA=3_prime_UTR_variant;TID=rna-XM_023638222.1;TGN=LOC111772923;NS=0;AN=0;AFS=0,0;OH=0.0;MAF=0.0	GT:PL:GQ:DP:ADP:ACN	./.:80,6,0:0:2:0,2:2,0
NC_009144.3	11024927	.	G	C	174	.	TA=missense_variant;TID=rna-XM_023638222.1;TGN=LOC111772923;TCO=274.1;TACH=Q274E;NS=0;AN=0;AFS=0,0;OH=0.0;MAF=0.0	GT:PL:GQ:DP:BSDP:ACN	./.:174,15,0:0:5:0,5,0,0:2,0
NC_009144.3	11025057	.	T	G	104	.	TA=synonymous_variant;TID=rna-XM_023638222.1;TGN=LOC111772923;TCO=230.3;TACH=IL230IL;NS=0;AN=0;AFS=0,0;OH=0.0;MAF=0.0	GT:PL:GQ:DP:BSDP:ACN	./.:104,9,0:0:3:0,0,3,0:2,0
NC_009144.3	11033067	.	GT	GTT	120	.	TYPE=INDEL;TA=5_prime_UTR_variant;TID=rna-XM_023638222.1;TGN=LOC111772923;NS=0;AN=0;AFS=0,0;OH=0.0;MAF=0.0	GT:PL:GQ:DP:ADP:ACN	./.:120,9,0:0:3:0,3:2,0
NC_009144.3	11176899	.	G	A	100	.	TA=3_prime_UTR_variant;TID=rna-XM_023638186.1;TGN=ATE1;NS=0;AN=0;AFS=0,0;OH=0.0;MAF=0.0	GT:PL:GQ:DP:BSDP:ACN	./.:100,9,0:0:3:3,0,0,0:2,0
NC_009144.3	11177030	.	A	G	70	.	TA=3_prime_UTR_variant;TID=rna-XM_023638186.1;TGN=ATE1;NS=0;AN=0;AFS=0,0;OH=0.0;MAF=0.0	GT:PL:GQ:DP:BSDP:ACN	./.:70,6,0:0:2:0,0,2,0:2,0
NC_009144.3	11177059	.	C	T	70	.	TA=3_prime_UTR_variant;TID=rna-XM_023638186.1;TGN=ATE1;NS=0;AN=0;AFS=0,0;OH=0.0;MAF=0.0	GT:PL:GQ:DP:BSDP:ACN	./.:70,6,0:0:2:0,0,0,2:2,0
NC_009144.3	11177154	.	T	C	70	.	TA=3_prime_UTR_variant;TID=rna-XM_023638186.1;TGN=ATE1;NS=0;AN=0;AFS=0,0;OH=0.0;MAF=0.0	GT:PL:GQ:DP:BSDP:ACN	./.:70,6,0:0:2:0,2,0,0:2,0
NC_009144.3	11178654	.	T	A	104	.	TA=3_prime_UTR_variant;TID=rna-XM_023638186.1;TGN=ATE1;NS=0;AN=0;AFS=0,0;OH=0.0;MAF=0.0	GT:PL:GQ:DP:BSDP:ACN	./.:104,9,0:0:3:3,0,0,0:2,0
NC_009144.3	11207829	.	A	G	70	.	TA=3_prime_UTR_variant;TID=rna-XM_001915238.4;TGN=ATE1;NS=0;AN=0;AFS=0,0;OH=0.0;MAF=0.0	GT:PL:GQ:DP:BSDP:ACN	./.:70,6,0:0:2:0,0,2,0:2,0
NC_009144.3	11209072	.	TACACA	TA	80	.	TYPE=INDEL;TA=3_prime_UTR_variant;TID=rna-XM_001915238.4;TGN=ATE1;NS=0;AN=0;AFS=0,0;OH=0.0;MAF=0.0	GT:PL:GQ:DP:ADP:ACN	./.:80,6,0:0:2:0,2:2,0
NC_009144.3	11209281	.	T	C	104	.	TA=3_prime_UTR_variant;TID=rna-XM_001915238.4;TGN=ATE1;NS=0;AN=0;AFS=0,0;OH=0.0;MAF=0.0	GT:PL:GQ:DP:BSDP:ACN	./.:104,9,0:0:3:0,3,0,0:2,0
NC_009144.3	11236687	.	G	A	104	.	TA=downstream_transcript_variant;TID=rna-XM_023638160.1;TGN=ATE1;NS=0;AN=0;AFS=0,0;OH=0.0;MAF=0.0	GT:PL:GQ:DP:BSDP:ACN	./.:104,9,0:0:3:3,0,0,0:2,0
NC_009144.3	11325749	.	A	G	104	.	TA=5_prime_UTR_variant;TID=rna-NM_001163863.1;TGN=FGFR2;NS=0;AN=0;AFS=0,0;OH=0.0;MAF=0.0	GT:PL:GQ:DP:BSDP:ACN	./.:104,9,0:0:3:0,0,3,0:2,0
NC_009144.3	11980493	.	A	G	139	.	TA=upstream_transcript_variant;TID=rna-XM_001495984.6;TGN=WDR11;NS=0;AN=0;AFS=0,0;OH=0.0;MAF=0.0	GT:PL:GQ:DP:BSDP:ACN	./.:139,12,0:0:4:0,0,4,0:2,0
NC_009144.3	11980624	.	G	A	104	.	TA=upstream_transcript_variant;TID=rna-XM_001495984.6;TGN=WDR11;NS=0;AN=0;AFS=0,0;OH=0.0;MAF=0.0	GT:PL:GQ:DP:BSDP:ACN	./.:104,9,0:0:3:3,0,0,0:2,0
NC_009144.3	12170554	.	G	A	70	.	TA=3_prime_UTR_variant;TID=rna-XM_023638264.1;TGN=PLPP4;NS=0;AN=0;AFS=0,0;OH=0.0;MAF=0.0	GT:PL:GQ:DP:BSDP:ACN	./.:70,6,0:0:2:2,0,0,0:2,0
NC_009144.3	12171839	.	G	A	70	.	TA=3_prime_UTR_variant;TID=rna-XM_023638264.1;TGN=PLPP4;NS=0;AN=0;AFS=0,0;OH=0.0;MAF=0.0	GT:PL:GQ:DP:BSDP:ACN	./.:70,6,0:0:2:2,0,0,0:2,0
NC_009144.3	12173608	.	C	G	70	.	TA=3_prime_UTR_variant;TID=rna-XM_023638264.1;TGN=PLPP4;NS=0;AN=0;AFS=0,0;OH=0.0;MAF=0.0	GT:PL:GQ:DP:BSDP:ACN	./.:70,6,0:0:2:0,0,2,0:2,0
NC_009144.3	12173636	.	A	G	70	.	TA=3_prime_UTR_variant;TID=rna-XM_023638264.1;TGN=PLPP4;NS=0;AN=0;AFS=0,0;OH=0.0;MAF=0.0	GT:PL:GQ:DP:BSDP:ACN	./.:70,6,0:0:2:0,0,2,0:2,0
NC_009144.3	12173789	.	A	G	70	.	TA=3_prime_UTR_variant;TID=rna-XM_023638264.1;TGN=PLPP4;NS=0;AN=0;AFS=0,0;OH=0.0;MAF=0.0	GT:PL:GQ:DP:BSDP:ACN	./.:70,6,0:0:2:0,0,2,0:2,0
NC_009144.3	12179649	.	C	A	70	.	TA=3_prime_UTR_variant;TID=rna-XM_023638264.1;TGN=PLPP4;NS=0;AN=0;AFS=0,0;OH=0.0;MAF=0.0	GT:PL:GQ:DP:BSDP:ACN	./.:70,6,0:0:2:2,0,0,0:2,0
NC_009144.3	12251963	.	C	A	70	.	TA=synonymous_variant;TID=rna-XM_023638254.1;TGN=PLPP4;TCO=26.3;TACH=PF26PF;NS=0;AN=0;AFS=0,0;OH=0.0;MAF=0.0	GT:PL:GQ:DP:BSDP:ACN	./.:70,6,0:0:2:2,0,0,0:2,0
NC_009144.3	12734574	.	C	T	139	.	TA=3_prime_UTR_variant;TID=rna-XM_014733271.2;TGN=SEC23IP;NS=0;AN=0;AFS=0,0;OH=0.0;MAF=0.0	GT:PL:GQ:DP:BSDP:ACN	./.:139,12,0:0:4:0,0,0,4:2,0
NC_009144.3	12734655	.	T	C	104	.	TA=3_prime_UTR_variant;TID=rna-XM_014733271.2;TGN=SEC23IP;NS=0;AN=0;AFS=0,0;OH=0.0;MAF=0.0	GT:PL:GQ:DP:BSDP:ACN	./.:104,9,0:0:3:0,3,0,0:2,0
NC_009144.3	12737553	.	G	T	70	.	TA=3_prime_UTR_variant;TID=rna-XM_014733271.2;TGN=SEC23IP;NS=0;AN=0;AFS=0,0;OH=0.0;MAF=0.0	GT:PL:GQ:DP:BSDP:ACN	./.:70,6,0:0:2:0,0,0,2:2,0
NC_009144.3	12739484	.	G	A	54	.	TA=3_prime_UTR_variant;TID=rna-XM_014733271.2;TGN=SEC23IP;NS=0;AN=0;AFS=0,0;OH=0.0;MAF=0.0	GT:PL:GQ:DP:BSDP:ACN	./.:104,18,104:0:6:3,0,3,0:2,0
NC_009144.3	12770852	.	C	T	104	.	TA=synonymous_variant;TID=rna-XM_014733271.2;TGN=SEC23IP;TCO=169.3;TACH=GS169GS;NS=0;AN=0;AFS=0,0;OH=0.0;MAF=0.0	GT:PL:GQ:DP:BSDP:ACN	./.:104,9,0:0:3:0,0,0,3:2,0
NC_009144.3	12771798	.	C	G	104	.	TA=5_prime_UTR_variant;TID=rna-XM_023638287.1;TGN=SEC23IP;NS=0;AN=0;AFS=0,0;OH=0.0;MAF=0.0	GT:PL:GQ:DP:BSDP:ACN	./.:104,9,0:0:3:0,0,3,0:2,0
NC_009144.3	12776875	.	A	C	70	.	TA=upstream_transcript_variant;TID=rna-XM_014733271.2;TGN=SEC23IP;NS=0;AN=0;AFS=0,0;OH=0.0;MAF=0.0	GT:PL:GQ:DP:BSDP:ACN	./.:70,6,0:0:2:0,2,0,0:2,0
NC_009144.3	12789500	.	A	G	70	.	TA=5_prime_UTR_variant;TID=rna-XM_023638289.1;TGN=SEC23IP;NS=0;AN=0;AFS=0,0;OH=0.0;MAF=0.0	GT:PL:GQ:DP:BSDP:ACN	./.:70,6,0:0:2:0,0,2,0:2,0
NC_009144.3	12835883	.	C	T	70	.	TA=3_prime_UTR_variant;TID=rna-XM_023638295.1;TGN=INPP5F;NS=0;AN=0;AFS=0,0;OH=0.0;MAF=0.0	GT:PL:GQ:DP:BSDP:ACN	./.:70,6,0:0:2:0,0,0,2:2,0
NC_009144.3	12837651	.	T	A	70	.	TA=synonymous_variant;TID=rna-XM_023638295.1;TGN=INPP5F;TCO=797.3;TACH=IG797IG;NS=0;AN=0;AFS=0,0;OH=0.0;MAF=0.0	GT:PL:GQ:DP:BSDP:ACN	./.:70,6,0:0:2:2,0,0,0:2,0
NC_009144.3	12841954	.	T	C	70	.	TA=synonymous_variant;TID=rna-XM_023638295.1;TGN=INPP5F;TCO=643.3;TACH=LL643LL;NS=0;AN=0;AFS=0,0;OH=0.0;MAF=0.0	GT:PL:GQ:DP:BSDP:ACN	./.:70,6,0:0:2:0,2,0,0:2,0
NC_009144.3	12910977	.	T	A	86	.	TA=5_prime_UTR_variant;TID=rna-XM_023638308.1;TGN=INPP5F;NS=0;AN=0;AFS=0,0;OH=0.0;MAF=0.0	GT:PL:GQ:DP:BSDP:ACN	./.:139,21,104:0:7:4,0,0,3:2,0
NC_009144.3	12911006	.	AAGACAGACA	AA	115	.	TYPE=INDEL;TA=5_prime_UTR_variant;TID=rna-XM_023638308.1;TGN=INPP5F;NS=0;AN=0;AFS=0,0;OH=0.0;MAF=0.0	GT:PL:GQ:DP:ADP:ACN	./.:160,18,80:0:6:2,4:2,0
NC_009144.3	12912811	.	CT	CTT	80	.	TYPE=INDEL;TA=upstream_transcript_variant;TID=rna-XM_023638308.1;TGN=INPP5F;NS=0;AN=0;AFS=0,0;OH=0.0;MAF=0.0	GT:PL:GQ:DP:ADP:ACN	./.:80,6,0:0:2:0,2:2,0
NC_009144.3	12912855	.	C	T	70	.	TA=upstream_transcript_variant;TID=rna-XM_023638308.1;TGN=INPP5F;NS=0;AN=0;AFS=0,0;OH=0.0;MAF=0.0	GT:PL:GQ:DP:BSDP:ACN	./.:70,6,0:0:2:0,0,0,2:2,0
NC_009144.3	12920346	.	TGAG	TG	40	.	TYPE=INDEL;TA=upstream_transcript_variant;TID=rna-XM_023638295.1;TGN=INPP5F;NS=0;AN=0;AFS=0,0;OH=0.0;MAF=0.0	GT:PL:GQ:DP:ADP:ACN	./.:40,3,0:0:1:0,1:2,0
NC_009144.3	12971976	.	A	G	70	.	TA=synonymous_variant;TID=rna-XM_023638342.1;TGN=BAG3;TCO=114.3;TACH=SA114SA;NS=0;AN=0;AFS=0,0;OH=0.0;MAF=0.0	GT:PL:GQ:DP:BSDP:ACN	./.:70,6,0:0:2:0,0,2,0:2,0
NC_009144.3	12988991	.	C	G	66	.	TA=5_prime_UTR_variant;TID=rna-XM_023638343.1;TGN=BAG3;NS=0;AN=0;AFS=0,0;OH=0.0;MAF=0.0	GT:PL:GQ:DP:BSDP:ACN	./.:66,6,0:0:2:0,0,2,0:2,0
NC_009144.3	12988995	.	C	G	70	.	TA=5_prime_UTR_variant;TID=rna-XM_023638343.1;TGN=BAG3;NS=0;AN=0;AFS=0,0;OH=0.0;MAF=0.0	GT:PL:GQ:DP:BSDP:ACN	./.:70,6,0:0:2:0,0,2,0:2,0
NC_009144.3	13030894	.	AT	ATT	40	.	TYPE=INDEL;TA=5_prime_UTR_variant;TID=rna-XM_023638369.1;TGN=TIAL1;NS=0;AN=0;AFS=0,0;OH=0.0;MAF=0.0	GT:PL:GQ:DP:ADP:ACN	./.:40,3,0:0:1:0,1:2,0
NC_009144.3	13034285	.	T	C	104	.	TA=5_prime_UTR_variant;TID=rna-XM_023638369.1;TGN=TIAL1;NS=0;AN=0;AFS=0,0;OH=0.0;MAF=0.0	GT:PL:GQ:DP:BSDP:ACN	./.:104,9,0:0:3:0,3,0,0:2,0
NC_009144.3	13035317	.	AT	ATT	40	.	TYPE=INDEL;TA=5_prime_UTR_variant;TID=rna-XM_023638369.1;TGN=TIAL1;NS=0;AN=0;AFS=0,0;OH=0.0;MAF=0.0	GT:PL:GQ:DP:ADP:ACN	./.:40,3,0:0:1:0,1:2,0
NC_009144.3	13037516	.	T	C	139	.	TA=5_prime_UTR_variant;TID=rna-XM_023638385.1;TGN=TIAL1;NS=0;AN=0;AFS=0,0;OH=0.0;MAF=0.0	GT:PL:GQ:DP:BSDP:ACN	./.:139,12,0:0:4:0,4,0,0:2,0
NC_009144.3	13037606	.	C	T	51	.	TA=5_prime_UTR_variant;TID=rna-XM_023638385.1;TGN=TIAL1;NS=0;AN=0;AFS=0,0;OH=0.0;MAF=0.0	GT:PL:GQ:DP:BSDP:ACN	./.:104,21,139:0:7:0,4,0,3:2,0
NC_009144.3	13039811	.	T	G	104	.	TA=5_prime_UTR_variant;TID=rna-XM_023638385.1;TGN=TIAL1;NS=0;AN=0;AFS=0,0;OH=0.0;MAF=0.0	GT:PL:GQ:DP:BSDP:ACN	./.:104,9,0:0:3:0,0,3,0:2,0
NC_009144.3	13042676	.	C	A	70	.	TA=5_prime_UTR_variant;TID=rna-XM_023638390.1;TGN=TIAL1;NS=0;AN=0;AFS=0,0;OH=0.0;MAF=0.0	GT:PL:GQ:DP:BSDP:ACN	./.:70,6,0:0:2:2,0,0,0:2,0
NC_009144.3	13156278	.	ATT	AT	72	.	TYPE=INDEL;TA=3_prime_UTR_variant;TID=rna-XM_023638436.1;TGN=GRK5;NS=0;AN=0;AFS=0,0;OH=0.0;MAF=0.0	GT:PL:GQ:DP:ADP:ACN	./.:120,21,160:0:7:4,3:2,0
NC_009144.3	13169411	.	A	G	70	.	TA=splice_region_variant;TID=rna-XM_023638436.1;TGN=GRK5;NS=0;AN=0;AFS=0,0;OH=0.0;MAF=0.0	GT:PL:GQ:DP:BSDP:ACN	./.:70,6,0:0:2:0,0,2,0:2,0
NC_009144.3	13213662	.	A	C	47	.	TA=5_prime_UTR_variant;TID=rna-XM_023638480.1;TGN=GRK5;NS=0;AN=0;AFS=0,0;OH=0.0;MAF=0.0	GT:PL:GQ:DP:BSDP:ACN	./.:48,6,0:0:2:0,2,0,0:2,0
NC_009144.3	13220625	.	C	G	70	.	TA=5_prime_UTR_variant;TID=rna-XM_023638480.1;TGN=GRK5;NS=0;AN=0;AFS=0,0;OH=0.0;MAF=0.0	GT:PL:GQ:DP:BSDP:ACN	./.:70,6,0:0:2:0,0,2,0:2,0
NC_009144.3	13222829	.	C	G	70	.	TA=5_prime_UTR_variant;TID=rna-XM_023638480.1;TGN=GRK5;NS=0;AN=0;AFS=0,0;OH=0.0;MAF=0.0	GT:PL:GQ:DP:BSDP:ACN	./.:70,6,0:0:2:0,0,2,0:2,0
NC_009144.3	13236205	.	G	A	70	.	TA=5_prime_UTR_variant;TID=rna-XM_023638480.1;TGN=GRK5;NS=0;AN=0;AFS=0,0;OH=0.0;MAF=0.0	GT:PL:GQ:DP:BSDP:ACN	./.:70,6,0:0:2:2,0,0,0:2,0
NC_009144.3	13238981	.	A	G	70	.	TA=5_prime_UTR_variant;TID=rna-XM_023638480.1;TGN=GRK5;NS=0;AN=0;AFS=0,0;OH=0.0;MAF=0.0	GT:PL:GQ:DP:BSDP:ACN	./.:70,6,0:0:2:0,0,2,0:2,0
NC_009144.3	13244545	.	T	G	70	.	TA=5_prime_UTR_variant;TID=rna-XM_023638474.1;TGN=GRK5;NS=0;AN=0;AFS=0,0;OH=0.0;MAF=0.0	GT:PL:GQ:DP:BSDP:ACN	./.:70,6,0:0:2:0,0,2,0:2,0
NC_009144.3	13247799	.	T	C	70	.	TA=5_prime_UTR_variant;TID=rna-XM_023638474.1;TGN=GRK5;NS=0;AN=0;AFS=0,0;OH=0.0;MAF=0.0	GT:PL:GQ:DP:BSDP:ACN	./.:70,6,0:0:2:0,2,0,0:2,0
NC_009144.3	13255658	.	TACCCACATTCTGA	TA	160	.	TYPE=INDEL;TA=5_prime_UTR_variant;TID=rna-XM_023638474.1;TGN=GRK5;NS=0;AN=0;AFS=0,0;OH=0.0;MAF=0.0	GT:PL:GQ:DP:ADP:ACN	./.:160,12,0:0:4:0,4:2,0
NC_009144.3	13257510	.	A	G	104	.	TA=5_prime_UTR_variant;TID=rna-XM_023638474.1;TGN=GRK5;NS=0;AN=0;AFS=0,0;OH=0.0;MAF=0.0	GT:PL:GQ:DP:BSDP:ACN	./.:104,9,0:0:3:0,0,3,0:2,0
NC_009144.3	13258382	.	A	C	86	.	TA=5_prime_UTR_variant;TID=rna-XM_023638474.1;TGN=GRK5;NS=0;AN=0;AFS=0,0;OH=0.0;MAF=0.0	GT:PL:GQ:DP:BSDP:ACN	./.:139,21,104:0:7:3,4,0,0:2,0
NC_009144.3	13261471	.	G	A	70	.	TA=5_prime_UTR_variant;TID=rna-XM_014733089.2;TGN=LOC106782043;NS=0;AN=0;AFS=0,0;OH=0.0;MAF=0.0	GT:PL:GQ:DP:BSDP:ACN	./.:70,6,0:0:2:2,0,0,0:2,0
NC_009144.3	13266386	.	A	G	66	.	TA=5_prime_UTR_variant;TID=rna-XM_014733089.2;TGN=LOC106782043;NS=0;AN=0;AFS=0,0;OH=0.0;MAF=0.0	GT:PL:GQ:DP:BSDP:ACN	./.:66,6,0:0:2:0,0,2,0:2,0
NC_009144.3	13391533	.	G	T	104	.	TA=upstream_transcript_variant;TID=rna-XM_001493616.5;TGN=PRDX3;NS=0;AN=0;AFS=0,0;OH=0.0;MAF=0.0	GT:PL:GQ:DP:BSDP:ACN	./.:104,9,0:0:3:0,0,0,3:2,0
NC_009144.3	13391576	.	G	A	51	.	TA=upstream_transcript_variant;TID=rna-XM_001493616.5;TGN=PRDX3;NS=0;AN=0;AFS=0,0;OH=0.0;MAF=0.0	GT:PL:GQ:DP:BSDP:ACN	./.:52,6,0:0:2:2,0,0,0:2,0
NC_009144.3	13400816	.	A	G	104	.	TA=3_prime_UTR_variant;TID=rna-XM_001493616.5;TGN=PRDX3;NS=0;AN=0;AFS=0,0;OH=0.0;MAF=0.0	GT:PL:GQ:DP:BSDP:ACN	./.:104,9,0:0:3:0,0,3,0:2,0
NC_009144.3	13403255	.	T	G	70	.	TA=upstream_transcript_variant;TID=rna-XM_001493741.5;TGN=SFXN4;NS=0;AN=0;AFS=0,0;OH=0.0;MAF=0.0	GT:PL:GQ:DP:BSDP:ACN	./.:70,6,0:0:2:0,0,2,0:2,0
NC_009144.3	13403700	.	G	C	104	.	TA=upstream_transcript_variant;TID=rna-XM_001493741.5;TGN=SFXN4;NS=0;AN=0;AFS=0,0;OH=0.0;MAF=0.0	GT:PL:GQ:DP:BSDP:ACN	./.:104,9,0:0:3:0,3,0,0:2,0
NC_009144.3	13451172	.	A	G	174	.	TA=5_prime_UTR_variant;TID=rna-XM_023638548.1;TGN=FAM45A;NS=0;AN=0;AFS=0,0;OH=0.0;MAF=0.0	GT:PL:GQ:DP:BSDP:ACN	./.:174,15,0:0:5:0,0,5,0:2,0
NC_009144.3	13452081	.	G	A	104	.	TA=5_prime_UTR_variant;TID=rna-XM_023638548.1;TGN=FAM45A;NS=0;AN=0;AFS=0,0;OH=0.0;MAF=0.0	GT:PL:GQ:DP:BSDP:ACN	./.:104,9,0:0:3:3,0,0,0:2,0
NC_009144.3	13456767	.	G	T	70	.	TA=5_prime_UTR_variant;TID=rna-XM_023638548.1;TGN=FAM45A;NS=0;AN=0;AFS=0,0;OH=0.0;MAF=0.0	GT:PL:GQ:DP:BSDP:ACN	./.:70,6,0:0:2:0,0,0,2:2,0
NC_009144.3	13457532	.	TC	TCC	80	.	TYPE=INDEL;TA=5_prime_UTR_variant;TID=rna-XM_023638526.1;TGN=FAM45A;NS=0;AN=0;AFS=0,0;OH=0.0;MAF=0.0	GT:PL:GQ:DP:ADP:ACN	./.:80,6,0:0:2:0,2:2,0
NC_009144.3	13457609	.	C	T	70	.	TA=upstream_transcript_variant;TID=rna-XM_023638526.1;TGN=FAM45A;NS=0;AN=0;AFS=0,0;OH=0.0;MAF=0.0	GT:PL:GQ:DP:BSDP:ACN	./.:70,6,0:0:2:0,0,0,2:2,0
NC_009144.3	13457618	.	C	T	70	.	TA=upstream_transcript_variant;TID=rna-XM_023638526.1;TGN=FAM45A;NS=0;AN=0;AFS=0,0;OH=0.0;MAF=0.0	GT:PL:GQ:DP:BSDP:ACN	./.:70,6,0:0:2:0,0,0,2:2,0
NC_009144.3	13510786	.	GT	GTT	80	.	TYPE=INDEL;TA=3_prime_UTR_variant;TID=rna-XM_023638593.1;TGN=NANOS1;NS=0;AN=0;AFS=0,0;OH=0.0;MAF=0.0	GT:PL:GQ:DP:ADP:ACN	./.:80,6,0:0:2:0,2:2,0
NC_009144.3	13708311	.	T	A	70	.	TA=upstream_transcript_variant;TID=rna-XM_001494080.6;TGN=CACUL1;NS=0;AN=0;AFS=0,0;OH=0.0;MAF=0.0	GT:PL:GQ:DP:BSDP:ACN	./.:70,6,0:0:2:2,0,0,0:2,0
NC_009144.3	13772377	.	A	G	70	.	TA=3_prime_UTR_variant;TID=rna-XM_001494080.6;TGN=CACUL1;NS=0;AN=0;AFS=0,0;OH=0.0;MAF=0.0	GT:PL:GQ:DP:BSDP:ACN	./.:70,6,0:0:2:0,0,2,0:2,0
NC_009144.3	13772511	.	G	A	70	.	TA=3_prime_UTR_variant;TID=rna-XM_001494080.6;TGN=CACUL1;NS=0;AN=0;AFS=0,0;OH=0.0;MAF=0.0	GT:PL:GQ:DP:BSDP:ACN	./.:70,6,0:0:2:2,0,0,0:2,0
NC_009144.3	13851932	.	A	C	139	.	TA=upstream_transcript_variant;TID=rna-XM_014733047.2;TGN=PRLHR;NS=0;AN=0;AFS=0,0;OH=0.0;MAF=0.0	GT:PL:GQ:DP:BSDP:ACN	./.:139,12,0:0:4:0,4,0,0:2,0
NC_009144.3	13851989	.	A	C	104	.	TA=upstream_transcript_variant;TID=rna-XM_014733047.2;TGN=PRLHR;NS=0;AN=0;AFS=0,0;OH=0.0;MAF=0.0	GT:PL:GQ:DP:BSDP:ACN	./.:104,9,0:0:3:0,3,0,0:2,0
NC_009144.3	13852415	.	T	C	70	.	TA=synonymous_variant;TID=rna-XM_014733047.2;TGN=PRLHR;TCO=43.3;TACH=DA43DA;NS=0;AN=0;AFS=0,0;OH=0.0;MAF=0.0	GT:PL:GQ:DP:BSDP:ACN	./.:70,6,0:0:2:0,2,0,0:2,0
NC_009144.3	13855314	.	C	T	70	.	TA=3_prime_UTR_variant;TID=rna-XM_014733047.2;TGN=PRLHR;NS=0;AN=0;AFS=0,0;OH=0.0;MAF=0.0	GT:PL:GQ:DP:BSDP:ACN	./.:70,6,0:0:2:0,0,0,2:2,0
NC_009144.3	13855575	.	A	G	139	.	TA=downstream_transcript_variant;TID=rna-XM_014733047.2;TGN=PRLHR;NS=0;AN=0;AFS=0,0;OH=0.0;MAF=0.0	GT:PL:GQ:DP:BSDP:ACN	./.:139,12,0:0:4:0,0,4,0:2,0
NC_009144.3	14085663	.	G	A	104	.	TA=5_prime_UTR_variant;TID=rna-XM_023638623.1;TGN=FAM204A;NS=0;AN=0;AFS=0,0;OH=0.0;MAF=0.0	GT:PL:GQ:DP:BSDP:ACN	./.:104,9,0:0:3:3,0,0,0:2,0
NC_009144.3	14117079	.	C	T	70	.	TA=missense_variant;TID=rna-XM_005602203.3;TGN=FAM204A;TCO=217.1;TACH=R217C;NS=0;AN=0;AFS=0,0;OH=0.0;MAF=0.0	GT:PL:GQ:DP:BSDP:ACN	./.:70,6,0:0:2:0,0,0,2:2,0
NC_009144.3	14117894	.	G	A	255	.	TA=3_prime_UTR_variant;TID=rna-XM_005602203.3;TGN=FAM204A;NS=0;AN=0;AFS=0,0;OH=0.0;MAF=0.0	GT:PL:GQ:DP:BSDP:ACN	./.:209,18,0:0:6:6,0,0,0:2,0
NC_009144.3	14814427	.	GC	GCCGCTGCTGCCCTC	40	.	TYPE=INDEL;TA=upstream_transcript_variant;TID=rna-XM_005602547.3;TGN=EMX2;NS=0;AN=0;AFS=0,0;OH=0.0;MAF=0.0	GT:PL:GQ:DP:ADP:ACN	./.:40,3,0:0:1:0,1:2,0
NC_009144.3	14814533	.	T	C	70	.	TA=upstream_transcript_variant;TID=rna-XM_005602547.3;TGN=EMX2;NS=0;AN=0;AFS=0,0;OH=0.0;MAF=0.0	GT:PL:GQ:DP:BSDP:ACN	./.:70,6,0:0:2:0,2,0,0:2,0
NC_009144.3	14960934	.	T	C	255	.	TA=upstream_transcript_variant;TID=rna-XM_023638712.1;TGN=PDZD8;NS=0;AN=0;AFS=0,0;OH=0.0;MAF=0.0	GT:PL:GQ:DP:BSDP:ACN	./.:209,18,0:0:6:0,6,0,0:2,0
NC_009144.3	15111417	.	C	T	70	.	TA=downstream_transcript_variant;TID=rna-XM_001915688.3;TGN=KCNK18;NS=0;AN=0;AFS=0,0;OH=0.0;MAF=0.0	GT:PL:GQ:DP:BSDP:ACN	./.:70,6,0:0:2:0,0,0,2:2,0
NC_009144.3	15113594	.	T	C	139	.	TA=synonymous_variant;TID=rna-XM_001915688.3;TGN=KCNK18;TCO=177.3;TACH=TW177TW;NS=0;AN=0;AFS=0,0;OH=0.0;MAF=0.0	GT:PL:GQ:DP:BSDP:ACN	./.:139,12,0:0:4:0,4,0,0:2,0
NC_009144.3	15171106	.	CTT	CT	40	.	TYPE=INDEL;TA=upstream_transcript_variant;TID=rna-XM_023629192.1;TGN=VAX1;NS=0;AN=0;AFS=0,0;OH=0.0;MAF=0.0	GT:PL:GQ:DP:ADP:ACN	./.:40,3,0:0:1:0,1:2,0
NC_009144.3	15171775	.	A	G	70	.	TA=upstream_transcript_variant;TID=rna-XM_023629192.1;TGN=VAX1;NS=0;AN=0;AFS=0,0;OH=0.0;MAF=0.0	GT:PL:GQ:DP:BSDP:ACN	./.:70,6,0:0:2:0,0,2,0:2,0
NC_009144.3	15369456	.	T	A	70	.	TA=splice_region_variant;TID=rna-XM_005602205.3;TGN=SHTN1;NS=0;AN=0;AFS=0,0;OH=0.0;MAF=0.0	GT:PL:GQ:DP:BSDP:ACN	./.:70,6,0:0:2:2,0,0,0:2,0
NC_009144.3	15551930	.	T	C	70	.	TA=synonymous_variant;TID=rna-XM_023638724.1;TGN=HSPA12A;TCO=124.3;TACH=PE124PE;NS=0;AN=0;AFS=0,0;OH=0.0;MAF=0.0	GT:PL:GQ:DP:BSDP:ACN	./.:70,6,0:0:2:0,2,0,0:2,0
NC_009144.3	15579128	.	T	C	86	.	TA=synonymous_variant;TID=rna-XM_023638724.1;TGN=HSPA12A;TCO=550.3;TACH=SP550SP;NS=0;AN=0;AFS=0,0;OH=0.0;MAF=0.0	GT:PL:GQ:DP:BSDP:ACN	./.:139,21,104:0:7:0,4,0,3:2,0
NC_009144.3	15584268	.	A	G	174	.	TA=5_prime_UTR_variant;TID=rna-XM_001497682.6;TGN=C1H10orf82;NS=0;AN=0;AFS=0,0;OH=0.0;MAF=0.0	GT:PL:GQ:DP:BSDP:ACN	./.:174,15,0:0:5:0,0,5,0:2,0
NC_009144.3	15584482	.	C	T	70	.	TA=5_prime_UTR_variant;TID=rna-XM_001497682.6;TGN=C1H10orf82;NS=0;AN=0;AFS=0,0;OH=0.0;MAF=0.0	GT:PL:GQ:DP:BSDP:ACN	./.:70,6,0:0:2:0,0,0,2:2,0
NC_009144.3	15584495	.	TGG	TG	80	.	TYPE=INDEL;TA=5_prime_UTR_variant;TID=rna-XM_001497682.6;TGN=C1H10orf82;NS=0;AN=0;AFS=0,0;OH=0.0;MAF=0.0	GT:PL:GQ:DP:ADP:ACN	./.:80,6,0:0:2:0,2:2,0
NC_009144.3	15584524	.	G	C	139	.	TA=5_prime_UTR_variant;TID=rna-XM_001497682.6;TGN=C1H10orf82;NS=0;AN=0;AFS=0,0;OH=0.0;MAF=0.0	GT:PL:GQ:DP:BSDP:ACN	./.:139,12,0:0:4:0,4,0,0:2,0
NC_009144.3	15584658	.	A	C	70	.	TA=5_prime_UTR_variant;TID=rna-XM_001497682.6;TGN=C1H10orf82;NS=0;AN=0;AFS=0,0;OH=0.0;MAF=0.0	GT:PL:GQ:DP:BSDP:ACN	./.:70,6,0:0:2:0,2,0,0:2,0
NC_009144.3	15585102	.	T	C	104	.	TA=5_prime_UTR_variant;TID=rna-XM_001497682.6;TGN=C1H10orf82;NS=0;AN=0;AFS=0,0;OH=0.0;MAF=0.0	GT:PL:GQ:DP:BSDP:ACN	./.:104,9,0:0:3:0,3,0,0:2,0
NC_009144.3	15867013	.	CGGGGGGGGGGGG	CG	80	.	TYPE=INDEL;TA=splice_region_variant;TID=rna-XM_023638778.1;TGN=CCDC172;NS=0;AN=0;AFS=0,0;OH=0.0;MAF=0.0	GT:PL:GQ:DP:ADP:ACN	./.:80,6,0:0:2:0,2:2,0
NC_009144.3	15867038	.	G	C	70	.	TA=upstream_transcript_variant;TID=rna-XM_023638778.1;TGN=CCDC172;NS=0;AN=0;AFS=0,0;OH=0.0;MAF=0.0	GT:PL:GQ:DP:BSDP:ACN	./.:70,6,0:0:2:0,2,0,0:2,0
NC_009144.3	15945729	.	A	G	104	.	TA=upstream_transcript_variant;TID=rna-XM_023638790.1;TGN=GFRA1;NS=0;AN=0;AFS=0,0;OH=0.0;MAF=0.0	GT:PL:GQ:DP:BSDP:ACN	./.:104,9,0:0:3:0,0,3,0:2,0
NC_009144.3	16123657	.	G	A	100	.	TA=3_prime_UTR_variant;TID=rna-XM_014733375.2;TGN=GFRA1;NS=0;AN=0;AFS=0,0;OH=0.0;MAF=0.0	GT:PL:GQ:DP:BSDP:ACN	./.:100,9,0:0:3:3,0,0,0:2,0
NC_009144.3	16125836	.	A	G	104	.	TA=3_prime_UTR_variant;TID=rna-XM_014733375.2;TGN=GFRA1;NS=0;AN=0;AFS=0,0;OH=0.0;MAF=0.0	GT:PL:GQ:DP:BSDP:ACN	./.:104,9,0:0:3:0,0,3,0:2,0
NC_009144.3	16230072	.	C	T	70	.	TA=3_prime_UTR_variant;TID=rna-XM_005602549.3;TGN=ATRNL1;NS=0;AN=0;AFS=0,0;OH=0.0;MAF=0.0	GT:PL:GQ:DP:BSDP:ACN	./.:70,6,0:0:2:0,0,0,2:2,0
NC_009144.3	16230773	.	T	C	104	.	TA=3_prime_UTR_variant;TID=rna-XM_005602549.3;TGN=ATRNL1;NS=0;AN=0;AFS=0,0;OH=0.0;MAF=0.0	GT:PL:GQ:DP:BSDP:ACN	./.:104,9,0:0:3:0,3,0,0:2,0
NC_009144.3	17068643	.	C	T	104	.	TA=3_prime_UTR_variant;TID=rna-XM_001495127.5;TGN=TRUB1;NS=0;AN=0;AFS=0,0;OH=0.0;MAF=0.0	GT:PL:GQ:DP:BSDP:ACN	./.:104,9,0:0:3:0,0,0,3:2,0
NC_009144.3	17164338	.	C	T	51	.	TA=synonymous_variant;TID=rna-XM_023638806.1;TGN=FAM160B1;TCO=743.3;TACH=KE743KE;NS=0;AN=0;AFS=0,0;OH=0.0;MAF=0.0	GT:PL:GQ:DP:BSDP:ACN	./.:52,6,0:0:2:0,0,0,2:2,0
NC_009144.3	17246009	.	G	T	49	.	TA=upstream_transcript_variant;TID=rna-XM_023638814.1;TGN=ABLIM1;NS=0;AN=0;AFS=0,0;OH=0.0;MAF=0.0	GT:PL:GQ:DP:BSDP:ACN	./.:50,10,1:0:3:0,0,0,3:2,0
NC_009144.3	17320762	.	CC	CCGC	40	.	TYPE=INDEL;TA=upstream_transcript_variant;TID=rna-XM_005602210.3;TGN=ABLIM1;NS=0;AN=0;AFS=0,0;OH=0.0;MAF=0.0	GT:PL:GQ:DP:ADP:ACN	./.:40,3,0:0:1:0,1:2,0
NC_009144.3	17322178	.	A	T	70	.	TA=5_prime_UTR_variant;TID=rna-XM_005602210.3;TGN=ABLIM1;NS=0;AN=0;AFS=0,0;OH=0.0;MAF=0.0	GT:PL:GQ:DP:BSDP:ACN	./.:70,6,0:0:2:0,0,0,2:2,0
NC_009144.3	17533343	.	A	C	139	.	TA=3_prime_UTR_variant;TID=rna-XM_005602210.3;TGN=ABLIM1;NS=0;AN=0;AFS=0,0;OH=0.0;MAF=0.0	GT:PL:GQ:DP:BSDP:ACN	./.:139,12,0:0:4:0,4,0,0:2,0
NC_009144.3	17534652	.	C	G	139	.	TA=3_prime_UTR_variant;TID=rna-XM_005602210.3;TGN=ABLIM1;NS=0;AN=0;AFS=0,0;OH=0.0;MAF=0.0	GT:PL:GQ:DP:BSDP:ACN	./.:139,12,0:0:4:0,0,4,0:2,0
NC_009144.3	17534979	.	C	T	66	.	TA=3_prime_UTR_variant;TID=rna-XM_005602210.3;TGN=ABLIM1;NS=0;AN=0;AFS=0,0;OH=0.0;MAF=0.0	GT:PL:GQ:DP:BSDP:ACN	./.:66,6,0:0:2:0,0,0,2:2,0
NC_009144.3	17536924	.	C	T	255	.	TA=3_prime_UTR_variant;TID=rna-XM_005602210.3;TGN=ABLIM1;NS=0;AN=0;AFS=0,0;OH=0.0;MAF=0.0	GT:PL:GQ:DP:BSDP:ACN	./.:239,21,0:0:7:0,0,0,7:2,0
NC_009144.3	17536939	.	A	G	255	.	TA=3_prime_UTR_variant;TID=rna-XM_005602210.3;TGN=ABLIM1;NS=0;AN=0;AFS=0,0;OH=0.0;MAF=0.0	GT:PL:GQ:DP:BSDP:ACN	./.:243,21,0:0:7:0,0,7,0:2,0
NC_009144.3	17653745	.	T	C	255	.	TA=missense_variant;TID=rna-XM_023638924.1;TGN=AFAP1L2;TCO=651.1;TACH=S651P;NS=0;AN=0;AFS=0,0;OH=0.0;MAF=0.0	GT:PL:GQ:DP:BSDP:ACN	./.:205,18,0:0:6:0,6,0,0:2,0
NC_009144.3	17699657	.	GTT	GT	40	.	TYPE=INDEL;TA=5_prime_UTR_variant;TID=rna-XM_023638933.1;TGN=VWA2;NS=0;AN=0;AFS=0,0;OH=0.0;MAF=0.0	GT:PL:GQ:DP:ADP:ACN	./.:40,3,0:0:1:0,1:2,0
NC_009144.3	17704062	.	A	T	139	.	TA=5_prime_UTR_variant;TID=rna-XM_023638933.1;TGN=VWA2;NS=0;AN=0;AFS=0,0;OH=0.0;MAF=0.0	GT:PL:GQ:DP:BSDP:ACN	./.:139,12,0:0:4:0,0,0,4:2,0
NC_009144.3	17705315	.	G	T	135	.	TA=5_prime_UTR_variant;TID=rna-XM_023638933.1;TGN=VWA2;NS=0;AN=0;AFS=0,0;OH=0.0;MAF=0.0	GT:PL:GQ:DP:BSDP:ACN	./.:135,12,0:0:4:0,0,0,4:2,0
NC_009144.3	17706064	.	CTTGTT	CT	80	.	TYPE=INDEL;TA=5_prime_UTR_variant;TID=rna-XM_023638933.1;TGN=VWA2;NS=0;AN=0;AFS=0,0;OH=0.0;MAF=0.0	GT:PL:GQ:DP:ADP:ACN	./.:80,6,0:0:2:0,2:2,0
NC_009144.3	17706294	.	G	A	70	.	TA=5_prime_UTR_variant;TID=rna-XM_023638933.1;TGN=VWA2;NS=0;AN=0;AFS=0,0;OH=0.0;MAF=0.0	GT:PL:GQ:DP:BSDP:ACN	./.:70,6,0:0:2:2,0,0,0:2,0
NC_009144.3	17708443	.	A	G	70	.	TA=upstream_transcript_variant;TID=rna-XM_023638933.1;TGN=VWA2;NS=0;AN=0;AFS=0,0;OH=0.0;MAF=0.0	GT:PL:GQ:DP:BSDP:ACN	./.:70,6,0:0:2:0,0,2,0:2,0
NC_009144.3	17708718	.	TTCT	TT	40	.	TYPE=INDEL;TA=upstream_transcript_variant;TID=rna-XM_023638933.1;TGN=VWA2;NS=0;AN=0;AFS=0,0;OH=0.0;MAF=0.0	GT:PL:GQ:DP:ADP:ACN	./.:40,3,0:0:1:0,1:2,0
NC_009144.3	17725828	.	C	T	100	.	TA=missense_variant;TID=rna-XM_014733433.2;TGN=TDRD1;TCO=899.2;TACH=S899N;NS=0;AN=0;AFS=0,0;OH=0.0;MAF=0.0	GT:PL:GQ:DP:BSDP:ACN	./.:100,9,0:0:3:0,0,0,3:2,0
NC_009144.3	17757275	.	T	C	104	.	TA=5_prime_UTR_variant;TID=rna-XM_014733433.2;TGN=TDRD1;NS=0;AN=0;AFS=0,0;OH=0.0;MAF=0.0	GT:PL:GQ:DP:BSDP:ACN	./.:104,9,0:0:3:0,3,0,0:2,0
NC_009144.3	17760680	.	CC	CCCAGGGC	40	.	TYPE=INDEL;TA=5_prime_UTR_variant;TID=rna-XM_014733433.2;TGN=TDRD1;NS=0;AN=0;AFS=0,0;OH=0.0;MAF=0.0	GT:PL:GQ:DP:ADP:ACN	./.:40,3,0:0:1:0,1:2,0
NC_009144.3	17761843	.	A	G	51	.	TA=upstream_transcript_variant;TID=rna-XM_014733433.2;TGN=TDRD1;NS=0;AN=0;AFS=0,0;OH=0.0;MAF=0.0	GT:PL:GQ:DP:BSDP:ACN	./.:52,6,0:0:2:0,0,2,0:2,0
NC_009144.3	17765134	.	T	C	70	.	TA=5_prime_UTR_variant;TID=rna-XM_001495540.6;TGN=CCDC186;NS=0;AN=0;AFS=0,0;OH=0.0;MAF=0.0	GT:PL:GQ:DP:BSDP:ACN	./.:70,6,0:0:2:0,2,0,0:2,0
NC_009144.3	17767220	.	G	A	139	.	TA=5_prime_UTR_variant;TID=rna-XM_001495540.6;TGN=CCDC186;NS=0;AN=0;AFS=0,0;OH=0.0;MAF=0.0	GT:PL:GQ:DP:BSDP:ACN	./.:139,12,0:0:4:4,0,0,0:2,0
NC_009144.3	17768640	.	AG	AGG	80	.	TYPE=INDEL;TA=5_prime_UTR_variant;TID=rna-XM_001495540.6;TGN=CCDC186;NS=0;AN=0;AFS=0,0;OH=0.0;MAF=0.0	GT:PL:GQ:DP:ADP:ACN	./.:80,6,0:0:2:0,2:2,0
NC_009144.3	17768948	.	G	A	45	.	TA=5_prime_UTR_variant;TID=rna-XM_001495540.6;TGN=CCDC186;NS=0;AN=0;AFS=0,0;OH=0.0;MAF=0.0	GT:PL:GQ:DP:BSDP:ACN	./.:104,27,209:0:9:3,0,6,0:2,0
NC_009144.3	17768958	.	G	T	150	.	TA=5_prime_UTR_variant;TID=rna-XM_001495540.6;TGN=CCDC186;NS=0;AN=0;AFS=0,0;OH=0.0;MAF=0.0	GT:PL:GQ:DP:BSDP:ACN	./.:209,27,104:0:9:0,0,3,6:2,0
NC_009144.3	17769109	.	T	G	70	.	TA=5_prime_UTR_variant;TID=rna-XM_001495540.6;TGN=CCDC186;NS=0;AN=0;AFS=0,0;OH=0.0;MAF=0.0	GT:PL:GQ:DP:BSDP:ACN	./.:70,6,0:0:2:0,0,2,0:2,0
NC_009144.3	17770911	.	T	G	174	.	TA=5_prime_UTR_variant;TID=rna-XM_001495540.6;TGN=CCDC186;NS=0;AN=0;AFS=0,0;OH=0.0;MAF=0.0	GT:PL:GQ:DP:BSDP:ACN	./.:174,15,0:0:5:0,0,5,0:2,0
NC_009144.3	17773437	.	T	A	70	.	TA=5_prime_UTR_variant;TID=rna-XM_001495540.6;TGN=CCDC186;NS=0;AN=0;AFS=0,0;OH=0.0;MAF=0.0	GT:PL:GQ:DP:BSDP:ACN	./.:70,6,0:0:2:2,0,0,0:2,0
NC_009144.3	17816013	.	T	C	70	.	TA=3_prime_UTR_variant;TID=rna-XM_001495540.6;TGN=CCDC186;NS=0;AN=0;AFS=0,0;OH=0.0;MAF=0.0	GT:PL:GQ:DP:BSDP:ACN	./.:70,6,0:0:2:0,2,0,0:2,0
NC_009144.3	18015032	.	T	C	104	.	TA=3_prime_UTR_variant;TID=rna-XM_001495643.5;TGN=NHLRC2;NS=0;AN=0;AFS=0,0;OH=0.0;MAF=0.0	GT:PL:GQ:DP:BSDP:ACN	./.:104,9,0:0:3:0,3,0,0:2,0
NC_009144.3	18072237	.	C	G	115	.	TA=upstream_transcript_variant;TID=rna-XM_001495681.4;TGN=DCLRE1A;NS=0;AN=0;AFS=0,0;OH=0.0;MAF=0.0	GT:PL:GQ:DP:BSDP:ACN	./.:174,27,135:0:9:0,4,5,0:2,0
NC_009144.3	18078639	.	A	G	104	.	TA=synonymous_variant;TID=rna-XM_001495681.4;TGN=DCLRE1A;TCO=688.3;TACH=TK688TK;NS=0;AN=0;AFS=0,0;OH=0.0;MAF=0.0	GT:PL:GQ:DP:BSDP:ACN	./.:104,9,0:0:3:0,0,3,0:2,0
NC_009144.3	18086224	.	T	G	255	.	TA=splice_region_variant;TID=rna-XM_001495681.4;TGN=DCLRE1A;NS=0;AN=0;AFS=0,0;OH=0.0;MAF=0.0	GT:PL:GQ:DP:BSDP:ACN	./.:225,21,0:0:7:0,0,7,0:2,0
NC_009144.3	18155815	.	C	T	121	.	TA=5_prime_UTR_variant;TID=rna-XM_001498104.6;TGN=PLEKHS1;NS=0;AN=0;AFS=0,0;OH=0.0;MAF=0.0	GT:PL:GQ:DP:BSDP:ACN	./.:121,12,0:0:4:0,0,0,4:2,0
NC_009144.3	18156987	.	T	G	70	.	TA=5_prime_UTR_variant;TID=rna-XM_001498104.6;TGN=PLEKHS1;NS=0;AN=0;AFS=0,0;OH=0.0;MAF=0.0	GT:PL:GQ:DP:BSDP:ACN	./.:70,6,0:0:2:0,0,2,0:2,0
NC_009144.3	18158532	.	T	C	70	.	TA=5_prime_UTR_variant;TID=rna-XM_001498104.6;TGN=PLEKHS1;NS=0;AN=0;AFS=0,0;OH=0.0;MAF=0.0	GT:PL:GQ:DP:BSDP:ACN	./.:70,6,0:0:2:0,2,0,0:2,0
NC_009144.3	18176693	.	A	C	70	.	TA=3_prime_UTR_variant;TID=rna-XM_014733325.2;TGN=CASP7;NS=0;AN=0;AFS=0,0;OH=0.0;MAF=0.0	GT:PL:GQ:DP:BSDP:ACN	./.:70,6,0:0:2:0,2,0,0:2,0
NC_009144.3	18177212	.	TAAAAAAAAAAAAAAAAAAAAG	TAAAAAAAAAAAAAAAAAAG	77	.	TYPE=STR;TA=3_prime_UTR_variant;TID=rna-XM_014733325.2;TGN=CASP7;NS=0;AN=0;AFS=0,0;OH=0.0;MAF=0.0	GT:PL:GQ:DP:ADP:ACN	./.:161,57,121:0:6:2,3:2,0
NC_009144.3	18202079	.	G	A	70	.	TA=5_prime_UTR_variant;TID=rna-XM_014733325.2;TGN=CASP7;NS=0;AN=0;AFS=0,0;OH=0.0;MAF=0.0	GT:PL:GQ:DP:BSDP:ACN	./.:70,6,0:0:2:2,0,0,0:2,0
NC_009144.3	18202148	.	TA	TGGA	80	.	TYPE=INDEL;TA=5_prime_UTR_variant;TID=rna-XM_014733325.2;TGN=CASP7;NS=0;AN=0;AFS=0,0;OH=0.0;MAF=0.0	GT:PL:GQ:DP:ADP:ACN	./.:80,6,0:0:2:0,2:2,0
NC_009144.3	18202151	.	T	A	70	.	TA=5_prime_UTR_variant;TID=rna-XM_014733325.2;TGN=CASP7;NS=0;AN=0;AFS=0,0;OH=0.0;MAF=0.0	GT:PL:GQ:DP:BSDP:ACN	./.:70,6,0:0:2:2,0,0,0:2,0
NC_009144.3	18202153	.	A	G	66	.	TA=5_prime_UTR_variant;TID=rna-XM_014733325.2;TGN=CASP7;NS=0;AN=0;AFS=0,0;OH=0.0;MAF=0.0	GT:PL:GQ:DP:BSDP:ACN	./.:66,6,0:0:2:0,0,2,0:2,0
NC_009144.3	18202154	.	G	A	66	.	TA=5_prime_UTR_variant;TID=rna-XM_014733325.2;TGN=CASP7;NS=0;AN=0;AFS=0,0;OH=0.0;MAF=0.0	GT:PL:GQ:DP:BSDP:ACN	./.:66,6,0:0:2:2,0,0,0:2,0
NC_009144.3	18202612	.	A	T	51	.	TA=5_prime_UTR_variant;TID=rna-XM_014733325.2;TGN=CASP7;NS=0;AN=0;AFS=0,0;OH=0.0;MAF=0.0	GT:PL:GQ:DP:BSDP:ACN	./.:52,6,0:0:2:0,0,0,2:2,0
NC_009144.3	18202729	.	G	A	70	.	TA=5_prime_UTR_variant;TID=rna-XM_014733325.2;TGN=CASP7;NS=0;AN=0;AFS=0,0;OH=0.0;MAF=0.0	GT:PL:GQ:DP:BSDP:ACN	./.:70,6,0:0:2:2,0,0,0:2,0
NC_009144.3	18203196	.	T	C	66	.	TA=5_prime_UTR_variant;TID=rna-XM_014733325.2;TGN=CASP7;NS=0;AN=0;AFS=0,0;OH=0.0;MAF=0.0	GT:PL:GQ:DP:BSDP:ACN	./.:66,6,0:0:2:0,2,0,0:2,0
NC_009144.3	18203229	.	C	A	66	.	TA=5_prime_UTR_variant;TID=rna-XM_014733325.2;TGN=CASP7;NS=0;AN=0;AFS=0,0;OH=0.0;MAF=0.0	GT:PL:GQ:DP:BSDP:ACN	./.:66,6,0:0:2:2,0,0,0:2,0
NC_009144.3	18205747	.	T	C	70	.	TA=5_prime_UTR_variant;TID=rna-XM_014733325.2;TGN=CASP7;NS=0;AN=0;AFS=0,0;OH=0.0;MAF=0.0	GT:PL:GQ:DP:BSDP:ACN	./.:70,6,0:0:2:0,2,0,0:2,0
NC_009144.3	18205748	.	G	T	70	.	TA=5_prime_UTR_variant;TID=rna-XM_014733325.2;TGN=CASP7;NS=0;AN=0;AFS=0,0;OH=0.0;MAF=0.0	GT:PL:GQ:DP:BSDP:ACN	./.:70,6,0:0:2:0,0,0,2:2,0
NC_009144.3	18205896	.	G	C	70	.	TA=5_prime_UTR_variant;TID=rna-XM_014733325.2;TGN=CASP7;NS=0;AN=0;AFS=0,0;OH=0.0;MAF=0.0	GT:PL:GQ:DP:BSDP:ACN	./.:70,6,0:0:2:0,2,0,0:2,0
NC_009144.3	18253689	.	G	A	255	.	TA=missense_variant;TID=rna-XM_001495882.4;TGN=NRAP;TCO=772.1;TACH=E772K;NS=0;AN=0;AFS=0,0;OH=0.0;MAF=0.0	GT:PL:GQ:DP:BSDP:ACN	./.:205,18,0:0:6:6,0,0,0:2,0
NC_009144.3	18271856	.	A	G	70	.	TA=missense_variant;TID=rna-XM_001495882.4;TGN=NRAP;TCO=1339.2;TACH=D1339G;NS=0;AN=0;AFS=0,0;OH=0.0;MAF=0.0	GT:PL:GQ:DP:BSDP:ACN	./.:70,6,0:0:2:0,0,2,0:2,0
NC_009144.3	18285874	.	T	C	139	.	TA=exonic_splice_region_variant;TID=rna-XM_001495882.4;TGN=NRAP;NS=0;AN=0;AFS=0,0;OH=0.0;MAF=0.0	GT:PL:GQ:DP:BSDP:ACN	./.:139,12,0:0:4:0,4,0,0:2,0
NC_009144.3	18287132	.	A	G	100	.	TA=3_prime_UTR_variant;TID=rna-XM_023639126.1;TGN=HABP2;NS=0;AN=0;AFS=0,0;OH=0.0;MAF=0.0	GT:PL:GQ:DP:BSDP:ACN	./.:100,9,0:0:3:0,0,3,0:2,0
NC_009144.3	18844704	.	AGG	AG	40	.	TYPE=INDEL;TA=5_prime_UTR_variant;TID=rna-XM_023639143.1;TGN=TCF7L2;NS=0;AN=0;AFS=0,0;OH=0.0;MAF=0.0	GT:PL:GQ:DP:ADP:ACN	./.:40,3,0:0:1:0,1:2,0
NC_009144.3	18845686	.	CTT	CTTT	37	.	TYPE=INDEL;TA=upstream_transcript_variant;TID=rna-XM_023639143.1;TGN=TCF7L2;NS=0;AN=0;AFS=0,0;OH=0.0;MAF=0.0	GT:PL:GQ:DP:ADP:ACN	./.:121,53,121:0:5:2,2:2,0
NC_009144.3	18955069	.	CAA	CA	79	.	TYPE=INDEL;TA=3_prime_UTR_variant;TID=rna-XM_001498407.5;TGN=VTI1A;NS=0;AN=0;AFS=0,0;OH=0.0;MAF=0.0	GT:PL:GQ:DP:ADP:ACN	./.:80,7,1:0:2:0,2:2,0
NC_009144.3	18957072	.	C	T	66	.	TA=3_prime_UTR_variant;TID=rna-XM_001498407.5;TGN=VTI1A;NS=0;AN=0;AFS=0,0;OH=0.0;MAF=0.0	GT:PL:GQ:DP:BSDP:ACN	./.:66,6,0:0:2:0,0,0,2:2,0
NC_009144.3	18960618	.	C	T	55	.	TA=3_prime_UTR_variant;TID=rna-XM_005602229.3;TGN=VTI1A;NS=0;AN=0;AFS=0,0;OH=0.0;MAF=0.0	GT:PL:GQ:DP:BSDP:ACN	./.:105,18,86:0:6:0,3,0,3:2,0
NC_009144.3	18970166	.	A	G	51	.	TA=3_prime_UTR_variant;TID=rna-XM_005602229.3;TGN=VTI1A;NS=0;AN=0;AFS=0,0;OH=0.0;MAF=0.0	GT:PL:GQ:DP:BSDP:ACN	./.:52,6,0:0:2:0,0,2,0:2,0
NC_009144.3	18979145	.	A	G	70	.	TA=3_prime_UTR_variant;TID=rna-XM_005602229.3;TGN=VTI1A;NS=0;AN=0;AFS=0,0;OH=0.0;MAF=0.0	GT:PL:GQ:DP:BSDP:ACN	./.:70,6,0:0:2:0,0,2,0:2,0
NC_009144.3	18983107	.	G	A	70	.	TA=3_prime_UTR_variant;TID=rna-XM_005602229.3;TGN=VTI1A;NS=0;AN=0;AFS=0,0;OH=0.0;MAF=0.0	GT:PL:GQ:DP:BSDP:ACN	./.:70,6,0:0:2:2,0,0,0:2,0
NC_009144.3	18992408	.	AT	ATT	40	.	TYPE=INDEL;TA=3_prime_UTR_variant;TID=rna-XM_005602229.3;TGN=VTI1A;NS=0;AN=0;AFS=0,0;OH=0.0;MAF=0.0	GT:PL:GQ:DP:ADP:ACN	./.:40,3,0:0:1:0,1:2,0
NC_009144.3	19000030	.	TG	GGG	40	.	TYPE=INDEL;TA=3_prime_UTR_variant;TID=rna-XM_005602229.3;TGN=VTI1A;NS=0;AN=0;AFS=0,0;OH=0.0;MAF=0.0	GT:PL:GQ:DP:ADP:ACN	./.:40,3,0:0:1:0,1:2,0
NC_009144.3	19001435	.	TAAAAAAAAAAAAAAAG	TAAAAAAAAAAAAAAG	37	.	TYPE=STR;TA=3_prime_UTR_variant;TID=rna-XM_005602229.3;TGN=VTI1A;NS=0;AN=0;AFS=0,0;OH=0.0;MAF=0.0	GT:PL:GQ:DP:ADP:ACN	./.:121,57,161:0:6:3,2:2,0
NC_009144.3	19001494	.	GA	GAA	185	.	TYPE=INDEL;TA=3_prime_UTR_variant;TID=rna-XM_005602229.3;TGN=VTI1A;NS=0;AN=0;AFS=0,0;OH=0.0;MAF=0.0	GT:PL:GQ:DP:ADP:ACN	./.:240,28,121:0:9:3,6:2,0
NC_009144.3	19004859	.	A	G	104	.	TA=3_prime_UTR_variant;TID=rna-XM_005602229.3;TGN=VTI1A;NS=0;AN=0;AFS=0,0;OH=0.0;MAF=0.0	GT:PL:GQ:DP:BSDP:ACN	./.:104,9,0:0:3:0,0,3,0:2,0
NC_009144.3	19007056	.	AT	ATT	80	.	TYPE=INDEL;TA=3_prime_UTR_variant;TID=rna-XM_005602229.3;TGN=VTI1A;NS=0;AN=0;AFS=0,0;OH=0.0;MAF=0.0	GT:PL:GQ:DP:ADP:ACN	./.:80,6,0:0:2:0,2:2,0
NC_009144.3	19009651	.	G	A	70	.	TA=3_prime_UTR_variant;TID=rna-XM_005602229.3;TGN=VTI1A;NS=0;AN=0;AFS=0,0;OH=0.0;MAF=0.0	GT:PL:GQ:DP:BSDP:ACN	./.:70,6,0:0:2:2,0,0,0:2,0
NC_009144.3	19016057	.	GA	GAA	40	.	TYPE=INDEL;TA=3_prime_UTR_variant;TID=rna-XM_005602229.3;TGN=VTI1A;NS=0;AN=0;AFS=0,0;OH=0.0;MAF=0.0	GT:PL:GQ:DP:ADP:ACN	./.:40,3,0:0:1:0,1:2,0
NC_009144.3	19024204	.	CAAA	CA	40	.	TYPE=INDEL;TA=3_prime_UTR_variant;TID=rna-XM_005602229.3;TGN=VTI1A;NS=0;AN=0;AFS=0,0;OH=0.0;MAF=0.0	GT:PL:GQ:DP:ADP:ACN	./.:40,3,0:0:1:0,1:2,0
NC_009144.3	19073685	.	G	T	51	.	TA=3_prime_UTR_variant;TID=rna-XM_005602229.3;TGN=VTI1A;NS=0;AN=0;AFS=0,0;OH=0.0;MAF=0.0	GT:PL:GQ:DP:BSDP:ACN	./.:52,6,0:0:2:0,0,0,2:2,0
NC_009144.3	19076508	.	CT	CTGT	120	.	TYPE=INDEL;TA=3_prime_UTR_variant;TID=rna-XM_005602229.3;TGN=VTI1A;NS=0;AN=0;AFS=0,0;OH=0.0;MAF=0.0	GT:PL:GQ:DP:ADP:ACN	./.:120,9,0:0:3:0,3:2,0
NC_009144.3	19077851	.	AC	ACCAAAACTTTCATCA	40	.	TYPE=INDEL;TA=3_prime_UTR_variant;TID=rna-XM_005602229.3;TGN=VTI1A;NS=0;AN=0;AFS=0,0;OH=0.0;MAF=0.0	GT:PL:GQ:DP:ADP:ACN	./.:40,3,0:0:1:0,1:2,0
NC_009144.3	19078940	.	AT	ATT	40	.	TYPE=INDEL;TA=3_prime_UTR_variant;TID=rna-XM_005602229.3;TGN=VTI1A;NS=0;AN=0;AFS=0,0;OH=0.0;MAF=0.0	GT:PL:GQ:DP:ADP:ACN	./.:40,3,0:0:1:0,1:2,0
NC_009144.3	19082443	.	GA	GATTA	80	.	TYPE=INDEL;TA=3_prime_UTR_variant;TID=rna-XM_005602229.3;TGN=VTI1A;NS=0;AN=0;AFS=0,0;OH=0.0;MAF=0.0	GT:PL:GQ:DP:ADP:ACN	./.:80,6,0:0:2:0,2:2,0
NC_009144.3	19088638	.	G	T	70	.	TA=3_prime_UTR_variant;TID=rna-XM_005602229.3;TGN=VTI1A;NS=0;AN=0;AFS=0,0;OH=0.0;MAF=0.0	GT:PL:GQ:DP:BSDP:ACN	./.:70,6,0:0:2:0,0,0,2:2,0
NC_009144.3	19091881	.	AT	ATGGCCCCT	39	.	TYPE=INDEL;TA=3_prime_UTR_variant;TID=rna-XM_005602229.3;TGN=VTI1A;NS=0;AN=0;AFS=0,0;OH=0.0;MAF=0.0	GT:PL:GQ:DP:ADP:ACN	./.:40,4,1:0:1:0,1:2,0
NC_009144.3	19296468	.	G	A	70	.	TA=upstream_transcript_variant;TID=rna-XM_023639354.1;TGN=ZDHHC6;NS=0;AN=0;AFS=0,0;OH=0.0;MAF=0.0	GT:PL:GQ:DP:BSDP:ACN	./.:70,6,0:0:2:2,0,0,0:2,0
NC_009144.3	19313163	.	C	T	70	.	TA=3_prime_UTR_variant;TID=rna-XM_001915998.5;TGN=ACSL5;NS=0;AN=0;AFS=0,0;OH=0.0;MAF=0.0	GT:PL:GQ:DP:BSDP:ACN	./.:70,6,0:0:2:0,0,0,2:2,0
NC_009144.3	19338796	.	GACACACACACACACA	GA	40	.	TYPE=INDEL;TA=5_prime_UTR_variant;TID=rna-XM_001915998.5;TGN=ACSL5;NS=0;AN=0;AFS=0,0;OH=0.0;MAF=0.0	GT:PL:GQ:DP:ADP:ACN	./.:40,3,0:0:1:0,1:2,0
NC_009144.3	19338959	.	A	G	70	.	TA=5_prime_UTR_variant;TID=rna-XM_001915998.5;TGN=ACSL5;NS=0;AN=0;AFS=0,0;OH=0.0;MAF=0.0	GT:PL:GQ:DP:BSDP:ACN	./.:70,6,0:0:2:0,0,2,0:2,0
NC_009144.3	19345275	.	TG	TGG	80	.	TYPE=INDEL;TA=5_prime_UTR_variant;TID=rna-XM_001915998.5;TGN=ACSL5;NS=0;AN=0;AFS=0,0;OH=0.0;MAF=0.0	GT:PL:GQ:DP:ADP:ACN	./.:80,6,0:0:2:0,2:2,0
NC_009144.3	19345419	.	ATGT	AT	120	.	TYPE=INDEL;TA=5_prime_UTR_variant;TID=rna-XM_001915998.5;TGN=ACSL5;NS=0;AN=0;AFS=0,0;OH=0.0;MAF=0.0	GT:PL:GQ:DP:ADP:ACN	./.:120,9,0:0:3:0,3:2,0
NC_009144.3	19347348	.	C	G	86	.	TA=5_prime_UTR_variant;TID=rna-XM_001915998.5;TGN=ACSL5;NS=0;AN=0;AFS=0,0;OH=0.0;MAF=0.0	GT:PL:GQ:DP:BSDP:ACN	./.:86,9,0:0:3:0,0,3,0:2,0
NC_009144.3	19347390	.	G	T	70	.	TA=5_prime_UTR_variant;TID=rna-XM_001915998.5;TGN=ACSL5;NS=0;AN=0;AFS=0,0;OH=0.0;MAF=0.0	GT:PL:GQ:DP:BSDP:ACN	./.:70,6,0:0:2:0,0,0,2:2,0
NC_009144.3	19350711	.	ACC	AC	40	.	TYPE=INDEL;TA=5_prime_UTR_variant;TID=rna-XM_001915998.5;TGN=ACSL5;NS=0;AN=0;AFS=0,0;OH=0.0;MAF=0.0	GT:PL:GQ:DP:ADP:ACN	./.:40,3,0:0:1:0,1:2,0
NC_009144.3	19353084	.	ATT	AT	120	.	TYPE=INDEL;TA=5_prime_UTR_variant;TID=rna-XM_001915998.5;TGN=ACSL5;NS=0;AN=0;AFS=0,0;OH=0.0;MAF=0.0	GT:PL:GQ:DP:ADP:ACN	./.:120,9,0:0:3:0,3:2,0
NC_009144.3	19354311	.	T	C	139	.	TA=5_prime_UTR_variant;TID=rna-XM_005602230.3;TGN=ACSL5;NS=0;AN=0;AFS=0,0;OH=0.0;MAF=0.0	GT:PL:GQ:DP:BSDP:ACN	./.:139,12,0:0:4:0,4,0,0:2,0
NC_009144.3	19356551	.	AGA	AA	40	.	TYPE=INDEL;TA=5_prime_UTR_variant;TID=rna-XM_014733062.2;TGN=ACSL5;NS=0;AN=0;AFS=0,0;OH=0.0;MAF=0.0	GT:PL:GQ:DP:ADP:ACN	./.:40,3,0:0:1:0,1:2,0
NC_009144.3	19356745	.	A	C	139	.	TA=5_prime_UTR_variant;TID=rna-XM_014733062.2;TGN=ACSL5;NS=0;AN=0;AFS=0,0;OH=0.0;MAF=0.0	GT:PL:GQ:DP:BSDP:ACN	./.:139,12,0:0:4:0,4,0,0:2,0
NC_009144.3	19357168	.	C	T	104	.	TA=5_prime_UTR_variant;TID=rna-XM_014733062.2;TGN=ACSL5;NS=0;AN=0;AFS=0,0;OH=0.0;MAF=0.0	GT:PL:GQ:DP:BSDP:ACN	./.:104,9,0:0:3:0,0,0,3:2,0
NC_009144.3	19364935	.	C	T	139	.	TA=5_prime_UTR_variant;TID=rna-XM_014733062.2;TGN=ACSL5;NS=0;AN=0;AFS=0,0;OH=0.0;MAF=0.0	GT:PL:GQ:DP:BSDP:ACN	./.:139,12,0:0:4:0,0,0,4:2,0
NC_009144.3	19365627	.	A	G	70	.	TA=5_prime_UTR_variant;TID=rna-XM_014733062.2;TGN=ACSL5;NS=0;AN=0;AFS=0,0;OH=0.0;MAF=0.0	GT:PL:GQ:DP:BSDP:ACN	./.:70,6,0:0:2:0,0,2,0:2,0
NC_009144.3	19365701	.	TAA	TA	80	.	TYPE=INDEL;TA=5_prime_UTR_variant;TID=rna-XM_014733062.2;TGN=ACSL5;NS=0;AN=0;AFS=0,0;OH=0.0;MAF=0.0	GT:PL:GQ:DP:ADP:ACN	./.:80,6,0:0:2:0,2:2,0
NC_009144.3	19366665	.	T	G	66	.	TA=5_prime_UTR_variant;TID=rna-XM_014733062.2;TGN=ACSL5;NS=0;AN=0;AFS=0,0;OH=0.0;MAF=0.0	GT:PL:GQ:DP:BSDP:ACN	./.:66,6,0:0:2:0,0,2,0:2,0
NC_009144.3	19367269	.	C	G	70	.	TA=5_prime_UTR_variant;TID=rna-XM_014733062.2;TGN=ACSL5;NS=0;AN=0;AFS=0,0;OH=0.0;MAF=0.0	GT:PL:GQ:DP:BSDP:ACN	./.:70,6,0:0:2:0,0,2,0:2,0
NC_009144.3	19367813	.	C	T	70	.	TA=synonymous_variant;TID=rna-XM_023625333.1;TGN=LOC100068630;TCO=52.3;TACH=AP52AP;NS=0;AN=0;AFS=0,0;OH=0.0;MAF=0.0	GT:PL:GQ:DP:BSDP:ACN	./.:70,6,0:0:2:0,0,0,2:2,0
NC_009144.3	19368656	.	C	T	255	.	TA=5_prime_UTR_variant;TID=rna-XM_014733062.2;TGN=ACSL5;NS=0;AN=0;AFS=0,0;OH=0.0;MAF=0.0	GT:PL:GQ:DP:BSDP:ACN	./.:205,18,0:0:6:0,0,0,6:2,0
NC_009144.3	19369293	.	T	G	70	.	TA=5_prime_UTR_variant;TID=rna-XM_014733062.2;TGN=ACSL5;NS=0;AN=0;AFS=0,0;OH=0.0;MAF=0.0	GT:PL:GQ:DP:BSDP:ACN	./.:70,6,0:0:2:0,0,2,0:2,0
NC_009144.3	19370184	.	A	G	104	.	TA=5_prime_UTR_variant;TID=rna-XM_014733062.2;TGN=ACSL5;NS=0;AN=0;AFS=0,0;OH=0.0;MAF=0.0	GT:PL:GQ:DP:BSDP:ACN	./.:104,9,0:0:3:0,0,3,0:2,0
NC_009144.3	19371715	.	T	C	51	.	TA=5_prime_UTR_variant;TID=rna-XM_014733062.2;TGN=ACSL5;NS=0;AN=0;AFS=0,0;OH=0.0;MAF=0.0	GT:PL:GQ:DP:BSDP:ACN	./.:52,6,0:0:2:0,2,0,0:2,0
NC_009144.3	19371785	.	A	G	70	.	TA=5_prime_UTR_variant;TID=rna-XM_014733062.2;TGN=ACSL5;NS=0;AN=0;AFS=0,0;OH=0.0;MAF=0.0	GT:PL:GQ:DP:BSDP:ACN	./.:70,6,0:0:2:0,0,2,0:2,0
NC_009144.3	19372708	.	A	G	104	.	TA=5_prime_UTR_variant;TID=rna-XM_014733062.2;TGN=ACSL5;NS=0;AN=0;AFS=0,0;OH=0.0;MAF=0.0	GT:PL:GQ:DP:BSDP:ACN	./.:104,9,0:0:3:0,0,3,0:2,0
NC_009144.3	19373031	.	G	A	121	.	TA=5_prime_UTR_variant;TID=rna-XM_014733062.2;TGN=ACSL5;NS=0;AN=0;AFS=0,0;OH=0.0;MAF=0.0	GT:PL:GQ:DP:BSDP:ACN	./.:121,12,0:0:4:4,0,0,0:2,0
NC_009144.3	19373114	.	A	C	70	.	TA=5_prime_UTR_variant;TID=rna-XM_014733062.2;TGN=ACSL5;NS=0;AN=0;AFS=0,0;OH=0.0;MAF=0.0	GT:PL:GQ:DP:BSDP:ACN	./.:70,6,0:0:2:0,2,0,0:2,0
NC_009144.3	19373270	.	C	T	255	.	TA=5_prime_UTR_variant;TID=rna-XM_014733062.2;TGN=ACSL5;NS=0;AN=0;AFS=0,0;OH=0.0;MAF=0.0	GT:PL:GQ:DP:BSDP:ACN	./.:209,18,0:0:6:0,0,0,6:2,0
NC_009144.3	19373286	.	C	A	197	.	TA=5_prime_UTR_variant;TID=rna-XM_014733062.2;TGN=ACSL5;NS=0;AN=0;AFS=0,0;OH=0.0;MAF=0.0	GT:PL:GQ:DP:BSDP:ACN	./.:197,18,0:0:6:6,0,0,0:2,0
NC_009144.3	19373520	.	A	G	135	.	TA=5_prime_UTR_variant;TID=rna-XM_014733062.2;TGN=ACSL5;NS=0;AN=0;AFS=0,0;OH=0.0;MAF=0.0	GT:PL:GQ:DP:BSDP:ACN	./.:135,12,0:0:4:0,0,4,0:2,0
NC_009144.3	19373753	.	G	A	70	.	TA=synonymous_variant;TID=rna-XM_023625333.1;TGN=LOC100068630;TCO=332.3;TACH=GP332GP;NS=0;AN=0;AFS=0,0;OH=0.0;MAF=0.0	GT:PL:GQ:DP:BSDP:ACN	./.:70,6,0:0:2:2,0,0,0:2,0
NC_009144.3	19373820	.	C	T	86	.	TA=5_prime_UTR_variant;TID=rna-XM_014733062.2;TGN=ACSL5;NS=0;AN=0;AFS=0,0;OH=0.0;MAF=0.0	GT:PL:GQ:DP:BSDP:ACN	./.:139,21,104:0:7:0,3,0,4:2,0
NC_009144.3	19374114	.	A	G	96	.	TA=5_prime_UTR_variant;TID=rna-XM_014733062.2;TGN=ACSL5;NS=0;AN=0;AFS=0,0;OH=0.0;MAF=0.0	GT:PL:GQ:DP:BSDP:ACN	./.:96,9,0:0:3:0,0,3,0:2,0
NC_009144.3	19374118	.	A	G	82	.	TA=5_prime_UTR_variant;TID=rna-XM_014733062.2;TGN=ACSL5;NS=0;AN=0;AFS=0,0;OH=0.0;MAF=0.0	GT:PL:GQ:DP:BSDP:ACN	./.:82,9,0:0:3:0,0,3,0:2,0
NC_009144.3	19375014	.	G	T	54	.	TA=5_prime_UTR_variant;TID=rna-XM_014733062.2;TGN=ACSL5;NS=0;AN=0;AFS=0,0;OH=0.0;MAF=0.0	GT:PL:GQ:DP:BSDP:ACN	./.:104,18,104:0:6:0,0,3,3:2,0
NC_009144.3	19375318	.	C	T	54	.	TA=synonymous_variant;TID=rna-XM_023625333.1;TGN=LOC100068630;TCO=380.3;TACH=VG380VG;NS=0;AN=0;AFS=0,0;OH=0.0;MAF=0.0	GT:PL:GQ:DP:BSDP:ACN	./.:104,18,100:0:6:0,3,0,3:2,0
NC_009144.3	19408992	.	A	G	174	.	TA=missense_variant;TID=rna-XM_023625333.1;TGN=LOC100068630;TCO=830.1;TACH=M830V;NS=0;AN=0;AFS=0,0;OH=0.0;MAF=0.0	GT:PL:GQ:DP:BSDP:ACN	./.:174,15,0:0:5:0,0,5,0:2,0
NC_009144.3	19420225	.	T	C	174	.	TA=3_prime_UTR_variant;TID=rna-XM_023639397.1;TGN=TECTB;NS=0;AN=0;AFS=0,0;OH=0.0;MAF=0.0	GT:PL:GQ:DP:BSDP:ACN	./.:174,15,0:0:5:0,5,0,0:2,0
NC_009144.3	19421445	.	G	A	70	.	TA=3_prime_UTR_variant;TID=rna-XM_023639397.1;TGN=TECTB;NS=0;AN=0;AFS=0,0;OH=0.0;MAF=0.0	GT:PL:GQ:DP:BSDP:ACN	./.:70,6,0:0:2:2,0,0,0:2,0
NC_009144.3	19498623	.	TAA	TA	80	.	TYPE=INDEL;TA=5_prime_UTR_variant;TID=rna-XM_014733267.2;TGN=GPAM;NS=0;AN=0;AFS=0,0;OH=0.0;MAF=0.0	GT:PL:GQ:DP:ADP:ACN	./.:80,6,0:0:2:0,2:2,0
NC_009144.3	19500644	.	T	C	70	.	TA=5_prime_UTR_variant;TID=rna-XM_014733267.2;TGN=GPAM;NS=0;AN=0;AFS=0,0;OH=0.0;MAF=0.0	GT:PL:GQ:DP:BSDP:ACN	./.:70,6,0:0:2:0,2,0,0:2,0
NC_009144.3	19504346	.	TG	TGG	40	.	TYPE=INDEL;TA=5_prime_UTR_variant;TID=rna-XM_014733267.2;TGN=GPAM;NS=0;AN=0;AFS=0,0;OH=0.0;MAF=0.0	GT:PL:GQ:DP:ADP:ACN	./.:40,3,0:0:1:0,1:2,0
NC_009144.3	19504574	.	CTT	CT	40	.	TYPE=INDEL;TA=5_prime_UTR_variant;TID=rna-XM_014733267.2;TGN=GPAM;NS=0;AN=0;AFS=0,0;OH=0.0;MAF=0.0	GT:PL:GQ:DP:ADP:ACN	./.:40,3,0:0:1:0,1:2,0
NC_009144.3	19506265	.	C	T	70	.	TA=5_prime_UTR_variant;TID=rna-XM_014733267.2;TGN=GPAM;NS=0;AN=0;AFS=0,0;OH=0.0;MAF=0.0	GT:PL:GQ:DP:BSDP:ACN	./.:70,6,0:0:2:0,0,0,2:2,0
NC_009144.3	19508221	.	G	A	174	.	TA=5_prime_UTR_variant;TID=rna-XM_014733267.2;TGN=GPAM;NS=0;AN=0;AFS=0,0;OH=0.0;MAF=0.0	GT:PL:GQ:DP:BSDP:ACN	./.:174,15,0:0:5:5,0,0,0:2,0
NC_009144.3	19508427	.	C	T	139	.	TA=5_prime_UTR_variant;TID=rna-XM_014733267.2;TGN=GPAM;NS=0;AN=0;AFS=0,0;OH=0.0;MAF=0.0	GT:PL:GQ:DP:BSDP:ACN	./.:139,12,0:0:4:0,0,0,4:2,0
NC_009144.3	19511161	.	A	G	70	.	TA=5_prime_UTR_variant;TID=rna-XM_014733267.2;TGN=GPAM;NS=0;AN=0;AFS=0,0;OH=0.0;MAF=0.0	GT:PL:GQ:DP:BSDP:ACN	./.:70,6,0:0:2:0,0,2,0:2,0
NC_009144.3	19514827	.	T	C	139	.	TA=5_prime_UTR_variant;TID=rna-XM_014733267.2;TGN=GPAM;NS=0;AN=0;AFS=0,0;OH=0.0;MAF=0.0	GT:PL:GQ:DP:BSDP:ACN	./.:139,12,0:0:4:0,4,0,0:2,0
NC_009144.3	19514983	.	G	A	139	.	TA=5_prime_UTR_variant;TID=rna-XM_014733267.2;TGN=GPAM;NS=0;AN=0;AFS=0,0;OH=0.0;MAF=0.0	GT:PL:GQ:DP:BSDP:ACN	./.:139,12,0:0:4:4,0,0,0:2,0
NC_009144.3	19515100	.	C	T	70	.	TA=5_prime_UTR_variant;TID=rna-XM_014733267.2;TGN=GPAM;NS=0;AN=0;AFS=0,0;OH=0.0;MAF=0.0	GT:PL:GQ:DP:BSDP:ACN	./.:70,6,0:0:2:0,0,0,2:2,0
NC_009144.3	19515219	.	C	T	70	.	TA=5_prime_UTR_variant;TID=rna-XM_014733267.2;TGN=GPAM;NS=0;AN=0;AFS=0,0;OH=0.0;MAF=0.0	GT:PL:GQ:DP:BSDP:ACN	./.:70,6,0:0:2:0,0,0,2:2,0
NC_009144.3	19515605	.	C	A	70	.	TA=5_prime_UTR_variant;TID=rna-XM_014733267.2;TGN=GPAM;NS=0;AN=0;AFS=0,0;OH=0.0;MAF=0.0	GT:PL:GQ:DP:BSDP:ACN	./.:70,6,0:0:2:2,0,0,0:2,0
NC_009144.3	19516857	.	C	T	104	.	TA=5_prime_UTR_variant;TID=rna-XM_014733267.2;TGN=GPAM;NS=0;AN=0;AFS=0,0;OH=0.0;MAF=0.0	GT:PL:GQ:DP:BSDP:ACN	./.:104,9,0:0:3:0,0,0,3:2,0
NC_009144.3	19517594	.	A	C	86	.	TA=5_prime_UTR_variant;TID=rna-XM_014733267.2;TGN=GPAM;NS=0;AN=0;AFS=0,0;OH=0.0;MAF=0.0	GT:PL:GQ:DP:BSDP:ACN	./.:86,9,0:0:3:0,3,0,0:2,0
NC_009144.3	19518187	.	T	C	70	.	TA=5_prime_UTR_variant;TID=rna-XM_014733267.2;TGN=GPAM;NS=0;AN=0;AFS=0,0;OH=0.0;MAF=0.0	GT:PL:GQ:DP:BSDP:ACN	./.:70,6,0:0:2:0,2,0,0:2,0
NC_009144.3	19518234	.	T	C	66	.	TA=5_prime_UTR_variant;TID=rna-XM_014733267.2;TGN=GPAM;NS=0;AN=0;AFS=0,0;OH=0.0;MAF=0.0	GT:PL:GQ:DP:BSDP:ACN	./.:66,6,0:0:2:0,2,0,0:2,0
NC_009144.3	19518422	.	GAGTG	GT	40	.	TYPE=INDEL;TA=5_prime_UTR_variant;TID=rna-XM_014733267.2;TGN=GPAM;NS=0;AN=0;AFS=0,0;OH=0.0;MAF=0.0	GT:PL:GQ:DP:ADP:ACN	./.:40,3,0:0:1:0,1:2,0
NC_009144.3	19518867	.	T	C	86	.	TA=5_prime_UTR_variant;TID=rna-XM_014733267.2;TGN=GPAM;NS=0;AN=0;AFS=0,0;OH=0.0;MAF=0.0	GT:PL:GQ:DP:BSDP:ACN	./.:86,9,0:0:3:0,3,0,0:2,0
NC_009144.3	19519999	.	C	T	104	.	TA=5_prime_UTR_variant;TID=rna-XM_014733267.2;TGN=GPAM;NS=0;AN=0;AFS=0,0;OH=0.0;MAF=0.0	GT:PL:GQ:DP:BSDP:ACN	./.:104,9,0:0:3:0,0,0,3:2,0
NC_009144.3	19521006	.	C	A	70	.	TA=5_prime_UTR_variant;TID=rna-XM_014733267.2;TGN=GPAM;NS=0;AN=0;AFS=0,0;OH=0.0;MAF=0.0	GT:PL:GQ:DP:BSDP:ACN	./.:70,6,0:0:2:2,0,0,0:2,0
NC_009144.3	19521261	.	CCTAC	CC	80	.	TYPE=INDEL;TA=5_prime_UTR_variant;TID=rna-XM_014733267.2;TGN=GPAM;NS=0;AN=0;AFS=0,0;OH=0.0;MAF=0.0	GT:PL:GQ:DP:ADP:ACN	./.:80,6,0:0:2:0,2:2,0
NC_009144.3	19521652	.	G	A	51	.	TA=5_prime_UTR_variant;TID=rna-XM_014733267.2;TGN=GPAM;NS=0;AN=0;AFS=0,0;OH=0.0;MAF=0.0	GT:PL:GQ:DP:BSDP:ACN	./.:52,6,0:0:2:2,0,0,0:2,0
NC_009144.3	19521783	.	G	A	70	.	TA=5_prime_UTR_variant;TID=rna-XM_014733267.2;TGN=GPAM;NS=0;AN=0;AFS=0,0;OH=0.0;MAF=0.0	GT:PL:GQ:DP:BSDP:ACN	./.:70,6,0:0:2:2,0,0,0:2,0
NC_009144.3	19521793	.	G	C	70	.	TA=5_prime_UTR_variant;TID=rna-XM_014733267.2;TGN=GPAM;NS=0;AN=0;AFS=0,0;OH=0.0;MAF=0.0	GT:PL:GQ:DP:BSDP:ACN	./.:70,6,0:0:2:0,2,0,0:2,0
NC_009144.3	19522419	.	G	A	70	.	TA=5_prime_UTR_variant;TID=rna-XM_014733267.2;TGN=GPAM;NS=0;AN=0;AFS=0,0;OH=0.0;MAF=0.0	GT:PL:GQ:DP:BSDP:ACN	./.:70,6,0:0:2:2,0,0,0:2,0
NC_009144.3	19523279	.	G	A	70	.	TA=5_prime_UTR_variant;TID=rna-XM_001496479.5;TGN=GPAM;NS=0;AN=0;AFS=0,0;OH=0.0;MAF=0.0	GT:PL:GQ:DP:BSDP:ACN	./.:70,6,0:0:2:2,0,0,0:2,0
NC_009144.3	19523740	.	G	T	66	.	TA=5_prime_UTR_variant;TID=rna-XM_001496479.5;TGN=GPAM;NS=0;AN=0;AFS=0,0;OH=0.0;MAF=0.0	GT:PL:GQ:DP:BSDP:ACN	./.:66,6,0:0:2:0,0,0,2:2,0
NC_009144.3	19544363	.	T	C	104	.	TA=synonymous_variant;TID=rna-XM_001496479.5;TGN=GPAM;TCO=543.3;TACH=CV543CV;NS=0;AN=0;AFS=0,0;OH=0.0;MAF=0.0	GT:PL:GQ:DP:BSDP:ACN	./.:104,9,0:0:3:0,3,0,0:2,0
NC_009144.3	19546683	.	G	A	139	.	TA=synonymous_variant;TID=rna-XM_001496479.5;TGN=GPAM;TCO=641.3;TACH=QV641QV;NS=0;AN=0;AFS=0,0;OH=0.0;MAF=0.0	GT:PL:GQ:DP:BSDP:ACN	./.:139,12,0:0:4:4,0,0,0:2,0
NC_009144.3	19551194	.	C	T	66	.	TA=3_prime_UTR_variant;TID=rna-XM_001496479.5;TGN=GPAM;NS=0;AN=0;AFS=0,0;OH=0.0;MAF=0.0	GT:PL:GQ:DP:BSDP:ACN	./.:66,6,0:0:2:0,0,0,2:2,0
NC_009144.3	19551721	.	C	T	86	.	TA=3_prime_UTR_variant;TID=rna-XM_001496479.5;TGN=GPAM;NS=0;AN=0;AFS=0,0;OH=0.0;MAF=0.0	GT:PL:GQ:DP:BSDP:ACN	./.:86,9,0:0:3:0,0,0,3:2,0
NC_009144.3	19552336	.	C	T	70	.	TA=3_prime_UTR_variant;TID=rna-XM_001496479.5;TGN=GPAM;NS=0;AN=0;AFS=0,0;OH=0.0;MAF=0.0	GT:PL:GQ:DP:BSDP:ACN	./.:70,6,0:0:2:0,0,0,2:2,0
NC_009144.3	19555017	.	A	G	104	.	TA=downstream_transcript_variant;TID=rna-XM_001496479.5;TGN=GPAM;NS=0;AN=0;AFS=0,0;OH=0.0;MAF=0.0	GT:PL:GQ:DP:BSDP:ACN	./.:104,9,0:0:3:0,0,3,0:2,0
NC_009144.3	19555019	.	G	A	104	.	TA=downstream_transcript_variant;TID=rna-XM_001496479.5;TGN=GPAM;NS=0;AN=0;AFS=0,0;OH=0.0;MAF=0.0	GT:PL:GQ:DP:BSDP:ACN	./.:104,9,0:0:3:3,0,0,0:2,0
NC_009144.3	19555059	.	G	A	70	.	TA=downstream_transcript_variant;TID=rna-XM_001496479.5;TGN=GPAM;NS=0;AN=0;AFS=0,0;OH=0.0;MAF=0.0	GT:PL:GQ:DP:BSDP:ACN	./.:70,6,0:0:2:2,0,0,0:2,0
NC_009144.3	20481588	.	T	C	70	.	TA=5_prime_UTR_variant;TID=rna-XM_023639450.1;TGN=ADRA2A;NS=0;AN=0;AFS=0,0;OH=0.0;MAF=0.0	GT:PL:GQ:DP:BSDP:ACN	./.:70,6,0:0:2:0,2,0,0:2,0
NC_009144.3	20508803	.	C	G	70	.	TA=3_prime_UTR_variant;TID=rna-XM_023639500.1;TGN=SHOC2;NS=0;AN=0;AFS=0,0;OH=0.0;MAF=0.0	GT:PL:GQ:DP:BSDP:ACN	./.:70,6,0:0:2:0,0,2,0:2,0
NC_009144.3	20508961	.	GA	GAA	40	.	TYPE=INDEL;TA=3_prime_UTR_variant;TID=rna-XM_023639500.1;TGN=SHOC2;NS=0;AN=0;AFS=0,0;OH=0.0;MAF=0.0	GT:PL:GQ:DP:ADP:ACN	./.:40,3,0:0:1:0,1:2,0
NC_009144.3	20564901	.	TA	TAA	38	.	TYPE=INDEL;TA=5_prime_UTR_variant;TID=rna-XM_023639500.1;TGN=SHOC2;NS=0;AN=0;AFS=0,0;OH=0.0;MAF=0.0	GT:PL:GQ:DP:ADP:ACN	./.:80,15,120:0:5:3,2:2,0
NC_009144.3	20565351	.	T	C	255	.	TA=5_prime_UTR_variant;TID=rna-XM_023639500.1;TGN=SHOC2;NS=0;AN=0;AFS=0,0;OH=0.0;MAF=0.0	GT:PL:GQ:DP:BSDP:ACN	./.:243,21,0:0:7:0,7,0,0:2,0
NC_009144.3	20566292	.	T	C	66	.	TA=5_prime_UTR_variant;TID=rna-XM_023639500.1;TGN=SHOC2;NS=0;AN=0;AFS=0,0;OH=0.0;MAF=0.0	GT:PL:GQ:DP:BSDP:ACN	./.:66,6,0:0:2:0,2,0,0:2,0
NC_009144.3	20584312	.	C	A	70	.	TA=5_prime_UTR_variant;TID=rna-XM_023639500.1;TGN=SHOC2;NS=0;AN=0;AFS=0,0;OH=0.0;MAF=0.0	GT:PL:GQ:DP:BSDP:ACN	./.:70,6,0:0:2:2,0,0,0:2,0
NC_009144.3	20601728	.	AA	AATATATA	40	.	TYPE=INDEL;TA=5_prime_UTR_variant;TID=rna-XM_023639500.1;TGN=SHOC2;NS=0;AN=0;AFS=0,0;OH=0.0;MAF=0.0	GT:PL:GQ:DP:ADP:ACN	./.:40,3,0:0:1:0,1:2,0
NC_009144.3	20605973	.	T	C	70	.	TA=5_prime_UTR_variant;TID=rna-XM_023639533.1;TGN=BBIP1;NS=0;AN=0;AFS=0,0;OH=0.0;MAF=0.0	GT:PL:GQ:DP:BSDP:ACN	./.:70,6,0:0:2:0,2,0,0:2,0
NC_009144.3	20631425	.	TAA	TA	40	.	TYPE=INDEL;TA=splice_region_variant;TID=rna-XM_014733294.2;TGN=PDCD4;NS=0;AN=0;AFS=0,0;OH=0.0;MAF=0.0	GT:PL:GQ:DP:ADP:ACN	./.:40,3,0:0:1:0,1:2,0
NC_009144.3	20648683	.	A	G	70	.	TA=5_prime_UTR_variant;TID=rna-XM_023639517.1;TGN=PDCD4;NS=0;AN=0;AFS=0,0;OH=0.0;MAF=0.0	GT:PL:GQ:DP:BSDP:ACN	./.:70,6,0:0:2:0,0,2,0:2,0
NC_009144.3	20680877	.	GTTTT	GT	40	.	TYPE=INDEL;TA=3_prime_UTR_variant;TID=rna-XM_003363408.4;TGN=RBM20;NS=0;AN=0;AFS=0,0;OH=0.0;MAF=0.0	GT:PL:GQ:DP:ADP:ACN	./.:40,3,0:0:1:0,1:2,0
NC_009144.3	20681540	.	G	A	70	.	TA=3_prime_UTR_variant;TID=rna-XM_003363408.4;TGN=RBM20;NS=0;AN=0;AFS=0,0;OH=0.0;MAF=0.0	GT:PL:GQ:DP:BSDP:ACN	./.:70,6,0:0:3:2,0,0,0:2,0
NC_009144.3	20735619	.	G	T	70	.	TA=missense_variant;TID=rna-XM_003363408.4;TGN=RBM20;TCO=141.1;TACH=P141T;NS=0;AN=0;AFS=0,0;OH=0.0;MAF=0.0	GT:PL:GQ:DP:BSDP:ACN	./.:70,6,0:0:2:0,0,0,2:2,0
NC_009144.3	20740806	.	T	A	104	.	TA=5_prime_UTR_variant;TID=rna-XM_023639481.1;TGN=RBM20;NS=0;AN=0;AFS=0,0;OH=0.0;MAF=0.0	GT:PL:GQ:DP:BSDP:ACN	./.:104,9,0:0:3:3,0,0,0:2,0
NC_009144.3	20742336	.	A	C	104	.	TA=5_prime_UTR_variant;TID=rna-XM_023639481.1;TGN=RBM20;NS=0;AN=0;AFS=0,0;OH=0.0;MAF=0.0	GT:PL:GQ:DP:BSDP:ACN	./.:104,9,0:0:3:0,3,0,0:2,0
NC_009144.3	20744828	.	G	A	104	.	TA=5_prime_UTR_variant;TID=rna-XM_023639481.1;TGN=RBM20;NS=0;AN=0;AFS=0,0;OH=0.0;MAF=0.0	GT:PL:GQ:DP:BSDP:ACN	./.:104,9,0:0:3:3,0,0,0:2,0
NC_009144.3	20750444	.	T	C	70	.	TA=5_prime_UTR_variant;TID=rna-XM_023639481.1;TGN=RBM20;NS=0;AN=0;AFS=0,0;OH=0.0;MAF=0.0	GT:PL:GQ:DP:BSDP:ACN	./.:70,6,0:0:2:0,2,0,0:2,0
NC_009144.3	20753090	.	A	G	70	.	TA=5_prime_UTR_variant;TID=rna-XM_023639481.1;TGN=RBM20;NS=0;AN=0;AFS=0,0;OH=0.0;MAF=0.0	GT:PL:GQ:DP:BSDP:ACN	./.:70,6,0:0:2:0,0,2,0:2,0
NC_009144.3	20753989	.	C	G	104	.	TA=5_prime_UTR_variant;TID=rna-XM_023639481.1;TGN=RBM20;NS=0;AN=0;AFS=0,0;OH=0.0;MAF=0.0	GT:PL:GQ:DP:BSDP:ACN	./.:104,9,0:0:3:0,0,3,0:2,0
NC_009144.3	20754699	.	T	C	104	.	TA=5_prime_UTR_variant;TID=rna-XM_023639481.1;TGN=RBM20;NS=0;AN=0;AFS=0,0;OH=0.0;MAF=0.0	GT:PL:GQ:DP:BSDP:ACN	./.:104,9,0:0:3:0,3,0,0:2,0
NC_009144.3	20755544	.	GAA	GA	40	.	TYPE=INDEL;TA=5_prime_UTR_variant;TID=rna-XM_023639481.1;TGN=RBM20;NS=0;AN=0;AFS=0,0;OH=0.0;MAF=0.0	GT:PL:GQ:DP:ADP:ACN	./.:40,3,0:0:1:0,1:2,0
NC_009144.3	20757267	.	C	G	104	.	TA=5_prime_UTR_variant;TID=rna-XM_023639481.1;TGN=RBM20;NS=0;AN=0;AFS=0,0;OH=0.0;MAF=0.0	GT:PL:GQ:DP:BSDP:ACN	./.:104,9,0:0:3:0,0,3,0:2,0
NC_009144.3	20759854	.	A	C	104	.	TA=5_prime_UTR_variant;TID=rna-XM_023639481.1;TGN=RBM20;NS=0;AN=0;AFS=0,0;OH=0.0;MAF=0.0	GT:PL:GQ:DP:BSDP:ACN	./.:104,9,0:0:3:0,3,0,0:2,0
NC_009144.3	20762371	.	A	G	139	.	TA=5_prime_UTR_variant;TID=rna-XM_023639481.1;TGN=RBM20;NS=0;AN=0;AFS=0,0;OH=0.0;MAF=0.0	GT:PL:GQ:DP:BSDP:ACN	./.:139,12,0:0:4:0,0,4,0:2,0
NC_009144.3	20764461	.	T	C	139	.	TA=5_prime_UTR_variant;TID=rna-XM_023639481.1;TGN=RBM20;NS=0;AN=0;AFS=0,0;OH=0.0;MAF=0.0	GT:PL:GQ:DP:BSDP:ACN	./.:139,12,0:0:4:0,4,0,0:2,0
NC_009144.3	20764854	.	CT	ATT	40	.	TYPE=INDEL;TA=5_prime_UTR_variant;TID=rna-XM_023639481.1;TGN=RBM20;NS=0;AN=0;AFS=0,0;OH=0.0;MAF=0.0	GT:PL:GQ:DP:ADP:ACN	./.:40,3,0:0:1:0,1:2,0
NC_009144.3	20769502	.	C	T	174	.	TA=5_prime_UTR_variant;TID=rna-XM_023639481.1;TGN=RBM20;NS=0;AN=0;AFS=0,0;OH=0.0;MAF=0.0	GT:PL:GQ:DP:BSDP:ACN	./.:174,15,0:0:5:0,0,0,5:2,0
NC_009144.3	20770206	.	C	T	139	.	TA=5_prime_UTR_variant;TID=rna-XM_023639481.1;TGN=RBM20;NS=0;AN=0;AFS=0,0;OH=0.0;MAF=0.0	GT:PL:GQ:DP:BSDP:ACN	./.:139,12,0:0:4:0,0,0,4:2,0
NC_009144.3	20771980	.	T	G	70	.	TA=5_prime_UTR_variant;TID=rna-XM_023639481.1;TGN=RBM20;NS=0;AN=0;AFS=0,0;OH=0.0;MAF=0.0	GT:PL:GQ:DP:BSDP:ACN	./.:70,6,0:0:2:0,0,2,0:2,0
NC_009144.3	20772305	.	T	G	47	.	TA=5_prime_UTR_variant;TID=rna-XM_023639481.1;TGN=RBM20;NS=0;AN=0;AFS=0,0;OH=0.0;MAF=0.0	GT:PL:GQ:DP:BSDP:ACN	./.:48,6,0:0:2:0,0,2,0:2,0
NC_009144.3	20772337	.	T	G	47	.	TA=5_prime_UTR_variant;TID=rna-XM_023639481.1;TGN=RBM20;NS=0;AN=0;AFS=0,0;OH=0.0;MAF=0.0	GT:PL:GQ:DP:BSDP:ACN	./.:48,6,0:0:2:0,0,2,0:2,0
NC_009144.3	20773121	.	T	C	86	.	TA=5_prime_UTR_variant;TID=rna-XM_023639481.1;TGN=RBM20;NS=0;AN=0;AFS=0,0;OH=0.0;MAF=0.0	GT:PL:GQ:DP:BSDP:ACN	./.:86,9,0:0:3:0,3,0,0:2,0
NC_009144.3	20773703	.	T	C	139	.	TA=5_prime_UTR_variant;TID=rna-XM_023639481.1;TGN=RBM20;NS=0;AN=0;AFS=0,0;OH=0.0;MAF=0.0	GT:PL:GQ:DP:BSDP:ACN	./.:139,12,0:0:4:0,4,0,0:2,0
NC_009144.3	20774706	.	T	C	86	.	TA=5_prime_UTR_variant;TID=rna-XM_023639481.1;TGN=RBM20;NS=0;AN=0;AFS=0,0;OH=0.0;MAF=0.0	GT:PL:GQ:DP:BSDP:ACN	./.:86,9,0:0:3:0,3,0,0:2,0
NC_009144.3	20775901	.	T	C	66	.	TA=5_prime_UTR_variant;TID=rna-XM_023639481.1;TGN=RBM20;NS=0;AN=0;AFS=0,0;OH=0.0;MAF=0.0	GT:PL:GQ:DP:BSDP:ACN	./.:66,6,0:0:2:0,2,0,0:2,0
NC_009144.3	20776706	.	C	T	86	.	TA=5_prime_UTR_variant;TID=rna-XM_023639481.1;TGN=RBM20;NS=0;AN=0;AFS=0,0;OH=0.0;MAF=0.0	GT:PL:GQ:DP:BSDP:ACN	./.:86,9,0:0:3:0,0,0,3:2,0
NC_009144.3	20781435	.	A	C	70	.	TA=5_prime_UTR_variant;TID=rna-XM_023639481.1;TGN=RBM20;NS=0;AN=0;AFS=0,0;OH=0.0;MAF=0.0	GT:PL:GQ:DP:BSDP:ACN	./.:70,6,0:0:2:0,2,0,0:2,0
NC_009144.3	20782481	.	G	A	104	.	TA=5_prime_UTR_variant;TID=rna-XM_023639481.1;TGN=RBM20;NS=0;AN=0;AFS=0,0;OH=0.0;MAF=0.0	GT:PL:GQ:DP:BSDP:ACN	./.:104,9,0:0:3:3,0,0,0:2,0
NC_009144.3	20784789	.	G	A	255	.	TA=5_prime_UTR_variant;TID=rna-XM_023639481.1;TGN=RBM20;NS=0;AN=0;AFS=0,0;OH=0.0;MAF=0.0	GT:PL:GQ:DP:BSDP:ACN	./.:243,21,0:0:7:7,0,0,0:2,0
NC_009144.3	20786336	.	T	C	255	.	TA=5_prime_UTR_variant;TID=rna-XM_023639481.1;TGN=RBM20;NS=0;AN=0;AFS=0,0;OH=0.0;MAF=0.0	GT:PL:GQ:DP:BSDP:ACN	./.:270,33,104:0:11:0,8,0,3:2,0
NC_009144.3	20786349	.	T	A	40	.	TA=5_prime_UTR_variant;TID=rna-XM_023639481.1;TGN=RBM20;NS=0;AN=0;AFS=0,0;OH=0.0;MAF=0.0	GT:PL:GQ:DP:BSDP:ACN	./.:105,34,238:0:11:3,0,0,8:2,0
NC_009144.3	20786830	.	A	G	174	.	TA=5_prime_UTR_variant;TID=rna-XM_023639481.1;TGN=RBM20;NS=0;AN=0;AFS=0,0;OH=0.0;MAF=0.0	GT:PL:GQ:DP:BSDP:ACN	./.:174,15,0:0:5:0,0,5,0:2,0
NC_009144.3	20787955	.	AA	AAATATTGAATATCCCTATATTCA	40	.	TYPE=INDEL;TA=5_prime_UTR_variant;TID=rna-XM_023639481.1;TGN=RBM20;NS=0;AN=0;AFS=0,0;OH=0.0;MAF=0.0	GT:PL:GQ:DP:ADP:ACN	./.:40,3,0:0:1:0,1:2,0
NC_009144.3	20789244	.	T	C	70	.	TA=5_prime_UTR_variant;TID=rna-XM_023639481.1;TGN=RBM20;NS=0;AN=0;AFS=0,0;OH=0.0;MAF=0.0	GT:PL:GQ:DP:BSDP:ACN	./.:70,6,0:0:2:0,2,0,0:2,0
NC_009144.3	20789300	.	A	G	70	.	TA=5_prime_UTR_variant;TID=rna-XM_023639481.1;TGN=RBM20;NS=0;AN=0;AFS=0,0;OH=0.0;MAF=0.0	GT:PL:GQ:DP:BSDP:ACN	./.:70,6,0:0:2:0,0,2,0:2,0
NC_009144.3	20790162	.	C	T	139	.	TA=5_prime_UTR_variant;TID=rna-XM_023639481.1;TGN=RBM20;NS=0;AN=0;AFS=0,0;OH=0.0;MAF=0.0	GT:PL:GQ:DP:BSDP:ACN	./.:139,12,0:0:4:0,0,0,4:2,0
NC_009144.3	20790336	.	T	C	190	.	TA=5_prime_UTR_variant;TID=rna-XM_023639481.1;TGN=RBM20;NS=0;AN=0;AFS=0,0;OH=0.0;MAF=0.0	GT:PL:GQ:DP:BSDP:ACN	./.:191,18,0:0:6:0,6,0,0:2,0
NC_009144.3	20791904	.	G	T	86	.	TA=5_prime_UTR_variant;TID=rna-XM_023639481.1;TGN=RBM20;NS=0;AN=0;AFS=0,0;OH=0.0;MAF=0.0	GT:PL:GQ:DP:BSDP:ACN	./.:86,9,0:0:3:0,0,0,3:2,0
NC_009144.3	20792431	.	C	G	68	.	TA=5_prime_UTR_variant;TID=rna-XM_023639481.1;TGN=RBM20;NS=0;AN=0;AFS=0,0;OH=0.0;MAF=0.0	GT:PL:GQ:DP:BSDP:ACN	./.:121,21,105:0:7:0,3,4,0:2,0
NC_009144.3	20793555	.	C	T	70	.	TA=5_prime_UTR_variant;TID=rna-XM_023639481.1;TGN=RBM20;NS=0;AN=0;AFS=0,0;OH=0.0;MAF=0.0	GT:PL:GQ:DP:BSDP:ACN	./.:70,6,0:0:2:0,0,0,2:2,0
NC_009144.3	20793938	.	T	C	255	.	TA=5_prime_UTR_variant;TID=rna-XM_023639481.1;TGN=RBM20;NS=0;AN=0;AFS=0,0;OH=0.0;MAF=0.0	GT:PL:GQ:DP:BSDP:ACN	./.:348,30,0:0:10:0,10,0,0:2,0
NC_009144.3	20794901	.	GAA	GA	40	.	TYPE=INDEL;TA=5_prime_UTR_variant;TID=rna-XM_023639481.1;TGN=RBM20;NS=0;AN=0;AFS=0,0;OH=0.0;MAF=0.0	GT:PL:GQ:DP:ADP:ACN	./.:40,3,0:0:1:0,1:2,0
NC_009144.3	20795700	.	C	T	70	.	TA=5_prime_UTR_variant;TID=rna-XM_023639481.1;TGN=RBM20;NS=0;AN=0;AFS=0,0;OH=0.0;MAF=0.0	GT:PL:GQ:DP:BSDP:ACN	./.:70,6,0:0:2:0,0,0,2:2,0
NC_009144.3	20795725	.	C	T	104	.	TA=5_prime_UTR_variant;TID=rna-XM_023639481.1;TGN=RBM20;NS=0;AN=0;AFS=0,0;OH=0.0;MAF=0.0	GT:PL:GQ:DP:BSDP:ACN	./.:104,9,0:0:3:0,0,0,3:2,0
NC_009144.3	20796359	.	GTA	GA	80	.	TYPE=INDEL;TA=5_prime_UTR_variant;TID=rna-XM_023639481.1;TGN=RBM20;NS=0;AN=0;AFS=0,0;OH=0.0;MAF=0.0	GT:PL:GQ:DP:ADP:ACN	./.:80,6,0:0:2:0,2:2,0
NC_009144.3	20798397	.	C	G	255	.	TA=5_prime_UTR_variant;TID=rna-XM_023639481.1;TGN=RBM20;NS=0;AN=0;AFS=0,0;OH=0.0;MAF=0.0	GT:PL:GQ:DP:BSDP:ACN	./.:209,18,0:0:6:0,0,6,0:2,0
NC_009144.3	20798689	.	T	C	139	.	TA=5_prime_UTR_variant;TID=rna-XM_023639481.1;TGN=RBM20;NS=0;AN=0;AFS=0,0;OH=0.0;MAF=0.0	GT:PL:GQ:DP:BSDP:ACN	./.:139,12,0:0:4:0,4,0,0:2,0
NC_009144.3	20799149	.	TCG	TT	39	.	TYPE=INDEL;TA=5_prime_UTR_variant;TID=rna-XM_023639481.1;TGN=RBM20;NS=0;AN=0;AFS=0,0;OH=0.0;MAF=0.0	GT:PL:GQ:DP:ADP:ACN	./.:40,4,1:0:1:0,1:2,0
NC_009144.3	20800617	.	T	C	100	.	TA=5_prime_UTR_variant;TID=rna-XM_023639481.1;TGN=RBM20;NS=0;AN=0;AFS=0,0;OH=0.0;MAF=0.0	GT:PL:GQ:DP:BSDP:ACN	./.:100,9,0:0:3:0,3,0,0:2,0
NC_009144.3	20803270	.	G	T	100	.	TA=5_prime_UTR_variant;TID=rna-XM_023639481.1;TGN=RBM20;NS=0;AN=0;AFS=0,0;OH=0.0;MAF=0.0	GT:PL:GQ:DP:BSDP:ACN	./.:100,9,0:0:3:0,0,0,3:2,0
NC_009144.3	20803312	.	C	T	139	.	TA=5_prime_UTR_variant;TID=rna-XM_023639481.1;TGN=RBM20;NS=0;AN=0;AFS=0,0;OH=0.0;MAF=0.0	GT:PL:GQ:DP:BSDP:ACN	./.:139,12,0:0:4:0,0,0,4:2,0
NC_009144.3	20803526	.	G	T	174	.	TA=5_prime_UTR_variant;TID=rna-XM_023639481.1;TGN=RBM20;NS=0;AN=0;AFS=0,0;OH=0.0;MAF=0.0	GT:PL:GQ:DP:BSDP:ACN	./.:174,15,0:0:5:0,0,0,5:2,0
NC_009144.3	20804159	.	TGG	TG	80	.	TYPE=INDEL;TA=5_prime_UTR_variant;TID=rna-XM_023639481.1;TGN=RBM20;NS=0;AN=0;AFS=0,0;OH=0.0;MAF=0.0	GT:PL:GQ:DP:ADP:ACN	./.:80,6,0:0:2:0,2:2,0
NC_009144.3	20804580	.	A	G	104	.	TA=5_prime_UTR_variant;TID=rna-XM_023639481.1;TGN=RBM20;NS=0;AN=0;AFS=0,0;OH=0.0;MAF=0.0	GT:PL:GQ:DP:BSDP:ACN	./.:104,9,0:0:3:0,0,3,0:2,0
NC_009144.3	20804604	.	T	C	121	.	TA=5_prime_UTR_variant;TID=rna-XM_023639481.1;TGN=RBM20;NS=0;AN=0;AFS=0,0;OH=0.0;MAF=0.0	GT:PL:GQ:DP:BSDP:ACN	./.:121,12,0:0:4:0,4,0,0:2,0
NC_009144.3	20804937	.	A	G	104	.	TA=5_prime_UTR_variant;TID=rna-XM_023639481.1;TGN=RBM20;NS=0;AN=0;AFS=0,0;OH=0.0;MAF=0.0	GT:PL:GQ:DP:BSDP:ACN	./.:104,9,0:0:3:0,0,3,0:2,0
NC_009144.3	20805778	.	CG	CAG	40	.	TYPE=INDEL;TA=5_prime_UTR_variant;TID=rna-XM_023639481.1;TGN=RBM20;NS=0;AN=0;AFS=0,0;OH=0.0;MAF=0.0	GT:PL:GQ:DP:ADP:ACN	./.:40,3,0:0:1:0,1:2,0
NC_009144.3	20808145	.	A	T	86	.	TA=5_prime_UTR_variant;TID=rna-XM_023639481.1;TGN=RBM20;NS=0;AN=0;AFS=0,0;OH=0.0;MAF=0.0	GT:PL:GQ:DP:BSDP:ACN	./.:86,9,0:0:3:0,0,0,3:2,0
NC_009144.3	20809437	.	G	A	139	.	TA=5_prime_UTR_variant;TID=rna-XM_023639481.1;TGN=RBM20;NS=0;AN=0;AFS=0,0;OH=0.0;MAF=0.0	GT:PL:GQ:DP:BSDP:ACN	./.:139,12,0:0:4:4,0,0,0:2,0
NC_009144.3	20810610	.	C	T	139	.	TA=5_prime_UTR_variant;TID=rna-XM_023639481.1;TGN=RBM20;NS=0;AN=0;AFS=0,0;OH=0.0;MAF=0.0	GT:PL:GQ:DP:BSDP:ACN	./.:139,12,0:0:4:0,0,0,4:2,0
NC_009144.3	20810923	.	C	T	104	.	TA=5_prime_UTR_variant;TID=rna-XM_023639481.1;TGN=RBM20;NS=0;AN=0;AFS=0,0;OH=0.0;MAF=0.0	GT:PL:GQ:DP:BSDP:ACN	./.:104,9,0:0:3:0,0,0,3:2,0
NC_009144.3	20814303	.	C	T	70	.	TA=5_prime_UTR_variant;TID=rna-XM_023639481.1;TGN=RBM20;NS=0;AN=0;AFS=0,0;OH=0.0;MAF=0.0	GT:PL:GQ:DP:BSDP:ACN	./.:70,6,0:0:2:0,0,0,2:2,0
NC_009144.3	20814323	.	T	C	70	.	TA=5_prime_UTR_variant;TID=rna-XM_023639481.1;TGN=RBM20;NS=0;AN=0;AFS=0,0;OH=0.0;MAF=0.0	GT:PL:GQ:DP:BSDP:ACN	./.:70,6,0:0:2:0,2,0,0:2,0
NC_009144.3	20820171	.	A	G	174	.	TA=5_prime_UTR_variant;TID=rna-XM_023639481.1;TGN=RBM20;NS=0;AN=0;AFS=0,0;OH=0.0;MAF=0.0	GT:PL:GQ:DP:BSDP:ACN	./.:174,15,0:0:5:0,0,5,0:2,0
NC_009144.3	20821019	.	C	T	70	.	TA=5_prime_UTR_variant;TID=rna-XM_023639481.1;TGN=RBM20;NS=0;AN=0;AFS=0,0;OH=0.0;MAF=0.0	GT:PL:GQ:DP:BSDP:ACN	./.:70,6,0:0:2:0,0,0,2:2,0
NC_009144.3	20823227	.	T	C	100	.	TA=5_prime_UTR_variant;TID=rna-XM_023639481.1;TGN=RBM20;NS=0;AN=0;AFS=0,0;OH=0.0;MAF=0.0	GT:PL:GQ:DP:BSDP:ACN	./.:100,9,0:0:3:0,3,0,0:2,0
NC_009144.3	20823246	.	T	C	104	.	TA=5_prime_UTR_variant;TID=rna-XM_023639481.1;TGN=RBM20;NS=0;AN=0;AFS=0,0;OH=0.0;MAF=0.0	GT:PL:GQ:DP:BSDP:ACN	./.:104,9,0:0:3:0,3,0,0:2,0
NC_009144.3	20827391	.	C	G	104	.	TA=5_prime_UTR_variant;TID=rna-XM_023639481.1;TGN=RBM20;NS=0;AN=0;AFS=0,0;OH=0.0;MAF=0.0	GT:PL:GQ:DP:BSDP:ACN	./.:104,9,0:0:3:0,0,3,0:2,0
NC_009144.3	20827506	.	CA	CAA	119	.	TYPE=INDEL;TA=5_prime_UTR_variant;TID=rna-XM_023639481.1;TGN=RBM20;NS=0;AN=0;AFS=0,0;OH=0.0;MAF=0.0	GT:PL:GQ:DP:ADP:ACN	./.:120,10,1:0:3:0,3:2,0
NC_009144.3	20828402	.	C	T	174	.	TA=5_prime_UTR_variant;TID=rna-XM_023639481.1;TGN=RBM20;NS=0;AN=0;AFS=0,0;OH=0.0;MAF=0.0	GT:PL:GQ:DP:BSDP:ACN	./.:174,15,0:0:5:0,0,0,5:2,0
NC_009144.3	20830086	.	C	G	70	.	TA=5_prime_UTR_variant;TID=rna-XM_023639481.1;TGN=RBM20;NS=0;AN=0;AFS=0,0;OH=0.0;MAF=0.0	GT:PL:GQ:DP:BSDP:ACN	./.:70,6,0:0:2:0,0,2,0:2,0
NC_009144.3	20830412	.	A	T	70	.	TA=5_prime_UTR_variant;TID=rna-XM_023639481.1;TGN=RBM20;NS=0;AN=0;AFS=0,0;OH=0.0;MAF=0.0	GT:PL:GQ:DP:BSDP:ACN	./.:70,6,0:0:2:0,0,0,2:2,0
NC_009144.3	20830618	.	G	A	70	.	TA=5_prime_UTR_variant;TID=rna-XM_023639481.1;TGN=RBM20;NS=0;AN=0;AFS=0,0;OH=0.0;MAF=0.0	GT:PL:GQ:DP:BSDP:ACN	./.:70,6,0:0:2:2,0,0,0:2,0
NC_009144.3	20830666	.	G	A	70	.	TA=5_prime_UTR_variant;TID=rna-XM_023639481.1;TGN=RBM20;NS=0;AN=0;AFS=0,0;OH=0.0;MAF=0.0	GT:PL:GQ:DP:BSDP:ACN	./.:70,6,0:0:2:2,0,0,0:2,0
NC_009144.3	20833846	.	T	G	70	.	TA=5_prime_UTR_variant;TID=rna-XM_023639481.1;TGN=RBM20;NS=0;AN=0;AFS=0,0;OH=0.0;MAF=0.0	GT:PL:GQ:DP:BSDP:ACN	./.:70,6,0:0:2:0,0,2,0:2,0
NC_009144.3	20835950	.	G	C	70	.	TA=5_prime_UTR_variant;TID=rna-XM_023639481.1;TGN=RBM20;NS=0;AN=0;AFS=0,0;OH=0.0;MAF=0.0	GT:PL:GQ:DP:BSDP:ACN	./.:70,6,0:0:2:0,2,0,0:2,0
NC_009144.3	20836256	.	T	A	255	.	TA=5_prime_UTR_variant;TID=rna-XM_023639481.1;TGN=RBM20;NS=0;AN=0;AFS=0,0;OH=0.0;MAF=0.0	GT:PL:GQ:DP:BSDP:ACN	./.:205,18,0:0:6:6,0,0,0:2,0
NC_009144.3	20836516	.	C	T	70	.	TA=5_prime_UTR_variant;TID=rna-XM_023639481.1;TGN=RBM20;NS=0;AN=0;AFS=0,0;OH=0.0;MAF=0.0	GT:PL:GQ:DP:BSDP:ACN	./.:70,6,0:0:2:0,0,0,2:2,0
NC_009144.3	20839569	.	T	C	100	.	TA=5_prime_UTR_variant;TID=rna-XM_023639481.1;TGN=RBM20;NS=0;AN=0;AFS=0,0;OH=0.0;MAF=0.0	GT:PL:GQ:DP:BSDP:ACN	./.:100,9,0:0:3:0,3,0,0:2,0
NC_009144.3	20840849	.	G	A	70	.	TA=5_prime_UTR_variant;TID=rna-XM_023639481.1;TGN=RBM20;NS=0;AN=0;AFS=0,0;OH=0.0;MAF=0.0	GT:PL:GQ:DP:BSDP:ACN	./.:70,6,0:0:2:2,0,0,0:2,0
NC_009144.3	20841265	.	AC	TATTGGC	40	.	TYPE=INDEL;TA=5_prime_UTR_variant;TID=rna-XM_023639481.1;TGN=RBM20;NS=0;AN=0;AFS=0,0;OH=0.0;MAF=0.0	GT:PL:GQ:DP:ADP:ACN	./.:40,3,0:0:1:0,1:2,0
NC_009144.3	20842546	.	TAA	TA	38	.	TYPE=INDEL;TA=5_prime_UTR_variant;TID=rna-XM_023639481.1;TGN=RBM20;NS=0;AN=0;AFS=0,0;OH=0.0;MAF=0.0	GT:PL:GQ:DP:ADP:ACN	./.:80,15,120:0:5:3,2:2,0
NC_009144.3	20842575	.	T	C	104	.	TA=5_prime_UTR_variant;TID=rna-XM_023639481.1;TGN=RBM20;NS=0;AN=0;AFS=0,0;OH=0.0;MAF=0.0	GT:PL:GQ:DP:BSDP:ACN	./.:104,9,0:0:3:0,3,0,0:2,0
NC_009144.3	20843143	.	C	G	51	.	TA=5_prime_UTR_variant;TID=rna-XM_023639481.1;TGN=RBM20;NS=0;AN=0;AFS=0,0;OH=0.0;MAF=0.0	GT:PL:GQ:DP:BSDP:ACN	./.:52,6,0:0:2:0,0,2,0:2,0
NC_009144.3	20843234	.	T	G	70	.	TA=5_prime_UTR_variant;TID=rna-XM_023639481.1;TGN=RBM20;NS=0;AN=0;AFS=0,0;OH=0.0;MAF=0.0	GT:PL:GQ:DP:BSDP:ACN	./.:70,6,0:0:2:0,0,2,0:2,0
NC_009144.3	20846034	.	CA	CAAAAA	103	.	TYPE=INDEL;TA=5_prime_UTR_variant;TID=rna-XM_023639481.1;TGN=RBM20;NS=0;AN=0;AFS=0,0;OH=0.0;MAF=0.0	GT:PL:GQ:DP:ADP:ACN	./.:120,26,17:0:3:0,3:2,0
NC_009144.3	20846379	.	T	C	104	.	TA=5_prime_UTR_variant;TID=rna-XM_023639481.1;TGN=RBM20;NS=0;AN=0;AFS=0,0;OH=0.0;MAF=0.0	GT:PL:GQ:DP:BSDP:ACN	./.:104,9,0:0:3:0,3,0,0:2,0
NC_009144.3	20846810	.	T	C	70	.	TA=5_prime_UTR_variant;TID=rna-XM_023639481.1;TGN=RBM20;NS=0;AN=0;AFS=0,0;OH=0.0;MAF=0.0	GT:PL:GQ:DP:BSDP:ACN	./.:70,6,0:0:2:0,2,0,0:2,0
NC_009144.3	20852956	.	C	A	255	.	TA=5_prime_UTR_variant;TID=rna-XM_023639481.1;TGN=RBM20;NS=0;AN=0;AFS=0,0;OH=0.0;MAF=0.0	GT:PL:GQ:DP:BSDP:ACN	./.:209,18,0:0:6:6,0,0,0:2,0
NC_009144.3	20855578	.	C	T	104	.	TA=5_prime_UTR_variant;TID=rna-XM_023639481.1;TGN=RBM20;NS=0;AN=0;AFS=0,0;OH=0.0;MAF=0.0	GT:PL:GQ:DP:BSDP:ACN	./.:104,9,0:0:3:0,0,0,3:2,0
NC_009144.3	20857338	.	CA	CAA	40	.	TYPE=INDEL;TA=5_prime_UTR_variant;TID=rna-XM_023639481.1;TGN=RBM20;NS=0;AN=0;AFS=0,0;OH=0.0;MAF=0.0	GT:PL:GQ:DP:ADP:ACN	./.:40,3,0:0:1:0,1:2,0
NC_009144.3	20857407	.	G	C	70	.	TA=5_prime_UTR_variant;TID=rna-XM_023639481.1;TGN=RBM20;NS=0;AN=0;AFS=0,0;OH=0.0;MAF=0.0	GT:PL:GQ:DP:BSDP:ACN	./.:70,6,0:0:2:0,2,0,0:2,0
NC_009144.3	20857662	.	A	G	51	.	TA=5_prime_UTR_variant;TID=rna-XM_023639481.1;TGN=RBM20;NS=0;AN=0;AFS=0,0;OH=0.0;MAF=0.0	GT:PL:GQ:DP:BSDP:ACN	./.:52,6,0:0:2:0,0,2,0:2,0
NC_009144.3	20857705	.	T	C	70	.	TA=5_prime_UTR_variant;TID=rna-XM_023639481.1;TGN=RBM20;NS=0;AN=0;AFS=0,0;OH=0.0;MAF=0.0	GT:PL:GQ:DP:BSDP:ACN	./.:70,6,0:0:2:0,2,0,0:2,0
NC_009144.3	20857710	.	C	A	70	.	TA=5_prime_UTR_variant;TID=rna-XM_023639481.1;TGN=RBM20;NS=0;AN=0;AFS=0,0;OH=0.0;MAF=0.0	GT:PL:GQ:DP:BSDP:ACN	./.:70,6,0:0:2:2,0,0,0:2,0
NC_009144.3	20857726	.	C	T	70	.	TA=5_prime_UTR_variant;TID=rna-XM_023639481.1;TGN=RBM20;NS=0;AN=0;AFS=0,0;OH=0.0;MAF=0.0	GT:PL:GQ:DP:BSDP:ACN	./.:70,6,0:0:2:0,0,0,2:2,0
NC_009144.3	20857757	.	T	C	70	.	TA=5_prime_UTR_variant;TID=rna-XM_023639481.1;TGN=RBM20;NS=0;AN=0;AFS=0,0;OH=0.0;MAF=0.0	GT:PL:GQ:DP:BSDP:ACN	./.:70,6,0:0:2:0,2,0,0:2,0
NC_009144.3	20857768	.	CT	CAT	80	.	TYPE=INDEL;TA=5_prime_UTR_variant;TID=rna-XM_023639481.1;TGN=RBM20;NS=0;AN=0;AFS=0,0;OH=0.0;MAF=0.0	GT:PL:GQ:DP:ADP:ACN	./.:80,6,0:0:2:0,2:2,0
NC_009144.3	20859996	.	T	G	104	.	TA=5_prime_UTR_variant;TID=rna-XM_023639481.1;TGN=RBM20;NS=0;AN=0;AFS=0,0;OH=0.0;MAF=0.0	GT:PL:GQ:DP:BSDP:ACN	./.:104,9,0:0:3:0,0,3,0:2,0
NC_009144.3	20862271	.	T	C	135	.	TA=5_prime_UTR_variant;TID=rna-XM_023639481.1;TGN=RBM20;NS=0;AN=0;AFS=0,0;OH=0.0;MAF=0.0	GT:PL:GQ:DP:BSDP:ACN	./.:135,12,0:0:4:0,4,0,0:2,0
NC_009144.3	20863775	.	C	T	104	.	TA=5_prime_UTR_variant;TID=rna-XM_023639481.1;TGN=RBM20;NS=0;AN=0;AFS=0,0;OH=0.0;MAF=0.0	GT:PL:GQ:DP:BSDP:ACN	./.:104,9,0:0:3:0,0,0,3:2,0
NC_009144.3	20865001	.	C	A	104	.	TA=5_prime_UTR_variant;TID=rna-XM_023639481.1;TGN=RBM20;NS=0;AN=0;AFS=0,0;OH=0.0;MAF=0.0	GT:PL:GQ:DP:BSDP:ACN	./.:104,9,0:0:3:3,0,0,0:2,0
NC_009144.3	20865145	.	T	C	104	.	TA=5_prime_UTR_variant;TID=rna-XM_023639481.1;TGN=RBM20;NS=0;AN=0;AFS=0,0;OH=0.0;MAF=0.0	GT:PL:GQ:DP:BSDP:ACN	./.:104,9,0:0:3:0,3,0,0:2,0
NC_009144.3	20866294	.	C	T	70	.	TA=5_prime_UTR_variant;TID=rna-XM_023639481.1;TGN=RBM20;NS=0;AN=0;AFS=0,0;OH=0.0;MAF=0.0	GT:PL:GQ:DP:BSDP:ACN	./.:70,6,0:0:2:0,0,0,2:2,0
NC_009144.3	20866518	.	C	T	70	.	TA=5_prime_UTR_variant;TID=rna-XM_023639481.1;TGN=RBM20;NS=0;AN=0;AFS=0,0;OH=0.0;MAF=0.0	GT:PL:GQ:DP:BSDP:ACN	./.:70,6,0:0:2:0,0,0,2:2,0
NC_009144.3	20866587	.	G	C	70	.	TA=5_prime_UTR_variant;TID=rna-XM_023639481.1;TGN=RBM20;NS=0;AN=0;AFS=0,0;OH=0.0;MAF=0.0	GT:PL:GQ:DP:BSDP:ACN	./.:70,6,0:0:2:0,2,0,0:2,0
NC_009144.3	20866819	.	C	G	70	.	TA=5_prime_UTR_variant;TID=rna-XM_023639481.1;TGN=RBM20;NS=0;AN=0;AFS=0,0;OH=0.0;MAF=0.0	GT:PL:GQ:DP:BSDP:ACN	./.:70,6,0:0:2:0,0,2,0:2,0
NC_009144.3	20869640	.	GG	GGGCGGCGGCG	40	.	TYPE=INDEL;TA=inframe_insertion;TID=rna-XM_003363408.4;TGN=RBM20;TCO=49.2;TACH=PQ49PPPPQ;NS=0;AN=0;AFS=0,0;OH=0.0;MAF=0.0	GT:PL:GQ:DP:ADP:ACN	./.:40,3,0:0:1:0,1:2,0
NC_009144.3	20915424	.	C	A	70	.	TA=splice_region_variant;TID=rna-NM_001308957.1;TGN=SMC3;NS=0;AN=0;AFS=0,0;OH=0.0;MAF=0.0	GT:PL:GQ:DP:BSDP:ACN	./.:70,6,0:0:2:2,0,0,0:2,0
NC_009144.3	21169729	.	C	G	86	.	TA=3_prime_UTR_variant;TID=rna-XM_023639630.1;TGN=SMNDC1;NS=0;AN=0;AFS=0,0;OH=0.0;MAF=0.0	GT:PL:GQ:DP:BSDP:ACN	./.:86,9,0:0:3:0,0,3,0:2,0
NC_009144.3	21175310	.	TT	TTTGT	35	.	TYPE=INDEL;TA=3_prime_UTR_variant;TID=rna-XM_023639613.1;TGN=MXI1;NS=0;AN=0;AFS=0,0;OH=0.0;MAF=0.0	GT:PL:GQ:DP:ADP:ACN	./.:80,18,160:0:6:4,2:2,0
NC_009144.3	21175876	.	CT	CTT	40	.	TYPE=INDEL;TA=3_prime_UTR_variant;TID=rna-XM_023639613.1;TGN=MXI1;NS=0;AN=0;AFS=0,0;OH=0.0;MAF=0.0	GT:PL:GQ:DP:ADP:ACN	./.:40,3,0:0:1:0,1:2,0
NC_009144.3	21177270	.	AG	AGTTTTG	40	.	TYPE=INDEL;TA=3_prime_UTR_variant;TID=rna-XM_023639613.1;TGN=MXI1;NS=0;AN=0;AFS=0,0;OH=0.0;MAF=0.0	GT:PL:GQ:DP:ADP:ACN	./.:40,3,0:0:1:0,1:2,0
NC_009144.3	21240273	.	G	C	70	.	TA=upstream_transcript_variant;TID=rna-XM_023639619.1;TGN=MXI1;NS=0;AN=0;AFS=0,0;OH=0.0;MAF=0.0	GT:PL:GQ:DP:BSDP:ACN	./.:70,6,0:0:2:0,2,0,0:2,0
NC_009144.3	21257121	.	C	T	104	.	TA=upstream_transcript_variant;TID=rna-XM_023639613.1;TGN=MXI1;NS=0;AN=0;AFS=0,0;OH=0.0;MAF=0.0	GT:PL:GQ:DP:BSDP:ACN	./.:104,9,0:0:3:0,0,0,3:2,0
NC_009144.3	21318568	.	A	G	51	.	TA=3_prime_UTR_variant;TID=rna-XM_001497076.4;TGN=ADD3;NS=0;AN=0;AFS=0,0;OH=0.0;MAF=0.0	GT:PL:GQ:DP:BSDP:ACN	./.:52,6,0:0:2:0,0,2,0:2,0
NC_009144.3	21347140	.	C	T	70	.	TA=5_prime_UTR_variant;TID=rna-XM_001497076.4;TGN=ADD3;NS=0;AN=0;AFS=0,0;OH=0.0;MAF=0.0	GT:PL:GQ:DP:BSDP:ACN	./.:70,6,0:0:2:0,0,0,2:2,0
NC_009144.3	21348270	.	TCC	TC	40	.	TYPE=INDEL;TA=5_prime_UTR_variant;TID=rna-XM_001497076.4;TGN=ADD3;NS=0;AN=0;AFS=0,0;OH=0.0;MAF=0.0	GT:PL:GQ:DP:ADP:ACN	./.:40,3,0:0:1:0,1:2,0
NC_009144.3	21350714	.	CT	CCTGGGATT	80	.	TYPE=INDEL;TA=5_prime_UTR_variant;TID=rna-XM_001497076.4;TGN=ADD3;NS=0;AN=0;AFS=0,0;OH=0.0;MAF=0.0	GT:PL:GQ:DP:ADP:ACN	./.:80,6,0:0:2:0,2:2,0
NC_009144.3	21351083	.	T	C	70	.	TA=5_prime_UTR_variant;TID=rna-XM_001497076.4;TGN=ADD3;NS=0;AN=0;AFS=0,0;OH=0.0;MAF=0.0	GT:PL:GQ:DP:BSDP:ACN	./.:70,6,0:0:2:0,2,0,0:2,0
NC_009144.3	21351908	.	G	A	104	.	TA=5_prime_UTR_variant;TID=rna-XM_001497076.4;TGN=ADD3;NS=0;AN=0;AFS=0,0;OH=0.0;MAF=0.0	GT:PL:GQ:DP:BSDP:ACN	./.:104,9,0:0:3:3,0,0,0:2,0
NC_009144.3	21356246	.	C	T	86	.	TA=5_prime_UTR_variant;TID=rna-XM_001497076.4;TGN=ADD3;NS=0;AN=0;AFS=0,0;OH=0.0;MAF=0.0	GT:PL:GQ:DP:BSDP:ACN	./.:86,9,0:0:3:0,0,0,3:2,0
NC_009144.3	21356515	.	GAA	GA	160	.	TYPE=INDEL;TA=5_prime_UTR_variant;TID=rna-XM_001497076.4;TGN=ADD3;NS=0;AN=0;AFS=0,0;OH=0.0;MAF=0.0	GT:PL:GQ:DP:ADP:ACN	./.:160,12,0:0:4:0,4:2,0
NC_009144.3	21356544	.	C	A	117	.	TA=5_prime_UTR_variant;TID=rna-XM_001497076.4;TGN=ADD3;NS=0;AN=0;AFS=0,0;OH=0.0;MAF=0.0	GT:PL:GQ:DP:BSDP:ACN	./.:117,12,0:0:4:4,0,0,0:2,0
NC_009144.3	21357848	.	C	T	139	.	TA=5_prime_UTR_variant;TID=rna-XM_001497076.4;TGN=ADD3;NS=0;AN=0;AFS=0,0;OH=0.0;MAF=0.0	GT:PL:GQ:DP:BSDP:ACN	./.:139,12,0:0:4:0,0,0,4:2,0
NC_009144.3	21357982	.	C	T	100	.	TA=5_prime_UTR_variant;TID=rna-XM_001497076.4;TGN=ADD3;NS=0;AN=0;AFS=0,0;OH=0.0;MAF=0.0	GT:PL:GQ:DP:BSDP:ACN	./.:100,9,0:0:3:0,0,0,3:2,0
NC_009144.3	21358979	.	TCT	TT	40	.	TYPE=INDEL;TA=5_prime_UTR_variant;TID=rna-XM_001497076.4;TGN=ADD3;NS=0;AN=0;AFS=0,0;OH=0.0;MAF=0.0	GT:PL:GQ:DP:ADP:ACN	./.:40,3,0:0:1:0,1:2,0
NC_009144.3	21360048	.	T	A	70	.	TA=5_prime_UTR_variant;TID=rna-XM_001497076.4;TGN=ADD3;NS=0;AN=0;AFS=0,0;OH=0.0;MAF=0.0	GT:PL:GQ:DP:BSDP:ACN	./.:70,6,0:0:2:2,0,0,0:2,0
NC_009144.3	21361285	.	G	T	174	.	TA=5_prime_UTR_variant;TID=rna-XM_001497076.4;TGN=ADD3;NS=0;AN=0;AFS=0,0;OH=0.0;MAF=0.0	GT:PL:GQ:DP:BSDP:ACN	./.:174,15,0:0:5:0,0,0,5:2,0
NC_009144.3	21363902	.	G	A	174	.	TA=5_prime_UTR_variant;TID=rna-XM_001497076.4;TGN=ADD3;NS=0;AN=0;AFS=0,0;OH=0.0;MAF=0.0	GT:PL:GQ:DP:BSDP:ACN	./.:174,15,0:0:5:5,0,0,0:2,0
NC_009144.3	21367215	.	TTTTTTTAAACC	TC	40	.	TYPE=INDEL;TA=5_prime_UTR_variant;TID=rna-XM_001497076.4;TGN=ADD3;NS=0;AN=0;AFS=0,0;OH=0.0;MAF=0.0	GT:PL:GQ:DP:ADP:ACN	./.:40,3,0:0:1:0,1:2,0
NC_009144.3	21373307	.	C	G	70	.	TA=5_prime_UTR_variant;TID=rna-XM_001497076.4;TGN=ADD3;NS=0;AN=0;AFS=0,0;OH=0.0;MAF=0.0	GT:PL:GQ:DP:BSDP:ACN	./.:70,6,0:0:2:0,0,2,0:2,0
NC_009144.3	21378087	.	C	T	104	.	TA=5_prime_UTR_variant;TID=rna-XM_001497076.4;TGN=ADD3;NS=0;AN=0;AFS=0,0;OH=0.0;MAF=0.0	GT:PL:GQ:DP:BSDP:ACN	./.:104,9,0:0:3:0,0,0,3:2,0
NC_009144.3	21379707	.	A	G	70	.	TA=5_prime_UTR_variant;TID=rna-XM_001497076.4;TGN=ADD3;NS=0;AN=0;AFS=0,0;OH=0.0;MAF=0.0	GT:PL:GQ:DP:BSDP:ACN	./.:70,6,0:0:2:0,0,2,0:2,0
NC_009144.3	21385575	.	G	A	70	.	TA=5_prime_UTR_variant;TID=rna-XM_005602239.3;TGN=ADD3;NS=0;AN=0;AFS=0,0;OH=0.0;MAF=0.0	GT:PL:GQ:DP:BSDP:ACN	./.:70,6,0:0:2:2,0,0,0:2,0
NC_009144.3	21385730	.	A	G	70	.	TA=5_prime_UTR_variant;TID=rna-XM_005602239.3;TGN=ADD3;NS=0;AN=0;AFS=0,0;OH=0.0;MAF=0.0	GT:PL:GQ:DP:BSDP:ACN	./.:70,6,0:0:2:0,0,2,0:2,0
NC_009144.3	21386926	.	T	C	70	.	TA=5_prime_UTR_variant;TID=rna-XM_005602239.3;TGN=ADD3;NS=0;AN=0;AFS=0,0;OH=0.0;MAF=0.0	GT:PL:GQ:DP:BSDP:ACN	./.:70,6,0:0:2:0,2,0,0:2,0
NC_009144.3	21390171	.	A	T	70	.	TA=5_prime_UTR_variant;TID=rna-XM_005602239.3;TGN=ADD3;NS=0;AN=0;AFS=0,0;OH=0.0;MAF=0.0	GT:PL:GQ:DP:BSDP:ACN	./.:70,6,0:0:2:0,0,0,2:2,0
NC_009144.3	21396228	.	C	T	66	.	TA=5_prime_UTR_variant;TID=rna-XM_005602239.3;TGN=ADD3;NS=0;AN=0;AFS=0,0;OH=0.0;MAF=0.0	GT:PL:GQ:DP:BSDP:ACN	./.:66,6,0:0:2:0,0,0,2:2,0
NC_009144.3	21402390	.	A	G	255	.	TA=5_prime_UTR_variant;TID=rna-XM_005602239.3;TGN=ADD3;NS=0;AN=0;AFS=0,0;OH=0.0;MAF=0.0	GT:PL:GQ:DP:BSDP:ACN	./.:209,18,0:0:6:0,0,6,0:2,0
NC_009144.3	21402879	.	T	C	51	.	TA=5_prime_UTR_variant;TID=rna-XM_005602239.3;TGN=ADD3;NS=0;AN=0;AFS=0,0;OH=0.0;MAF=0.0	GT:PL:GQ:DP:BSDP:ACN	./.:52,6,0:0:2:0,2,0,0:2,0
NC_009144.3	21408013	.	GT	GTT	40	.	TYPE=INDEL;TA=5_prime_UTR_variant;TID=rna-XM_005602239.3;TGN=ADD3;NS=0;AN=0;AFS=0,0;OH=0.0;MAF=0.0	GT:PL:GQ:DP:ADP:ACN	./.:40,3,0:0:1:0,1:2,0
NC_009144.3	21410794	.	C	A	70	.	TA=5_prime_UTR_variant;TID=rna-XM_005602239.3;TGN=ADD3;NS=0;AN=0;AFS=0,0;OH=0.0;MAF=0.0	GT:PL:GQ:DP:BSDP:ACN	./.:70,6,0:0:2:2,0,0,0:2,0
NC_009144.3	21412987	.	AT	ATCT	40	.	TYPE=INDEL;TA=5_prime_UTR_variant;TID=rna-XM_005602239.3;TGN=ADD3;NS=0;AN=0;AFS=0,0;OH=0.0;MAF=0.0	GT:PL:GQ:DP:ADP:ACN	./.:40,3,0:0:1:0,1:2,0
NC_009144.3	21413304	.	C	T	104	.	TA=5_prime_UTR_variant;TID=rna-XM_005602239.3;TGN=ADD3;NS=0;AN=0;AFS=0,0;OH=0.0;MAF=0.0	GT:PL:GQ:DP:BSDP:ACN	./.:104,9,0:0:3:0,0,0,3:2,0
NC_009144.3	21415166	.	TAA	TA	40	.	TYPE=INDEL;TA=5_prime_UTR_variant;TID=rna-XM_005602239.3;TGN=ADD3;NS=0;AN=0;AFS=0,0;OH=0.0;MAF=0.0	GT:PL:GQ:DP:ADP:ACN	./.:40,3,0:0:1:0,1:2,0
NC_009144.3	21415497	.	A	G	70	.	TA=5_prime_UTR_variant;TID=rna-XM_005602239.3;TGN=ADD3;NS=0;AN=0;AFS=0,0;OH=0.0;MAF=0.0	GT:PL:GQ:DP:BSDP:ACN	./.:70,6,0:0:2:0,0,2,0:2,0
NC_009144.3	21415649	.	C	A	104	.	TA=5_prime_UTR_variant;TID=rna-XM_005602239.3;TGN=ADD3;NS=0;AN=0;AFS=0,0;OH=0.0;MAF=0.0	GT:PL:GQ:DP:BSDP:ACN	./.:104,9,0:0:3:3,0,0,0:2,0
NC_009144.3	21416367	.	CT	CTT	80	.	TYPE=INDEL;TA=5_prime_UTR_variant;TID=rna-XM_005602239.3;TGN=ADD3;NS=0;AN=0;AFS=0,0;OH=0.0;MAF=0.0	GT:PL:GQ:DP:ADP:ACN	./.:80,6,0:0:2:0,2:2,0
NC_009144.3	21416370	.	T	A	66	.	TA=5_prime_UTR_variant;TID=rna-XM_005602239.3;TGN=ADD3;NS=0;AN=0;AFS=0,0;OH=0.0;MAF=0.0	GT:PL:GQ:DP:BSDP:ACN	./.:66,6,0:0:2:2,0,0,0:2,0
NC_009144.3	21416372	.	A	G	51	.	TA=5_prime_UTR_variant;TID=rna-XM_005602239.3;TGN=ADD3;NS=0;AN=0;AFS=0,0;OH=0.0;MAF=0.0	GT:PL:GQ:DP:BSDP:ACN	./.:52,6,0:0:2:0,0,2,0:2,0
NC_009144.3	21416373	.	G	C	70	.	TA=5_prime_UTR_variant;TID=rna-XM_005602239.3;TGN=ADD3;NS=0;AN=0;AFS=0,0;OH=0.0;MAF=0.0	GT:PL:GQ:DP:BSDP:ACN	./.:70,6,0:0:2:0,2,0,0:2,0
NC_009144.3	21422387	.	C	T	104	.	TA=5_prime_UTR_variant;TID=rna-XM_005602239.3;TGN=ADD3;NS=0;AN=0;AFS=0,0;OH=0.0;MAF=0.0	GT:PL:GQ:DP:BSDP:ACN	./.:104,9,0:0:3:0,0,0,3:2,0
NC_009144.3	21422962	.	A	G	70	.	TA=5_prime_UTR_variant;TID=rna-XM_005602239.3;TGN=ADD3;NS=0;AN=0;AFS=0,0;OH=0.0;MAF=0.0	GT:PL:GQ:DP:BSDP:ACN	./.:70,6,0:0:2:0,0,2,0:2,0
NC_009144.3	21424662	.	GA	GAA	160	.	TYPE=INDEL;TA=5_prime_UTR_variant;TID=rna-XM_005602239.3;TGN=ADD3;NS=0;AN=0;AFS=0,0;OH=0.0;MAF=0.0	GT:PL:GQ:DP:ADP:ACN	./.:160,12,0:0:4:0,4:2,0
NC_009144.3	21426212	.	TAA	TA	80	.	TYPE=INDEL;TA=5_prime_UTR_variant;TID=rna-XM_005602239.3;TGN=ADD3;NS=0;AN=0;AFS=0,0;OH=0.0;MAF=0.0	GT:PL:GQ:DP:ADP:ACN	./.:80,6,0:0:2:0,2:2,0
NC_009144.3	21430867	.	GC	GCC	80	.	TYPE=INDEL;TA=5_prime_UTR_variant;TID=rna-XM_005602239.3;TGN=ADD3;NS=0;AN=0;AFS=0,0;OH=0.0;MAF=0.0	GT:PL:GQ:DP:ADP:ACN	./.:80,6,0:0:2:0,2:2,0
NC_009144.3	21435109	.	CATA	CA	40	.	TYPE=INDEL;TA=5_prime_UTR_variant;TID=rna-XM_005602239.3;TGN=ADD3;NS=0;AN=0;AFS=0,0;OH=0.0;MAF=0.0	GT:PL:GQ:DP:ADP:ACN	./.:40,3,0:0:1:0,1:2,0
NC_009144.3	21435386	.	C	T	70	.	TA=5_prime_UTR_variant;TID=rna-XM_005602239.3;TGN=ADD3;NS=0;AN=0;AFS=0,0;OH=0.0;MAF=0.0	GT:PL:GQ:DP:BSDP:ACN	./.:70,6,0:0:2:0,0,0,2:2,0
NC_009144.3	21437141	.	C	G	70	.	TA=5_prime_UTR_variant;TID=rna-XM_005602239.3;TGN=ADD3;NS=0;AN=0;AFS=0,0;OH=0.0;MAF=0.0	GT:PL:GQ:DP:BSDP:ACN	./.:70,6,0:0:2:0,0,2,0:2,0
NC_009144.3	21439180	.	A	G	104	.	TA=5_prime_UTR_variant;TID=rna-XM_005602239.3;TGN=ADD3;NS=0;AN=0;AFS=0,0;OH=0.0;MAF=0.0	GT:PL:GQ:DP:BSDP:ACN	./.:104,9,0:0:3:0,0,3,0:2,0
NC_009144.3	21445208	.	C	T	79	.	TA=5_prime_UTR_variant;TID=rna-XM_005602239.3;TGN=ADD3;NS=0;AN=0;AFS=0,0;OH=0.0;MAF=0.0	GT:PL:GQ:DP:BSDP:ACN	./.:135,24,139:0:8:0,4,0,4:2,0
NC_009144.3	21445603	.	TATATATAACAGA	TA	40	.	TYPE=INDEL;TA=5_prime_UTR_variant;TID=rna-XM_005602239.3;TGN=ADD3;NS=0;AN=0;AFS=0,0;OH=0.0;MAF=0.0	GT:PL:GQ:DP:ADP:ACN	./.:40,3,0:0:1:0,1:2,0
NC_009144.3	21447293	.	C	T	86	.	TA=5_prime_UTR_variant;TID=rna-XM_005602239.3;TGN=ADD3;NS=0;AN=0;AFS=0,0;OH=0.0;MAF=0.0	GT:PL:GQ:DP:BSDP:ACN	./.:86,9,0:0:3:0,0,0,3:2,0
NC_009144.3	21449354	.	GAA	GA	80	.	TYPE=INDEL;TA=5_prime_UTR_variant;TID=rna-XM_005602239.3;TGN=ADD3;NS=0;AN=0;AFS=0,0;OH=0.0;MAF=0.0	GT:PL:GQ:DP:ADP:ACN	./.:80,6,0:0:2:0,2:2,0
NC_009144.3	21452497	.	A	C	104	.	TA=5_prime_UTR_variant;TID=rna-XM_005602239.3;TGN=ADD3;NS=0;AN=0;AFS=0,0;OH=0.0;MAF=0.0	GT:PL:GQ:DP:BSDP:ACN	./.:104,9,0:0:3:0,3,0,0:2,0
NC_009144.3	21454050	.	G	A	104	.	TA=5_prime_UTR_variant;TID=rna-XM_005602242.3;TGN=ADD3;NS=0;AN=0;AFS=0,0;OH=0.0;MAF=0.0	GT:PL:GQ:DP:BSDP:ACN	./.:104,9,0:0:3:3,0,0,0:2,0
NC_009144.3	21541553	.	G	C	70	.	TA=5_prime_UTR_variant;TID=rna-XM_023639717.1;TGN=XPNPEP1;NS=0;AN=0;AFS=0,0;OH=0.0;MAF=0.0	GT:PL:GQ:DP:BSDP:ACN	./.:70,6,0:0:2:0,2,0,0:2,0
NC_009144.3	24129911	.	C	G	255	.	TA=synonymous_variant;TID=rna-XM_023639731.1;TGN=SORCS1;TCO=494.3;TACH=TY494TY;NS=0;AN=0;AFS=0,0;OH=0.0;MAF=0.0	GT:PL:GQ:DP:BSDP:ACN	./.:209,18,0:0:6:0,0,6,0:2,0
NC_009144.3	24140274	.	T	C	104	.	TA=synonymous_variant;TID=rna-XM_023639731.1;TGN=SORCS1;TCO=581.3;TACH=IF581IF;NS=0;AN=0;AFS=0,0;OH=0.0;MAF=0.0	GT:PL:GQ:DP:BSDP:ACN	./.:104,9,0:0:3:0,3,0,0:2,0
NC_009144.3	24223620	.	C	A	139	.	TA=synonymous_variant;TID=rna-XM_023639731.1;TGN=SORCS1;TCO=1102.3;TACH=AM1102AM;NS=0;AN=0;AFS=0,0;OH=0.0;MAF=0.0	GT:PL:GQ:DP:BSDP:ACN	./.:139,12,0:0:4:4,0,0,0:2,0
NC_009144.3	24224177	.	AT	ATTCTT	40	.	TYPE=INDEL;TA=3_prime_UTR_variant;TID=rna-XM_023639735.1;TGN=SORCS1;NS=0;AN=0;AFS=0,0;OH=0.0;MAF=0.0	GT:PL:GQ:DP:ADP:ACN	./.:40,3,0:0:1:0,1:2,0
NC_009144.3	24224925	.	C	T	51	.	TA=3_prime_UTR_variant;TID=rna-XM_023639735.1;TGN=SORCS1;NS=0;AN=0;AFS=0,0;OH=0.0;MAF=0.0	GT:PL:GQ:DP:BSDP:ACN	./.:52,6,0:0:2:0,0,0,2:2,0
NC_009144.3	24226281	.	TC	TGC	255	.	TYPE=INDEL;TA=3_prime_UTR_variant;TID=rna-XM_023639735.1;TGN=SORCS1;NS=0;AN=0;AFS=0,0;OH=0.0;MAF=0.0	GT:PL:GQ:DP:ADP:ACN	./.:280,21,0:0:7:0,7:2,0
NC_009144.3	24226698	.	CC	CCCTGC	80	.	TYPE=INDEL;TA=3_prime_UTR_variant;TID=rna-XM_023639735.1;TGN=SORCS1;NS=0;AN=0;AFS=0,0;OH=0.0;MAF=0.0	GT:PL:GQ:DP:ADP:ACN	./.:80,6,0:0:2:0,2:2,0
NC_009144.3	25374552	.	A	G	70	.	TA=3_prime_UTR_variant;TID=rna-XM_001916814.5;TGN=SORCS3;NS=0;AN=0;AFS=0,0;OH=0.0;MAF=0.0	GT:PL:GQ:DP:BSDP:ACN	./.:70,6,0:0:2:0,0,2,0:2,0
NC_009144.3	25481459	.	T	A	174	.	TA=synonymous_variant;TID=rna-XM_001916814.5;TGN=SORCS3;TCO=406.3;TACH=GG406GG;NS=0;AN=0;AFS=0,0;OH=0.0;MAF=0.0	GT:PL:GQ:DP:BSDP:ACN	./.:174,15,0:0:5:5,0,0,0:2,0
NC_009144.3	25938889	.	A	G	104	.	TA=synonymous_variant;TID=rna-XM_001916814.5;TGN=SORCS3;TCO=132.3;TACH=RR132RR;NS=0;AN=0;AFS=0,0;OH=0.0;MAF=0.0	GT:PL:GQ:DP:BSDP:ACN	./.:104,9,0:0:3:0,0,3,0:2,0
NC_009144.3	26101364	.	A	C	104	.	TA=3_prime_UTR_variant;TID=rna-XM_023639798.1;TGN=CFAP58;NS=0;AN=0;AFS=0,0;OH=0.0;MAF=0.0	GT:PL:GQ:DP:BSDP:ACN	./.:104,9,0:0:3:0,3,0,0:2,0
NC_009144.3	26165166	.	CT	CGT	39	.	TYPE=INDEL;TA=frameshift_variant;TID=rna-XM_005602246.3;TGN=CFAP58;TCO=520.2;TACH=KI520ND;NS=0;AN=0;AFS=0,0;OH=0.0;MAF=0.0	GT:PL:GQ:DP:ADP:ACN	./.:40,4,1:0:1:0,1:2,0
NC_009144.3	26165954	.	G	A	139	.	TA=synonymous_variant;TID=rna-XM_005602246.3;TGN=CFAP58;TCO=477.3;TACH=IA477IA;NS=0;AN=0;AFS=0,0;OH=0.0;MAF=0.0	GT:PL:GQ:DP:BSDP:ACN	./.:139,12,0:0:4:4,0,0,0:2,0
NC_009144.3	26190268	.	C	T	70	.	TA=missense_variant;TID=rna-XM_005602246.3;TGN=CFAP58;TCO=192.1;TACH=E192K;NS=0;AN=0;AFS=0,0;OH=0.0;MAF=0.0	GT:PL:GQ:DP:BSDP:ACN	./.:70,6,0:0:2:0,0,0,2:2,0
NC_009144.3	26215244	.	C	G	47	.	TA=5_prime_UTR_variant;TID=rna-XM_005602248.3;TGN=ITPRIP;NS=0;AN=0;AFS=0,0;OH=0.0;MAF=0.0	GT:PL:GQ:DP:BSDP:ACN	./.:48,6,0:0:2:0,0,2,0:2,0
NC_009144.3	26215935	.	T	G	86	.	TA=5_prime_UTR_variant;TID=rna-XM_005602248.3;TGN=ITPRIP;NS=0;AN=0;AFS=0,0;OH=0.0;MAF=0.0	GT:PL:GQ:DP:BSDP:ACN	./.:86,9,0:0:3:0,0,3,0:2,0
NC_009144.3	26222260	.	G	A	70	.	TA=5_prime_UTR_variant;TID=rna-XM_005602248.3;TGN=ITPRIP;NS=0;AN=0;AFS=0,0;OH=0.0;MAF=0.0	GT:PL:GQ:DP:BSDP:ACN	./.:70,6,0:0:2:2,0,0,0:2,0
NC_009144.3	26222272	.	C	T	70	.	TA=5_prime_UTR_variant;TID=rna-XM_005602248.3;TGN=ITPRIP;NS=0;AN=0;AFS=0,0;OH=0.0;MAF=0.0	GT:PL:GQ:DP:BSDP:ACN	./.:70,6,0:0:2:0,0,0,2:2,0
NC_009144.3	26222313	.	C	T	70	.	TA=5_prime_UTR_variant;TID=rna-XM_005602248.3;TGN=ITPRIP;NS=0;AN=0;AFS=0,0;OH=0.0;MAF=0.0	GT:PL:GQ:DP:BSDP:ACN	./.:70,6,0:0:2:0,0,0,2:2,0
NC_009144.3	26222314	.	C	G	70	.	TA=5_prime_UTR_variant;TID=rna-XM_005602248.3;TGN=ITPRIP;NS=0;AN=0;AFS=0,0;OH=0.0;MAF=0.0	GT:PL:GQ:DP:BSDP:ACN	./.:70,6,0:0:2:0,0,2,0:2,0
NC_009144.3	26222631	.	GAA	GA	80	.	TYPE=INDEL;TA=5_prime_UTR_variant;TID=rna-XM_005602248.3;TGN=ITPRIP;NS=0;AN=0;AFS=0,0;OH=0.0;MAF=0.0	GT:PL:GQ:DP:ADP:ACN	./.:80,6,0:0:2:0,2:2,0
NC_009144.3	26223250	.	ATCTT	AT	152	.	TYPE=INDEL;TA=5_prime_UTR_variant;TID=rna-XM_005602248.3;TGN=ITPRIP;NS=0;AN=0;AFS=0,0;OH=0.0;MAF=0.0	GT:PL:GQ:DP:ADP:ACN	./.:200,21,80:0:7:2,5:2,0
NC_009144.3	26239724	.	A	G	255	.	TA=3_prime_UTR_variant;TID=rna-XM_005602247.3;TGN=ITPRIP;NS=0;AN=0;AFS=0,0;OH=0.0;MAF=0.0	GT:PL:GQ:DP:BSDP:ACN	./.:274,33,104:0:11:3,0,8,0:2,0
NC_009144.3	26241999	.	GTT	GT	80	.	TYPE=INDEL;TA=3_prime_UTR_variant;TID=rna-XM_005602247.3;TGN=ITPRIP;NS=0;AN=0;AFS=0,0;OH=0.0;MAF=0.0	GT:PL:GQ:DP:ADP:ACN	./.:80,6,0:0:2:0,2:2,0
NC_009144.3	26242409	.	G	T	70	.	TA=downstream_transcript_variant;TID=rna-XM_005602247.3;TGN=ITPRIP;NS=0;AN=0;AFS=0,0;OH=0.0;MAF=0.0	GT:PL:GQ:DP:BSDP:ACN	./.:70,6,0:0:2:0,0,0,2:2,0
NC_009144.3	26264844	.	A	G	139	.	TA=synonymous_variant;TID=rna-XM_005602256.3;TGN=GSTO2;TCO=143.3;TACH=CG143CG;NS=0;AN=0;AFS=0,0;OH=0.0;MAF=0.0	GT:PL:GQ:DP:BSDP:ACN	./.:139,12,0:0:4:0,0,4,0:2,0
NC_009144.3	26270859	.	GCTCTC	GC	40	.	TYPE=INDEL;TA=5_prime_UTR_variant;TID=rna-XM_005602256.3;TGN=GSTO2;NS=0;AN=0;AFS=0,0;OH=0.0;MAF=0.0	GT:PL:GQ:DP:ADP:ACN	./.:40,3,0:0:1:0,1:2,0
NC_009144.3	26281306	.	G	C	66	.	TA=5_prime_UTR_variant;TID=rna-XM_014733245.2;TGN=CFAP43;NS=0;AN=0;AFS=0,0;OH=0.0;MAF=0.0	GT:PL:GQ:DP:BSDP:ACN	./.:66,6,0:0:2:0,2,0,0:2,0
NC_009144.3	26282358	.	A	G	66	.	TA=5_prime_UTR_variant;TID=rna-XM_014733245.2;TGN=CFAP43;NS=0;AN=0;AFS=0,0;OH=0.0;MAF=0.0	GT:PL:GQ:DP:BSDP:ACN	./.:66,6,0:0:2:0,0,2,0:2,0
NC_009144.3	26282573	.	T	C	66	.	TA=5_prime_UTR_variant;TID=rna-XM_014733245.2;TGN=CFAP43;NS=0;AN=0;AFS=0,0;OH=0.0;MAF=0.0	GT:PL:GQ:DP:BSDP:ACN	./.:66,6,0:0:2:0,2,0,0:2,0
NC_009144.3	26285343	.	CA	CGTG	40	.	TYPE=INDEL;TA=5_prime_UTR_variant;TID=rna-XM_014733245.2;TGN=CFAP43;NS=0;AN=0;AFS=0,0;OH=0.0;MAF=0.0	GT:PL:GQ:DP:ADP:ACN	./.:40,3,0:0:1:0,1:2,0
NC_009144.3	26287629	.	G	A	70	.	TA=5_prime_UTR_variant;TID=rna-XM_014733245.2;TGN=CFAP43;NS=0;AN=0;AFS=0,0;OH=0.0;MAF=0.0	GT:PL:GQ:DP:BSDP:ACN	./.:70,6,0:0:2:2,0,0,0:2,0
NC_009144.3	26287751	.	A	T	70	.	TA=5_prime_UTR_variant;TID=rna-XM_014733245.2;TGN=CFAP43;NS=0;AN=0;AFS=0,0;OH=0.0;MAF=0.0	GT:PL:GQ:DP:BSDP:ACN	./.:70,6,0:0:2:0,0,0,2:2,0
NC_009144.3	26289904	.	GAA	GA	40	.	TYPE=INDEL;TA=5_prime_UTR_variant;TID=rna-XM_014733245.2;TGN=CFAP43;NS=0;AN=0;AFS=0,0;OH=0.0;MAF=0.0	GT:PL:GQ:DP:ADP:ACN	./.:40,3,0:0:1:0,1:2,0
NC_009144.3	26290255	.	G	T	104	.	TA=5_prime_UTR_variant;TID=rna-XM_014733245.2;TGN=CFAP43;NS=0;AN=0;AFS=0,0;OH=0.0;MAF=0.0	GT:PL:GQ:DP:BSDP:ACN	./.:104,9,0:0:3:0,0,0,3:2,0
NC_009144.3	26344286	.	G	A	70	.	TA=synonymous_variant;TID=rna-XM_014733245.2;TGN=CFAP43;TCO=566.3;TACH=RL566RL;NS=0;AN=0;AFS=0,0;OH=0.0;MAF=0.0	GT:PL:GQ:DP:BSDP:ACN	./.:70,6,0:0:2:2,0,0,0:2,0
NC_009144.3	26405584	.	A	T	70	.	TA=downstream_transcript_variant;TID=rna-XM_001497644.6;TGN=SFR1;NS=0;AN=0;AFS=0,0;OH=0.0;MAF=0.0	GT:PL:GQ:DP:BSDP:ACN	./.:70,6,0:0:2:0,0,0,2:2,0
NC_009144.3	26457251	.	T	C	152	.	TA=upstream_transcript_variant;TID=rna-XM_014733101.2;TGN=COL17A1;NS=0;AN=0;AFS=0,0;OH=0.0;MAF=0.0	GT:PL:GQ:DP:BSDP:ACN	./.:152,15,0:0:5:0,5,0,0:2,0
NC_009144.3	26457619	.	TA	TAA	80	.	TYPE=INDEL;TA=5_prime_UTR_variant;TID=rna-XM_014733101.2;TGN=COL17A1;NS=0;AN=0;AFS=0,0;OH=0.0;MAF=0.0	GT:PL:GQ:DP:ADP:ACN	./.:80,6,0:0:2:0,2:2,0
NC_009144.3	26458188	.	C	T	70	.	TA=5_prime_UTR_variant;TID=rna-XM_014733101.2;TGN=COL17A1;NS=0;AN=0;AFS=0,0;OH=0.0;MAF=0.0	GT:PL:GQ:DP:BSDP:ACN	./.:70,6,0:0:2:0,0,0,2:2,0
NC_009144.3	26458199	.	G	A	70	.	TA=5_prime_UTR_variant;TID=rna-XM_014733101.2;TGN=COL17A1;NS=0;AN=0;AFS=0,0;OH=0.0;MAF=0.0	GT:PL:GQ:DP:BSDP:ACN	./.:70,6,0:0:2:2,0,0,0:2,0
NC_009144.3	26458219	.	T	G	70	.	TA=5_prime_UTR_variant;TID=rna-XM_014733101.2;TGN=COL17A1;NS=0;AN=0;AFS=0,0;OH=0.0;MAF=0.0	GT:PL:GQ:DP:BSDP:ACN	./.:70,6,0:0:2:0,0,2,0:2,0
NC_009144.3	26458264	.	C	A	70	.	TA=5_prime_UTR_variant;TID=rna-XM_014733101.2;TGN=COL17A1;NS=0;AN=0;AFS=0,0;OH=0.0;MAF=0.0	GT:PL:GQ:DP:BSDP:ACN	./.:70,6,0:0:2:2,0,0,0:2,0
NC_009144.3	26458553	.	T	C	174	.	TA=5_prime_UTR_variant;TID=rna-XM_014733101.2;TGN=COL17A1;NS=0;AN=0;AFS=0,0;OH=0.0;MAF=0.0	GT:PL:GQ:DP:BSDP:ACN	./.:174,15,0:0:5:0,5,0,0:2,0
NC_009144.3	26458947	.	G	A	70	.	TA=5_prime_UTR_variant;TID=rna-XM_014733101.2;TGN=COL17A1;NS=0;AN=0;AFS=0,0;OH=0.0;MAF=0.0	GT:PL:GQ:DP:BSDP:ACN	./.:70,6,0:0:2:2,0,0,0:2,0
NC_009144.3	26460709	.	C	T	104	.	TA=5_prime_UTR_variant;TID=rna-XM_014733101.2;TGN=COL17A1;NS=0;AN=0;AFS=0,0;OH=0.0;MAF=0.0	GT:PL:GQ:DP:BSDP:ACN	./.:104,9,0:0:3:0,0,0,3:2,0
NC_009144.3	26461519	.	A	C	104	.	TA=5_prime_UTR_variant;TID=rna-XM_014733101.2;TGN=COL17A1;NS=0;AN=0;AFS=0,0;OH=0.0;MAF=0.0	GT:PL:GQ:DP:BSDP:ACN	./.:104,9,0:0:3:0,3,0,0:2,0
NC_009144.3	26462053	.	A	G	70	.	TA=5_prime_UTR_variant;TID=rna-XM_014733101.2;TGN=COL17A1;NS=0;AN=0;AFS=0,0;OH=0.0;MAF=0.0	GT:PL:GQ:DP:BSDP:ACN	./.:70,6,0:0:2:0,0,2,0:2,0
NC_009144.3	26462119	.	C	T	86	.	TA=5_prime_UTR_variant;TID=rna-XM_014733101.2;TGN=COL17A1;NS=0;AN=0;AFS=0,0;OH=0.0;MAF=0.0	GT:PL:GQ:DP:BSDP:ACN	./.:86,9,0:0:3:0,0,0,3:2,0
NC_009144.3	26462133	.	C	T	100	.	TA=5_prime_UTR_variant;TID=rna-XM_014733101.2;TGN=COL17A1;NS=0;AN=0;AFS=0,0;OH=0.0;MAF=0.0	GT:PL:GQ:DP:BSDP:ACN	./.:100,9,0:0:3:0,0,0,3:2,0
NC_009144.3	26477727	.	G	A	70	.	TA=missense_variant;TID=rna-XM_014733101.2;TGN=COL17A1;TCO=331.1;TACH=A331T;NS=0;AN=0;AFS=0,0;OH=0.0;MAF=0.0	GT:PL:GQ:DP:BSDP:ACN	./.:70,6,0:0:2:2,0,0,0:2,0
NC_009144.3	26484640	.	A	G	66	.	TA=synonymous_variant;TID=rna-XM_014733101.2;TGN=COL17A1;TCO=598.3;TACH=EG598EG;NS=0;AN=0;AFS=0,0;OH=0.0;MAF=0.0	GT:PL:GQ:DP:BSDP:ACN	./.:66,6,0:0:2:0,0,2,0:2,0
NC_009144.3	26500323	.	T	C	70	.	TA=missense_variant;TID=rna-XM_014733101.2;TGN=COL17A1;TCO=991.1;TACH=Y991H;NS=0;AN=0;AFS=0,0;OH=0.0;MAF=0.0	GT:PL:GQ:DP:BSDP:ACN	./.:70,6,0:0:2:0,2,0,0:2,0
NC_009144.3	26507896	.	G	C	70	.	TA=3_prime_UTR_variant;TID=rna-XM_014733101.2;TGN=COL17A1;NS=0;AN=0;AFS=0,0;OH=0.0;MAF=0.0	GT:PL:GQ:DP:BSDP:ACN	./.:70,6,0:0:2:0,2,0,0:2,0
NC_009144.3	26510463	.	A	T	70	.	TA=3_prime_UTR_variant;TID=rna-XM_001497698.6;TGN=SLK;NS=0;AN=0;AFS=0,0;OH=0.0;MAF=0.0	GT:PL:GQ:DP:BSDP:ACN	./.:70,6,0:0:2:0,0,0,2:2,0
NC_009144.3	26511008	.	C	A	104	.	TA=3_prime_UTR_variant;TID=rna-XM_001497698.6;TGN=SLK;NS=0;AN=0;AFS=0,0;OH=0.0;MAF=0.0	GT:PL:GQ:DP:BSDP:ACN	./.:104,9,0:0:3:3,0,0,0:2,0
NC_009144.3	26607274	.	C	T	70	.	TA=upstream_transcript_variant;TID=rna-XM_005602258.3;TGN=STN1;NS=0;AN=0;AFS=0,0;OH=0.0;MAF=0.0	GT:PL:GQ:DP:BSDP:ACN	./.:70,6,0:0:2:0,0,0,2:2,0
NC_009144.3	26680358	.	TGGG	TG	40	.	TYPE=INDEL;TA=upstream_transcript_variant;TID=rna-XM_001497905.4;TGN=SH3PXD2A;NS=0;AN=0;AFS=0,0;OH=0.0;MAF=0.0	GT:PL:GQ:DP:ADP:ACN	./.:40,3,0:0:1:0,1:2,0
NC_009144.3	26767846	.	G	T	70	.	TA=upstream_transcript_variant;TID=rna-XM_023640031.1;TGN=SH3PXD2A;NS=0;AN=0;AFS=0,0;OH=0.0;MAF=0.0	GT:PL:GQ:DP:BSDP:ACN	./.:70,6,0:0:2:0,0,0,2:2,0
NC_009144.3	26867565	.	C	T	255	.	TA=upstream_transcript_variant;TID=rna-XM_023640042.1;TGN=SH3PXD2A;NS=0;AN=0;AFS=0,0;OH=0.0;MAF=0.0	GT:PL:GQ:DP:BSDP:ACN	./.:243,21,0:0:7:0,0,0,7:2,0
NC_009144.3	26867577	.	T	C	83	.	TA=upstream_transcript_variant;TID=rna-XM_023640042.1;TGN=SH3PXD2A;NS=0;AN=0;AFS=0,0;OH=0.0;MAF=0.0	GT:PL:GQ:DP:BSDP:ACN	./.:139,24,139:0:8:0,4,0,4:2,0
NC_009144.3	26905024	.	A	G	255	.	TA=missense_variant;TID=rna-XM_001497905.4;TGN=SH3PXD2A;TCO=250.1;TACH=T250A;NS=0;AN=0;AFS=0,0;OH=0.0;MAF=0.0	GT:PL:GQ:DP:BSDP:ACN	./.:209,18,0:0:6:0,0,6,0:2,0
NC_009144.3	26918315	.	A	G	70	.	TA=missense_variant;TID=rna-XM_001497905.4;TGN=SH3PXD2A;TCO=649.1;TACH=T649A;NS=0;AN=0;AFS=0,0;OH=0.0;MAF=0.0	GT:PL:GQ:DP:BSDP:ACN	./.:70,6,0:0:2:0,0,2,0:2,0
NC_009144.3	26918740	.	T	C	104	.	TA=synonymous_variant;TID=rna-XM_001497905.4;TGN=SH3PXD2A;TCO=790.3;TACH=AD790AD;NS=0;AN=0;AFS=0,0;OH=0.0;MAF=0.0	GT:PL:GQ:DP:BSDP:ACN	./.:104,9,0:0:3:0,3,0,0:2,0
NC_009144.3	26919674	.	C	T	51	.	TA=3_prime_UTR_variant;TID=rna-XM_001497905.4;TGN=SH3PXD2A;NS=0;AN=0;AFS=0,0;OH=0.0;MAF=0.0	GT:PL:GQ:DP:BSDP:ACN	./.:52,6,0:0:2:0,0,0,2:2,0
NC_009144.3	26920097	.	C	T	104	.	TA=3_prime_UTR_variant;TID=rna-XM_001497905.4;TGN=SH3PXD2A;NS=0;AN=0;AFS=0,0;OH=0.0;MAF=0.0	GT:PL:GQ:DP:BSDP:ACN	./.:104,9,0:0:3:0,0,0,3:2,0
NC_009144.3	26920254	.	TG	TGTTAG	35	.	TYPE=INDEL;TA=3_prime_UTR_variant;TID=rna-XM_001497905.4;TGN=SH3PXD2A;NS=0;AN=0;AFS=0,0;OH=0.0;MAF=0.0	GT:PL:GQ:DP:ADP:ACN	./.:80,18,160:0:6:4,2:2,0
NC_009144.3	26921379	.	A	C	70	.	TA=3_prime_UTR_variant;TID=rna-XM_001497905.4;TGN=SH3PXD2A;NS=0;AN=0;AFS=0,0;OH=0.0;MAF=0.0	GT:PL:GQ:DP:BSDP:ACN	./.:70,6,0:0:2:0,2,0,0:2,0
NC_009144.3	26921396	.	TCC	TC	80	.	TYPE=INDEL;TA=3_prime_UTR_variant;TID=rna-XM_001497905.4;TGN=SH3PXD2A;NS=0;AN=0;AFS=0,0;OH=0.0;MAF=0.0	GT:PL:GQ:DP:ADP:ACN	./.:80,6,0:0:2:0,2:2,0
NC_009144.3	26921421	.	T	G	51	.	TA=3_prime_UTR_variant;TID=rna-XM_001497905.4;TGN=SH3PXD2A;NS=0;AN=0;AFS=0,0;OH=0.0;MAF=0.0	GT:PL:GQ:DP:BSDP:ACN	./.:52,6,0:0:2:0,0,2,0:2,0
NC_009144.3	26923484	.	GA	GAA	40	.	TYPE=INDEL;TA=3_prime_UTR_variant;TID=rna-XM_001497905.4;TGN=SH3PXD2A;NS=0;AN=0;AFS=0,0;OH=0.0;MAF=0.0	GT:PL:GQ:DP:ADP:ACN	./.:40,3,0:0:1:0,1:2,0
NC_009144.3	26925409	.	CA	CAGGATA	40	.	TYPE=INDEL;TA=3_prime_UTR_variant;TID=rna-XM_001497905.4;TGN=SH3PXD2A;NS=0;AN=0;AFS=0,0;OH=0.0;MAF=0.0	GT:PL:GQ:DP:ADP:ACN	./.:40,3,0:0:1:0,1:2,0
NC_009144.3	26927469	.	A	C	40	.	TA=downstream_transcript_variant;TID=rna-XM_001497905.4;TGN=SH3PXD2A;NS=0;AN=0;AFS=0,0;OH=0.0;MAF=0.0	GT:PL:GQ:DP:BSDP:ACN	./.:99,27,174:0:9:5,4,0,0:2,0
NC_009144.3	26928298	.	ACCC	AC	40	.	TYPE=INDEL;TA=downstream_transcript_variant;TID=rna-XM_023640053.1;TGN=NEURL1;NS=0;AN=0;AFS=0,0;OH=0.0;MAF=0.0	GT:PL:GQ:DP:ADP:ACN	./.:40,3,0:0:1:0,1:2,0
NC_009144.3	26929535	.	A	G	70	.	TA=3_prime_UTR_variant;TID=rna-XM_023640053.1;TGN=NEURL1;NS=0;AN=0;AFS=0,0;OH=0.0;MAF=0.0	GT:PL:GQ:DP:BSDP:ACN	./.:70,6,0:0:2:0,0,2,0:2,0
NC_009144.3	26929814	.	C	A	54	.	TA=3_prime_UTR_variant;TID=rna-XM_023640053.1;TGN=NEURL1;NS=0;AN=0;AFS=0,0;OH=0.0;MAF=0.0	GT:PL:GQ:DP:BSDP:ACN	./.:104,18,100:0:6:3,3,0,0:2,0
NC_009144.3	26963030	.	A	G	70	.	TA=5_prime_UTR_variant;TID=rna-XM_023640062.1;TGN=NEURL1;NS=0;AN=0;AFS=0,0;OH=0.0;MAF=0.0	GT:PL:GQ:DP:BSDP:ACN	./.:70,6,0:0:2:0,0,2,0:2,0
NC_009144.3	26963091	.	GCAC	GC	41	.	TYPE=INDEL;TA=upstream_transcript_variant;TID=rna-XM_023640062.1;TGN=NEURL1;NS=0;AN=0;AFS=0,0;OH=0.0;MAF=0.0	GT:PL:GQ:DP:ADP:ACN	./.:80,12,80:0:4:2,2:2,0
NC_009144.3	26963356	.	AC	ATGC	40	.	TYPE=INDEL;TA=upstream_transcript_variant;TID=rna-XM_023640062.1;TGN=NEURL1;NS=0;AN=0;AFS=0,0;OH=0.0;MAF=0.0	GT:PL:GQ:DP:ADP:ACN	./.:40,3,0:0:1:0,1:2,0
NC_009144.3	27024953	.	C	G	50	.	TA=synonymous_variant;TID=rna-XM_001499455.5;TGN=CALHM3;TCO=7.3;TACH=LF7LF;NS=0;AN=0;AFS=0,0;OH=0.0;MAF=0.0	GT:PL:GQ:DP:BSDP:ACN	./.:100,18,104:0:6:0,3,3,0:2,0
NC_009144.3	27031527	.	T	C	48	.	TA=downstream_transcript_variant;TID=rna-XM_001499455.5;TGN=CALHM3;NS=0;AN=0;AFS=0,0;OH=0.0;MAF=0.0	GT:PL:GQ:DP:BSDP:ACN	./.:104,24,174:0:8:0,3,0,5:2,0
NC_009144.3	27049068	.	GCCC	GC	40	.	TYPE=INDEL;TA=downstream_transcript_variant;TID=rna-XM_001498027.4;TGN=CALHM1;NS=0;AN=0;AFS=0,0;OH=0.0;MAF=0.0	GT:PL:GQ:DP:ADP:ACN	./.:40,3,0:0:1:0,1:2,0
NC_009144.3	27050882	.	A	G	70	.	TA=upstream_transcript_variant;TID=rna-XM_023640122.1;TGN=CALHM2;NS=0;AN=0;AFS=0,0;OH=0.0;MAF=0.0	GT:PL:GQ:DP:BSDP:ACN	./.:70,6,0:0:2:0,0,2,0:2,0
NC_009144.3	27050991	.	A	T	104	.	TA=upstream_transcript_variant;TID=rna-XM_023640122.1;TGN=CALHM2;NS=0;AN=0;AFS=0,0;OH=0.0;MAF=0.0	GT:PL:GQ:DP:BSDP:ACN	./.:104,9,0:0:3:0,0,0,3:2,0
NC_009144.3	27054147	.	CT	CTTT	40	.	TYPE=INDEL;TA=3_prime_UTR_variant;TID=rna-XM_023640122.1;TGN=CALHM2;NS=0;AN=0;AFS=0,0;OH=0.0;MAF=0.0	GT:PL:GQ:DP:ADP:ACN	./.:40,3,0:0:1:0,1:2,0
NC_009144.3	27102317	.	A	G	100	.	TA=5_prime_UTR_variant;TID=rna-XM_003363427.4;TGN=ATP5MD;NS=0;AN=0;AFS=0,0;OH=0.0;MAF=0.0	GT:PL:GQ:DP:BSDP:ACN	./.:100,9,0:0:3:0,0,3,0:2,0
NC_009144.3	27102661	.	G	C	66	.	TA=5_prime_UTR_variant;TID=rna-XM_003363427.4;TGN=ATP5MD;NS=0;AN=0;AFS=0,0;OH=0.0;MAF=0.0	GT:PL:GQ:DP:BSDP:ACN	./.:66,6,0:0:2:0,2,0,0:2,0
NC_009144.3	27150676	.	T	C	174	.	TA=upstream_transcript_variant;TID=rna-XM_001498200.4;TGN=PCGF6;NS=0;AN=0;AFS=0,0;OH=0.0;MAF=0.0	GT:PL:GQ:DP:BSDP:ACN	./.:174,15,0:0:5:0,5,0,0:2,0
NC_009144.3	27178809	.	CT	CTT	40	.	TYPE=INDEL;TA=3_prime_UTR_variant;TID=rna-XM_001498200.4;TGN=PCGF6;NS=0;AN=0;AFS=0,0;OH=0.0;MAF=0.0	GT:PL:GQ:DP:ADP:ACN	./.:40,3,0:0:1:0,1:2,0
NC_009144.3	27248892	.	C	T	104	.	TA=5_prime_UTR_variant;TID=rna-XM_023640194.1;TGN=NT5C2;NS=0;AN=0;AFS=0,0;OH=0.0;MAF=0.0	GT:PL:GQ:DP:BSDP:ACN	./.:104,9,0:0:3:0,0,0,3:2,0
NC_009144.3	27251885	.	A	G	104	.	TA=5_prime_UTR_variant;TID=rna-XM_023640194.1;TGN=NT5C2;NS=0;AN=0;AFS=0,0;OH=0.0;MAF=0.0	GT:PL:GQ:DP:BSDP:ACN	./.:104,9,0:0:3:0,0,3,0:2,0
NC_009144.3	27254706	.	C	T	104	.	TA=5_prime_UTR_variant;TID=rna-XM_023640194.1;TGN=NT5C2;NS=0;AN=0;AFS=0,0;OH=0.0;MAF=0.0	GT:PL:GQ:DP:BSDP:ACN	./.:104,9,0:0:3:0,0,0,3:2,0
NC_009144.3	27255888	.	A	T	139	.	TA=5_prime_UTR_variant;TID=rna-XM_023640194.1;TGN=NT5C2;NS=0;AN=0;AFS=0,0;OH=0.0;MAF=0.0	GT:PL:GQ:DP:BSDP:ACN	./.:139,12,0:0:4:0,0,0,4:2,0
NC_009144.3	27257788	.	CA	CAA	160	.	TYPE=INDEL;TA=5_prime_UTR_variant;TID=rna-XM_023640194.1;TGN=NT5C2;NS=0;AN=0;AFS=0,0;OH=0.0;MAF=0.0	GT:PL:GQ:DP:ADP:ACN	./.:160,12,0:0:4:0,4:2,0
NC_009144.3	27265739	.	G	A	152	.	TA=5_prime_UTR_variant;TID=rna-XM_023640193.1;TGN=NT5C2;NS=0;AN=0;AFS=0,0;OH=0.0;MAF=0.0	GT:PL:GQ:DP:BSDP:ACN	./.:152,15,0:0:5:5,0,0,0:2,0
NC_009144.3	27266639	.	G	T	70	.	TA=5_prime_UTR_variant;TID=rna-XM_023640193.1;TGN=NT5C2;NS=0;AN=0;AFS=0,0;OH=0.0;MAF=0.0	GT:PL:GQ:DP:BSDP:ACN	./.:70,6,0:0:2:0,0,0,2:2,0
NC_009144.3	27271542	.	C	A	99	.	TA=5_prime_UTR_variant;TID=rna-XM_023640193.1;TGN=NT5C2;NS=0;AN=0;AFS=0,0;OH=0.0;MAF=0.0	GT:PL:GQ:DP:BSDP:ACN	./.:99,12,1:0:4:4,0,0,0:2,0
NC_009144.3	27271737	.	C	T	70	.	TA=5_prime_UTR_variant;TID=rna-XM_023640193.1;TGN=NT5C2;NS=0;AN=0;AFS=0,0;OH=0.0;MAF=0.0	GT:PL:GQ:DP:BSDP:ACN	./.:70,6,0:0:2:0,0,0,2:2,0
NC_009144.3	27273241	.	AA	AAACTATTGCTTAATCTA	40	.	TYPE=INDEL;TA=5_prime_UTR_variant;TID=rna-XM_023640193.1;TGN=NT5C2;NS=0;AN=0;AFS=0,0;OH=0.0;MAF=0.0	GT:PL:GQ:DP:ADP:ACN	./.:40,3,0:0:1:0,1:2,0
NC_009144.3	27274043	.	CTT	CT	40	.	TYPE=INDEL;TA=5_prime_UTR_variant;TID=rna-XM_023640193.1;TGN=NT5C2;NS=0;AN=0;AFS=0,0;OH=0.0;MAF=0.0	GT:PL:GQ:DP:ADP:ACN	./.:40,3,0:0:1:0,1:2,0
NC_009144.3	27278451	.	G	C	104	.	TA=5_prime_UTR_variant;TID=rna-XM_023640193.1;TGN=NT5C2;NS=0;AN=0;AFS=0,0;OH=0.0;MAF=0.0	GT:PL:GQ:DP:BSDP:ACN	./.:104,9,0:0:3:0,3,0,0:2,0
NC_009144.3	27279612	.	G	C	70	.	TA=5_prime_UTR_variant;TID=rna-XM_023640193.1;TGN=NT5C2;NS=0;AN=0;AFS=0,0;OH=0.0;MAF=0.0	GT:PL:GQ:DP:BSDP:ACN	./.:70,6,0:0:2:0,2,0,0:2,0
NC_009144.3	27284160	.	C	G	139	.	TA=5_prime_UTR_variant;TID=rna-XM_023640193.1;TGN=NT5C2;NS=0;AN=0;AFS=0,0;OH=0.0;MAF=0.0	GT:PL:GQ:DP:BSDP:ACN	./.:139,12,0:0:4:0,0,4,0:2,0
NC_009144.3	27284834	.	GT	GTT	40	.	TYPE=INDEL;TA=5_prime_UTR_variant;TID=rna-XM_023640193.1;TGN=NT5C2;NS=0;AN=0;AFS=0,0;OH=0.0;MAF=0.0	GT:PL:GQ:DP:ADP:ACN	./.:40,3,0:0:1:0,1:2,0
NC_009144.3	27285919	.	G	A	104	.	TA=5_prime_UTR_variant;TID=rna-XM_023640193.1;TGN=NT5C2;NS=0;AN=0;AFS=0,0;OH=0.0;MAF=0.0	GT:PL:GQ:DP:BSDP:ACN	./.:104,9,0:0:3:3,0,0,0:2,0
NC_009144.3	27299410	.	A	G	104	.	TA=5_prime_UTR_variant;TID=rna-XM_023640195.1;TGN=NT5C2;NS=0;AN=0;AFS=0,0;OH=0.0;MAF=0.0	GT:PL:GQ:DP:BSDP:ACN	./.:104,9,0:0:3:0,0,3,0:2,0
NC_009144.3	27299768	.	G	T	70	.	TA=5_prime_UTR_variant;TID=rna-XM_023640195.1;TGN=NT5C2;NS=0;AN=0;AFS=0,0;OH=0.0;MAF=0.0	GT:PL:GQ:DP:BSDP:ACN	./.:70,6,0:0:2:0,0,0,2:2,0
NC_009144.3	27305369	.	TA	TAAGA	80	.	TYPE=INDEL;TA=5_prime_UTR_variant;TID=rna-XM_023640195.1;TGN=NT5C2;NS=0;AN=0;AFS=0,0;OH=0.0;MAF=0.0	GT:PL:GQ:DP:ADP:ACN	./.:80,6,0:0:2:0,2:2,0
NC_009144.3	27305527	.	G	A	104	.	TA=5_prime_UTR_variant;TID=rna-XM_023640195.1;TGN=NT5C2;NS=0;AN=0;AFS=0,0;OH=0.0;MAF=0.0	GT:PL:GQ:DP:BSDP:ACN	./.:104,9,0:0:3:3,0,0,0:2,0
NC_009144.3	27308244	.	CT	CTT	40	.	TYPE=INDEL;TA=5_prime_UTR_variant;TID=rna-XM_023640195.1;TGN=NT5C2;NS=0;AN=0;AFS=0,0;OH=0.0;MAF=0.0	GT:PL:GQ:DP:ADP:ACN	./.:40,3,0:0:1:0,1:2,0
NC_009144.3	27313127	.	AC	ACC	40	.	TYPE=INDEL;TA=5_prime_UTR_variant;TID=rna-XM_023640195.1;TGN=NT5C2;NS=0;AN=0;AFS=0,0;OH=0.0;MAF=0.0	GT:PL:GQ:DP:ADP:ACN	./.:40,3,0:0:1:0,1:2,0
NC_009144.3	27313192	.	G	A	70	.	TA=5_prime_UTR_variant;TID=rna-XM_023640195.1;TGN=NT5C2;NS=0;AN=0;AFS=0,0;OH=0.0;MAF=0.0	GT:PL:GQ:DP:BSDP:ACN	./.:70,6,0:0:2:2,0,0,0:2,0
NC_009144.3	27313527	.	CTGT	CT	120	.	TYPE=INDEL;TA=5_prime_UTR_variant;TID=rna-XM_023640195.1;TGN=NT5C2;NS=0;AN=0;AFS=0,0;OH=0.0;MAF=0.0	GT:PL:GQ:DP:ADP:ACN	./.:120,9,0:0:3:0,3:2,0
NC_009144.3	27315490	.	C	G	139	.	TA=5_prime_UTR_variant;TID=rna-XM_023640195.1;TGN=NT5C2;NS=0;AN=0;AFS=0,0;OH=0.0;MAF=0.0	GT:PL:GQ:DP:BSDP:ACN	./.:139,12,0:0:4:0,0,4,0:2,0
NC_009144.3	27319506	.	TC	TCACCTAC	40	.	TYPE=INDEL;TA=5_prime_UTR_variant;TID=rna-XM_023640195.1;TGN=NT5C2;NS=0;AN=0;AFS=0,0;OH=0.0;MAF=0.0	GT:PL:GQ:DP:ADP:ACN	./.:40,3,0:0:1:0,1:2,0
NC_009144.3	27321463	.	GT	GTT	40	.	TYPE=INDEL;TA=5_prime_UTR_variant;TID=rna-XM_023640195.1;TGN=NT5C2;NS=0;AN=0;AFS=0,0;OH=0.0;MAF=0.0	GT:PL:GQ:DP:ADP:ACN	./.:40,3,0:0:1:0,1:2,0
NC_009144.3	27321806	.	G	A	186	.	TA=5_prime_UTR_variant;TID=rna-XM_023640195.1;TGN=NT5C2;NS=0;AN=0;AFS=0,0;OH=0.0;MAF=0.0	GT:PL:GQ:DP:BSDP:ACN	./.:187,18,0:0:6:6,0,0,0:2,0
NC_009144.3	27337988	.	A	T	51	.	TA=3_prime_UTR_variant;TID=rna-XM_023640177.1;TGN=NT5C2;NS=0;AN=0;AFS=0,0;OH=0.0;MAF=0.0	GT:PL:GQ:DP:BSDP:ACN	./.:52,6,0:0:2:0,0,0,2:2,0
NC_009144.3	27346087	.	G	A	66	.	TA=3_prime_UTR_variant;TID=rna-XM_023640147.1;TGN=CNNM2;NS=0;AN=0;AFS=0,0;OH=0.0;MAF=0.0	GT:PL:GQ:DP:BSDP:ACN	./.:66,6,0:0:2:2,0,0,0:2,0
NC_009144.3	27527550	.	TA	TAA	40	.	TYPE=INDEL;TA=3_prime_UTR_variant;TID=rna-XM_014733297.2;TGN=BORCS7;NS=0;AN=0;AFS=0,0;OH=0.0;MAF=0.0	GT:PL:GQ:DP:ADP:ACN	./.:40,3,0:0:1:0,1:2,0
NC_009144.3	27535925	.	G	T	70	.	TA=upstream_transcript_variant;TID=rna-XM_001499572.6;TGN=BORCS7;NS=0;AN=0;AFS=0,0;OH=0.0;MAF=0.0	GT:PL:GQ:DP:BSDP:ACN	./.:70,6,0:0:2:0,0,0,2:2,0
NC_009144.3	27585697	.	CA	CAA	120	.	TYPE=INDEL;TA=3_prime_UTR_variant;TID=rna-XM_001498544.5;TGN=WBP1L;NS=0;AN=0;AFS=0,0;OH=0.0;MAF=0.0	GT:PL:GQ:DP:ADP:ACN	./.:120,9,0:0:3:0,3:2,0
NC_009144.3	27617273	.	GC	GCC	40	.	TYPE=INDEL;TA=upstream_transcript_variant;TID=rna-XM_005602268.3;TGN=WBP1L;NS=0;AN=0;AFS=0,0;OH=0.0;MAF=0.0	GT:PL:GQ:DP:ADP:ACN	./.:40,3,0:0:1:0,1:2,0
NC_009144.3	27617787	.	CTT	CT	120	.	TYPE=INDEL;TA=upstream_transcript_variant;TID=rna-XM_005602268.3;TGN=WBP1L;NS=0;AN=0;AFS=0,0;OH=0.0;MAF=0.0	GT:PL:GQ:DP:ADP:ACN	./.:120,9,0:0:3:0,3:2,0
NC_009144.3	27641497	.	T	C	70	.	TA=downstream_transcript_variant;TID=rna-XM_001498574.6;TGN=SFXN2;NS=0;AN=0;AFS=0,0;OH=0.0;MAF=0.0	GT:PL:GQ:DP:BSDP:ACN	./.:70,6,0:0:2:0,2,0,0:2,0
NC_009144.3	27641581	.	T	C	70	.	TA=downstream_transcript_variant;TID=rna-XM_001498574.6;TGN=SFXN2;NS=0;AN=0;AFS=0,0;OH=0.0;MAF=0.0	GT:PL:GQ:DP:BSDP:ACN	./.:70,6,0:0:2:0,2,0,0:2,0
NC_009144.3	27642503	.	T	C	70	.	TA=3_prime_UTR_variant;TID=rna-XM_001498574.6;TGN=SFXN2;NS=0;AN=0;AFS=0,0;OH=0.0;MAF=0.0	GT:PL:GQ:DP:BSDP:ACN	./.:70,6,0:0:2:0,2,0,0:2,0
NC_009144.3	27648365	.	G	A	139	.	TA=splice_region_variant;TID=rna-XM_001498574.6;TGN=SFXN2;NS=0;AN=0;AFS=0,0;OH=0.0;MAF=0.0	GT:PL:GQ:DP:BSDP:ACN	./.:139,12,0:0:4:4,0,0,0:2,0
NC_009144.3	27650930	.	T	C	139	.	TA=missense_variant;TID=rna-XM_001498574.6;TGN=SFXN2;TCO=58.3;TACH=IG58MG;NS=0;AN=0;AFS=0,0;OH=0.0;MAF=0.0	GT:PL:GQ:DP:BSDP:ACN	./.:139,12,0:0:4:0,4,0,0:2,0
NC_009144.3	27650931	.	A	G	139	.	TA=missense_variant;TID=rna-XM_001498574.6;TGN=SFXN2;TCO=58.2;TACH=I58T;NS=0;AN=0;AFS=0,0;OH=0.0;MAF=0.0	GT:PL:GQ:DP:BSDP:ACN	./.:139,12,0:0:4:0,0,4,0:2,0
NC_009144.3	27651826	.	C	T	255	.	TA=5_prime_UTR_variant;TID=rna-XM_001498574.6;TGN=SFXN2;NS=0;AN=0;AFS=0,0;OH=0.0;MAF=0.0	GT:PL:GQ:DP:BSDP:ACN	./.:209,18,0:0:6:0,0,0,6:2,0
NC_009144.3	27651860	.	A	G	255	.	TA=5_prime_UTR_variant;TID=rna-XM_001498574.6;TGN=SFXN2;NS=0;AN=0;AFS=0,0;OH=0.0;MAF=0.0	GT:PL:GQ:DP:BSDP:ACN	./.:243,21,0:0:7:0,0,7,0:2,0
NC_009144.3	27652039	.	A	G	255	.	TA=5_prime_UTR_variant;TID=rna-XM_001498574.6;TGN=SFXN2;NS=0;AN=0;AFS=0,0;OH=0.0;MAF=0.0	GT:PL:GQ:DP:BSDP:ACN	./.:209,18,0:0:6:0,0,6,0:2,0
NC_009144.3	27655510	.	T	G	174	.	TA=5_prime_UTR_variant;TID=rna-XM_001498574.6;TGN=SFXN2;NS=0;AN=0;AFS=0,0;OH=0.0;MAF=0.0	GT:PL:GQ:DP:BSDP:ACN	./.:174,15,0:0:5:0,0,5,0:2,0
NC_009144.3	27657229	.	A	G	104	.	TA=5_prime_UTR_variant;TID=rna-XM_001498574.6;TGN=SFXN2;NS=0;AN=0;AFS=0,0;OH=0.0;MAF=0.0	GT:PL:GQ:DP:BSDP:ACN	./.:104,9,0:0:3:0,0,3,0:2,0
NC_009144.3	27660000	.	CAA	CA	40	.	TYPE=INDEL;TA=5_prime_UTR_variant;TID=rna-XM_001498574.6;TGN=SFXN2;NS=0;AN=0;AFS=0,0;OH=0.0;MAF=0.0	GT:PL:GQ:DP:ADP:ACN	./.:40,3,0:0:1:0,1:2,0
NC_009144.3	27662060	.	CG	CTGG	40	.	TYPE=INDEL;TA=upstream_transcript_variant;TID=rna-XM_001498574.6;TGN=SFXN2;NS=0;AN=0;AFS=0,0;OH=0.0;MAF=0.0	GT:PL:GQ:DP:ADP:ACN	./.:40,3,0:0:1:0,1:2,0
NC_009144.3	27662073	.	GG	GCG	40	.	TYPE=INDEL;TA=upstream_transcript_variant;TID=rna-XM_001498574.6;TGN=SFXN2;NS=0;AN=0;AFS=0,0;OH=0.0;MAF=0.0	GT:PL:GQ:DP:ADP:ACN	./.:40,3,0:0:1:0,1:2,0
NC_009144.3	27662179	.	G	A	82	.	TA=5_prime_UTR_variant;TID=rna-XM_001498593.5;TGN=ARL3;NS=0;AN=0;AFS=0,0;OH=0.0;MAF=0.0	GT:PL:GQ:DP:BSDP:ACN	./.:82,9,0:0:3:3,0,0,0:2,0
NC_009144.3	27662645	.	A	C	70	.	TA=upstream_transcript_variant;TID=rna-XM_001498574.6;TGN=SFXN2;NS=0;AN=0;AFS=0,0;OH=0.0;MAF=0.0	GT:PL:GQ:DP:BSDP:ACN	./.:70,6,0:0:2:0,2,0,0:2,0
NC_009144.3	27708089	.	C	T	104	.	TA=3_prime_UTR_variant;TID=rna-XM_001916348.5;TGN=TRIM8;NS=0;AN=0;AFS=0,0;OH=0.0;MAF=0.0	GT:PL:GQ:DP:BSDP:ACN	./.:104,9,0:0:3:0,0,0,3:2,0
NC_009144.3	27722174	.	T	C	51	.	TA=5_prime_UTR_variant;TID=rna-XM_001916348.5;TGN=TRIM8;NS=0;AN=0;AFS=0,0;OH=0.0;MAF=0.0	GT:PL:GQ:DP:BSDP:ACN	./.:52,6,0:0:2:0,2,0,0:2,0
NC_009144.3	27722554	.	T	C	255	.	TA=upstream_transcript_variant;TID=rna-XM_001916348.5;TGN=TRIM8;NS=0;AN=0;AFS=0,0;OH=0.0;MAF=0.0	GT:PL:GQ:DP:BSDP:ACN	./.:217,21,0:0:7:0,7,0,0:2,0
NC_009144.3	27722604	.	TTGT	TG	200	.	TYPE=INDEL;TA=upstream_transcript_variant;TID=rna-XM_001916348.5;TGN=TRIM8;NS=0;AN=0;AFS=0,0;OH=0.0;MAF=0.0	GT:PL:GQ:DP:ADP:ACN	./.:200,15,0:0:5:0,5:2,0
NC_009144.3	27722937	.	CA	CAA	200	.	TYPE=INDEL;TA=upstream_transcript_variant;TID=rna-XM_001916348.5;TGN=TRIM8;NS=0;AN=0;AFS=0,0;OH=0.0;MAF=0.0	GT:PL:GQ:DP:ADP:ACN	./.:200,15,0:0:5:0,5:2,0
NC_009144.3	27764049	.	A	G	66	.	TA=splice_region_variant;TID=rna-XM_001498704.6;TGN=SUFU;NS=0;AN=0;AFS=0,0;OH=0.0;MAF=0.0	GT:PL:GQ:DP:BSDP:ACN	./.:66,6,0:0:2:0,0,2,0:2,0
NC_009144.3	27840676	.	GAA	GA	40	.	TYPE=INDEL;TA=5_prime_UTR_variant;TID=rna-XM_023640275.1;TGN=ACTR1A;NS=0;AN=0;AFS=0,0;OH=0.0;MAF=0.0	GT:PL:GQ:DP:ADP:ACN	./.:40,3,0:0:1:0,1:2,0
NC_009144.3	27845249	.	AG	AGG	120	.	TYPE=INDEL;TA=5_prime_UTR_variant;TID=rna-XM_023640275.1;TGN=ACTR1A;NS=0;AN=0;AFS=0,0;OH=0.0;MAF=0.0	GT:PL:GQ:DP:ADP:ACN	./.:120,9,0:0:3:0,3:2,0
NC_009144.3	27854525	.	C	T	104	.	TA=3_prime_UTR_variant;TID=rna-XM_003363429.4;TGN=ACTR1A;NS=0;AN=0;AFS=0,0;OH=0.0;MAF=0.0	GT:PL:GQ:DP:BSDP:ACN	./.:104,9,0:0:3:0,0,0,3:2,0
NC_009144.3	27862925	.	A	C	51	.	TA=5_prime_UTR_variant;TID=rna-XM_001498826.5;TGN=MFSD13A;NS=0;AN=0;AFS=0,0;OH=0.0;MAF=0.0	GT:PL:GQ:DP:BSDP:ACN	./.:52,6,0:0:2:0,2,0,0:2,0
NC_009144.3	27864275	.	A	C	70	.	TA=5_prime_UTR_variant;TID=rna-XM_001498826.5;TGN=MFSD13A;NS=0;AN=0;AFS=0,0;OH=0.0;MAF=0.0	GT:PL:GQ:DP:BSDP:ACN	./.:70,6,0:0:2:0,2,0,0:2,0
NC_009144.3	27866603	.	C	T	82	.	TA=5_prime_UTR_variant;TID=rna-XM_001498826.5;TGN=MFSD13A;NS=0;AN=0;AFS=0,0;OH=0.0;MAF=0.0	GT:PL:GQ:DP:BSDP:ACN	./.:135,21,104:0:7:0,3,0,4:2,0
NC_009144.3	27867328	.	T	C	70	.	TA=5_prime_UTR_variant;TID=rna-XM_001498826.5;TGN=MFSD13A;NS=0;AN=0;AFS=0,0;OH=0.0;MAF=0.0	GT:PL:GQ:DP:BSDP:ACN	./.:70,6,0:0:2:0,2,0,0:2,0
NC_009144.3	27868886	.	T	G	86	.	TA=5_prime_UTR_variant;TID=rna-XM_001498826.5;TGN=MFSD13A;NS=0;AN=0;AFS=0,0;OH=0.0;MAF=0.0	GT:PL:GQ:DP:BSDP:ACN	./.:139,21,104:0:7:0,0,4,3:2,0
NC_009144.3	27868895	.	C	G	51	.	TA=5_prime_UTR_variant;TID=rna-XM_001498826.5;TGN=MFSD13A;NS=0;AN=0;AFS=0,0;OH=0.0;MAF=0.0	GT:PL:GQ:DP:BSDP:ACN	./.:104,21,139:0:7:0,4,3,0:2,0
NC_009144.3	27869126	.	T	C	104	.	TA=5_prime_UTR_variant;TID=rna-XM_001498826.5;TGN=MFSD13A;NS=0;AN=0;AFS=0,0;OH=0.0;MAF=0.0	GT:PL:GQ:DP:BSDP:ACN	./.:104,9,0:0:3:0,3,0,0:2,0
NC_009144.3	27869405	.	AG	AGG	80	.	TYPE=INDEL;TA=5_prime_UTR_variant;TID=rna-XM_001498826.5;TGN=MFSD13A;NS=0;AN=0;AFS=0,0;OH=0.0;MAF=0.0	GT:PL:GQ:DP:ADP:ACN	./.:80,6,0:0:2:0,2:2,0
NC_009144.3	27873805	.	A	G	70	.	TA=upstream_transcript_variant;TID=rna-XM_023640282.1;TGN=LOC111773378;NS=0;AN=0;AFS=0,0;OH=0.0;MAF=0.0	GT:PL:GQ:DP:BSDP:ACN	./.:70,6,0:0:2:0,0,2,0:2,0
NC_009144.3	27874452	.	A	C	70	.	TA=5_prime_UTR_variant;TID=rna-XM_023640282.1;TGN=LOC111773378;NS=0;AN=0;AFS=0,0;OH=0.0;MAF=0.0	GT:PL:GQ:DP:BSDP:ACN	./.:70,6,0:0:2:0,2,0,0:2,0
NC_009144.3	27876094	.	C	T	139	.	TA=3_prime_UTR_variant;TID=rna-XM_023640282.1;TGN=LOC111773378;NS=0;AN=0;AFS=0,0;OH=0.0;MAF=0.0	GT:PL:GQ:DP:BSDP:ACN	./.:139,12,0:0:4:0,0,0,4:2,0
NC_009144.3	27895021	.	AC	ACTC	38	.	TYPE=INDEL;TA=5_prime_UTR_variant;TID=rna-XM_005602273.3;TGN=CUEDC2;NS=0;AN=0;AFS=0,0;OH=0.0;MAF=0.0	GT:PL:GQ:DP:ADP:ACN	./.:80,15,120:0:5:3,2:2,0
NC_009144.3	27895969	.	CT	CTT	103	.	TYPE=INDEL;TA=5_prime_UTR_variant;TID=rna-XM_005602273.3;TGN=CUEDC2;NS=0;AN=0;AFS=0,0;OH=0.0;MAF=0.0	GT:PL:GQ:DP:ADP:ACN	./.:120,26,17:0:3:0,3:2,0
NC_009144.3	28039320	.	CA	CAA	40	.	TYPE=INDEL;TA=5_prime_UTR_variant;TID=rna-XM_014733223.2;TGN=GBF1;NS=0;AN=0;AFS=0,0;OH=0.0;MAF=0.0	GT:PL:GQ:DP:ADP:ACN	./.:40,3,0:0:1:0,1:2,0
NC_009144.3	28046305	.	C	T	86	.	TA=5_prime_UTR_variant;TID=rna-XM_014733223.2;TGN=GBF1;NS=0;AN=0;AFS=0,0;OH=0.0;MAF=0.0	GT:PL:GQ:DP:BSDP:ACN	./.:86,9,0:0:3:0,0,0,3:2,0
NC_009144.3	28085193	.	AG	AAAGG	40	.	TYPE=INDEL;TA=5_prime_UTR_variant;TID=rna-XM_023640430.1;TGN=ELOVL3;NS=0;AN=0;AFS=0,0;OH=0.0;MAF=0.0	GT:PL:GQ:DP:ADP:ACN	./.:40,3,0:0:1:0,1:2,0
NC_009144.3	28138972	.	TTAGTCTGCAT	TT	40	.	TYPE=INDEL;TA=3_prime_UTR_variant;TID=rna-XM_001499207.5;TGN=PPRC1;NS=0;AN=0;AFS=0,0;OH=0.0;MAF=0.0	GT:PL:GQ:DP:ADP:ACN	./.:40,3,0:0:1:0,1:2,0
NC_009144.3	28153934	.	G	A	70	.	TA=synonymous_variant;TID=rna-XM_001499207.5;TGN=PPRC1;TCO=47.3;TACH=SG47SG;NS=0;AN=0;AFS=0,0;OH=0.0;MAF=0.0	GT:PL:GQ:DP:BSDP:ACN	./.:70,6,0:0:2:2,0,0,0:2,0
NC_009144.3	28169735	.	CGAGG	CG	40	.	TYPE=INDEL;TA=5_prime_UTR_variant;TID=rna-XM_023640502.1;TGN=LDB1;NS=0;AN=0;AFS=0,0;OH=0.0;MAF=0.0	GT:PL:GQ:DP:ADP:ACN	./.:40,3,0:0:1:0,1:2,0
NC_009144.3	28171177	.	A	C	54	.	TA=5_prime_UTR_variant;TID=rna-XM_001499233.6;TGN=LDB1;NS=0;AN=0;AFS=0,0;OH=0.0;MAF=0.0	GT:PL:GQ:DP:BSDP:ACN	./.:104,18,104:0:6:3,3,0,0:2,0
NC_009144.3	28171586	.	G	A	70	.	TA=5_prime_UTR_variant;TID=rna-XM_001499233.6;TGN=LDB1;NS=0;AN=0;AFS=0,0;OH=0.0;MAF=0.0	GT:PL:GQ:DP:BSDP:ACN	./.:70,6,0:0:2:2,0,0,0:2,0
NC_009144.3	28172352	.	A	C	70	.	TA=5_prime_UTR_variant;TID=rna-XM_001499233.6;TGN=LDB1;NS=0;AN=0;AFS=0,0;OH=0.0;MAF=0.0	GT:PL:GQ:DP:BSDP:ACN	./.:70,6,0:0:2:0,2,0,0:2,0
NC_009144.3	28172476	.	CT	CTT	80	.	TYPE=INDEL;TA=5_prime_UTR_variant;TID=rna-XM_001499233.6;TGN=LDB1;NS=0;AN=0;AFS=0,0;OH=0.0;MAF=0.0	GT:PL:GQ:DP:ADP:ACN	./.:80,6,0:0:2:0,2:2,0
NC_009144.3	28177721	.	A	G	70	.	TA=3_prime_UTR_variant;TID=rna-XM_014733242.2;TGN=LDB1;NS=0;AN=0;AFS=0,0;OH=0.0;MAF=0.0	GT:PL:GQ:DP:BSDP:ACN	./.:70,6,0:0:2:0,0,2,0:2,0
NC_009144.3	28207912	.	T	C	70	.	TA=upstream_transcript_variant;TID=rna-XM_001499750.5;TGN=C1H10orf76;NS=0;AN=0;AFS=0,0;OH=0.0;MAF=0.0	GT:PL:GQ:DP:BSDP:ACN	./.:70,6,0:0:2:0,2,0,0:2,0
NC_009144.3	28207976	.	T	G	70	.	TA=5_prime_UTR_variant;TID=rna-XM_023640545.1;TGN=C1H10orf76;NS=0;AN=0;AFS=0,0;OH=0.0;MAF=0.0	GT:PL:GQ:DP:BSDP:ACN	./.:70,6,0:0:2:0,0,2,0:2,0
NC_009144.3	28212932	.	TT	TTGATGTCCCCT	40	.	TYPE=INDEL;TA=5_prime_UTR_variant;TID=rna-XM_023640545.1;TGN=C1H10orf76;NS=0;AN=0;AFS=0,0;OH=0.0;MAF=0.0	GT:PL:GQ:DP:ADP:ACN	./.:40,3,0:0:1:0,1:2,0
NC_009144.3	28214239	.	A	C	100	.	TA=5_prime_UTR_variant;TID=rna-XM_023640545.1;TGN=C1H10orf76;NS=0;AN=0;AFS=0,0;OH=0.0;MAF=0.0	GT:PL:GQ:DP:BSDP:ACN	./.:100,9,0:0:3:0,3,0,0:2,0
NC_009144.3	28214569	.	A	G	255	.	TA=5_prime_UTR_variant;TID=rna-XM_023640545.1;TGN=C1H10orf76;NS=0;AN=0;AFS=0,0;OH=0.0;MAF=0.0	GT:PL:GQ:DP:BSDP:ACN	./.:205,18,0:0:6:0,0,6,0:2,0
NC_009144.3	28215901	.	A	G	54	.	TA=5_prime_UTR_variant;TID=rna-XM_023640545.1;TGN=C1H10orf76;NS=0;AN=0;AFS=0,0;OH=0.0;MAF=0.0	GT:PL:GQ:DP:BSDP:ACN	./.:104,18,104:0:6:3,0,3,0:2,0
NC_009144.3	28218633	.	G	C	139	.	TA=5_prime_UTR_variant;TID=rna-XM_023640545.1;TGN=C1H10orf76;NS=0;AN=0;AFS=0,0;OH=0.0;MAF=0.0	GT:PL:GQ:DP:BSDP:ACN	./.:139,12,0:0:4:0,4,0,0:2,0
NC_009144.3	28268902	.	G	A	139	.	TA=3_prime_UTR_variant;TID=rna-XM_023640569.1;TGN=C1H10orf76;NS=0;AN=0;AFS=0,0;OH=0.0;MAF=0.0	GT:PL:GQ:DP:BSDP:ACN	./.:139,12,0:0:4:4,0,0,0:2,0
NC_009144.3	28275673	.	A	T	70	.	TA=3_prime_UTR_variant;TID=rna-XM_023640569.1;TGN=C1H10orf76;NS=0;AN=0;AFS=0,0;OH=0.0;MAF=0.0	GT:PL:GQ:DP:BSDP:ACN	./.:70,6,0:0:2:0,0,0,2:2,0
NC_009144.3	28277066	.	TA	TAA	40	.	TYPE=INDEL;TA=3_prime_UTR_variant;TID=rna-XM_023640569.1;TGN=C1H10orf76;NS=0;AN=0;AFS=0,0;OH=0.0;MAF=0.0	GT:PL:GQ:DP:ADP:ACN	./.:40,3,0:0:1:0,1:2,0
NC_009144.3	28278636	.	GT	GTT	40	.	TYPE=INDEL;TA=3_prime_UTR_variant;TID=rna-XM_023640569.1;TGN=C1H10orf76;NS=0;AN=0;AFS=0,0;OH=0.0;MAF=0.0	GT:PL:GQ:DP:ADP:ACN	./.:40,3,0:0:1:0,1:2,0
NC_009144.3	28278737	.	C	T	139	.	TA=3_prime_UTR_variant;TID=rna-XM_023640569.1;TGN=C1H10orf76;NS=0;AN=0;AFS=0,0;OH=0.0;MAF=0.0	GT:PL:GQ:DP:BSDP:ACN	./.:139,12,0:0:4:0,0,0,4:2,0
NC_009144.3	28279567	.	TT	TCT	40	.	TYPE=INDEL;TA=3_prime_UTR_variant;TID=rna-XM_023640569.1;TGN=C1H10orf76;NS=0;AN=0;AFS=0,0;OH=0.0;MAF=0.0	GT:PL:GQ:DP:ADP:ACN	./.:40,3,0:0:1:0,1:2,0
NC_009144.3	28286688	.	A	G	139	.	TA=3_prime_UTR_variant;TID=rna-XM_023640569.1;TGN=C1H10orf76;NS=0;AN=0;AFS=0,0;OH=0.0;MAF=0.0	GT:PL:GQ:DP:BSDP:ACN	./.:139,12,0:0:4:0,0,4,0:2,0
NC_009144.3	28356018	.	C	T	70	.	TA=3_prime_UTR_variant;TID=rna-XM_023640543.1;TGN=C1H10orf76;NS=0;AN=0;AFS=0,0;OH=0.0;MAF=0.0	GT:PL:GQ:DP:BSDP:ACN	./.:70,6,0:0:2:0,0,0,2:2,0
NC_009144.3	28357578	.	G	A	70	.	TA=3_prime_UTR_variant;TID=rna-XM_023640543.1;TGN=C1H10orf76;NS=0;AN=0;AFS=0,0;OH=0.0;MAF=0.0	GT:PL:GQ:DP:BSDP:ACN	./.:70,6,0:0:2:2,0,0,0:2,0
NC_009144.3	28358591	.	T	C	139	.	TA=3_prime_UTR_variant;TID=rna-XM_023640543.1;TGN=C1H10orf76;NS=0;AN=0;AFS=0,0;OH=0.0;MAF=0.0	GT:PL:GQ:DP:BSDP:ACN	./.:139,12,0:0:4:0,4,0,0:2,0
NC_009144.3	28359170	.	G	C	70	.	TA=3_prime_UTR_variant;TID=rna-XM_023640543.1;TGN=C1H10orf76;NS=0;AN=0;AFS=0,0;OH=0.0;MAF=0.0	GT:PL:GQ:DP:BSDP:ACN	./.:70,6,0:0:2:0,2,0,0:2,0
NC_009144.3	28379748	.	G	T	70	.	TA=3_prime_UTR_variant;TID=rna-XM_001499750.5;TGN=C1H10orf76;NS=0;AN=0;AFS=0,0;OH=0.0;MAF=0.0	GT:PL:GQ:DP:BSDP:ACN	./.:70,6,0:0:2:0,0,0,2:2,0
NC_009144.3	28386368	.	G	A	70	.	TA=5_prime_UTR_variant;TID=rna-XM_001499409.4;TGN=KCNIP2;NS=0;AN=0;AFS=0,0;OH=0.0;MAF=0.0	GT:PL:GQ:DP:BSDP:ACN	./.:70,6,0:0:2:2,0,0,0:2,0
NC_009144.3	28404523	.	T	G	104	.	TA=upstream_transcript_variant;TID=rna-XM_023640519.1;TGN=MGEA5;NS=0;AN=0;AFS=0,0;OH=0.0;MAF=0.0	GT:PL:GQ:DP:BSDP:ACN	./.:104,9,0:0:3:0,0,3,0:2,0
NC_009144.3	28404839	.	G	C	70	.	TA=5_prime_UTR_variant;TID=rna-XM_023640519.1;TGN=MGEA5;NS=0;AN=0;AFS=0,0;OH=0.0;MAF=0.0	GT:PL:GQ:DP:BSDP:ACN	./.:70,6,0:0:2:0,2,0,0:2,0
NC_009144.3	28418354	.	C	T	70	.	TA=splice_region_variant;TID=rna-XM_001499535.5;TGN=MGEA5;NS=0;AN=0;AFS=0,0;OH=0.0;MAF=0.0	GT:PL:GQ:DP:BSDP:ACN	./.:70,6,0:0:2:0,0,0,2:2,0
NC_009144.3	28428718	.	CT	CTT	40	.	TYPE=INDEL;TA=3_prime_UTR_variant;TID=rna-XM_001499535.5;TGN=MGEA5;NS=0;AN=0;AFS=0,0;OH=0.0;MAF=0.0	GT:PL:GQ:DP:ADP:ACN	./.:40,3,0:0:1:0,1:2,0
NC_009144.3	28429068	.	CT	CTT	40	.	TYPE=INDEL;TA=3_prime_UTR_variant;TID=rna-XM_001499535.5;TGN=MGEA5;NS=0;AN=0;AFS=0,0;OH=0.0;MAF=0.0	GT:PL:GQ:DP:ADP:ACN	./.:40,3,0:0:1:0,1:2,0
NC_009144.3	28430450	.	G	C	70	.	TA=upstream_transcript_variant;TID=rna-XM_001499665.4;TGN=NPM3;NS=0;AN=0;AFS=0,0;OH=0.0;MAF=0.0	GT:PL:GQ:DP:BSDP:ACN	./.:70,6,0:0:2:0,2,0,0:2,0
NC_009144.3	28437370	.	T	G	70	.	TA=upstream_transcript_variant;TID=rna-XM_023629757.1;TGN=FGF8;NS=0;AN=0;AFS=0,0;OH=0.0;MAF=0.0	GT:PL:GQ:DP:BSDP:ACN	./.:70,6,0:0:2:0,0,2,0:2,0
NC_009144.3	28505832	.	T	C	70	.	TA=upstream_transcript_variant;TID=rna-XM_023640640.1;TGN=FBXW4;NS=0;AN=0;AFS=0,0;OH=0.0;MAF=0.0	GT:PL:GQ:DP:BSDP:ACN	./.:70,6,0:0:2:0,2,0,0:2,0
NC_009144.3	28739904	.	AT	ATTT	40	.	TYPE=INDEL;TA=5_prime_UTR_variant;TID=rna-XM_023640695.1;TGN=BTRC;NS=0;AN=0;AFS=0,0;OH=0.0;MAF=0.0	GT:PL:GQ:DP:ADP:ACN	./.:40,3,0:0:1:0,1:2,0
NC_009144.3	28741198	.	AC	ACATGC	40	.	TYPE=INDEL;TA=5_prime_UTR_variant;TID=rna-XM_023640695.1;TGN=BTRC;NS=0;AN=0;AFS=0,0;OH=0.0;MAF=0.0	GT:PL:GQ:DP:ADP:ACN	./.:40,3,0:0:1:0,1:2,0
NC_009144.3	28755730	.	T	C	70	.	TA=5_prime_UTR_variant;TID=rna-XM_023640695.1;TGN=BTRC;NS=0;AN=0;AFS=0,0;OH=0.0;MAF=0.0	GT:PL:GQ:DP:BSDP:ACN	./.:70,6,0:0:2:0,2,0,0:2,0
NC_009144.3	28755745	.	GA	GAA	80	.	TYPE=INDEL;TA=5_prime_UTR_variant;TID=rna-XM_023640695.1;TGN=BTRC;NS=0;AN=0;AFS=0,0;OH=0.0;MAF=0.0	GT:PL:GQ:DP:ADP:ACN	./.:80,6,0:0:2:0,2:2,0
NC_009144.3	28780785	.	CGTG	CG	80	.	TYPE=INDEL;TA=5_prime_UTR_variant;TID=rna-XM_023640695.1;TGN=BTRC;NS=0;AN=0;AFS=0,0;OH=0.0;MAF=0.0	GT:PL:GQ:DP:ADP:ACN	./.:80,6,0:0:2:0,2:2,0
NC_009144.3	28784137	.	AT	ATT	40	.	TYPE=INDEL;TA=5_prime_UTR_variant;TID=rna-XM_023640695.1;TGN=BTRC;NS=0;AN=0;AFS=0,0;OH=0.0;MAF=0.0	GT:PL:GQ:DP:ADP:ACN	./.:40,3,0:0:1:0,1:2,0
NC_009144.3	28786936	.	T	C	86	.	TA=5_prime_UTR_variant;TID=rna-XM_023640695.1;TGN=BTRC;NS=0;AN=0;AFS=0,0;OH=0.0;MAF=0.0	GT:PL:GQ:DP:BSDP:ACN	./.:86,9,0:0:3:0,3,0,0:2,0
NC_009144.3	28964291	.	ACCGC	AC	40	.	TYPE=INDEL;TA=inframe_deletion;TID=rna-XM_023640742.1;TGN=TLX1;TCO=121.2;TACH=GGG121GG;NS=0;AN=0;AFS=0,0;OH=0.0;MAF=0.0	GT:PL:GQ:DP:ADP:ACN	./.:40,3,0:0:1:0,1:2,0
NC_009144.3	29046198	.	TACACACACACA	TA	40	.	TYPE=INDEL;TA=3_prime_UTR_variant;TID=rna-XM_005602286.3;TGN=SFXN3;NS=0;AN=0;AFS=0,0;OH=0.0;MAF=0.0	GT:PL:GQ:DP:ADP:ACN	./.:40,3,0:0:1:0,1:2,0
NC_009144.3	29051575	.	CGTGTGTG	CGTG	38	.	TYPE=INDEL;TA=5_prime_UTR_variant;TID=rna-XM_005602286.3;TGN=SFXN3;NS=0;AN=0;AFS=0,0;OH=0.0;MAF=0.0	GT:PL:GQ:DP:ADP:ACN	./.:120,52,120:0:5:2,2:2,0
NC_009144.3	29052244	.	A	G	104	.	TA=5_prime_UTR_variant;TID=rna-XM_005602286.3;TGN=SFXN3;NS=0;AN=0;AFS=0,0;OH=0.0;MAF=0.0	GT:PL:GQ:DP:BSDP:ACN	./.:104,9,0:0:3:0,0,3,0:2,0
NC_009144.3	29052464	.	G	A	77	.	TA=5_prime_UTR_variant;TID=rna-XM_005602286.3;TGN=SFXN3;NS=0;AN=0;AFS=0,0;OH=0.0;MAF=0.0	GT:PL:GQ:DP:BSDP:ACN	./.:139,30,209:0:10:4,0,6,0:2,0
NC_009144.3	29052485	.	C	G	48	.	TA=5_prime_UTR_variant;TID=rna-XM_005602286.3;TGN=SFXN3;NS=0;AN=0;AFS=0,0;OH=0.0;MAF=0.0	GT:PL:GQ:DP:BSDP:ACN	./.:104,24,170:0:8:0,5,3,0:2,0
NC_009144.3	29060068	.	A	G	47	.	TA=missense_variant;TID=rna-XM_023640751.1;TGN=PDZD7;TCO=200.1;TACH=S200G;NS=0;AN=0;AFS=0,0;OH=0.0;MAF=0.0	GT:PL:GQ:DP:BSDP:ACN	./.:100,21,139:0:7:4,0,3,0:2,0
NC_009144.3	29060097	.	C	G	83	.	TA=missense_variant;TID=rna-XM_023640751.1;TGN=PDZD7;TCO=209.3;TACH=IV209MV;NS=0;AN=0;AFS=0,0;OH=0.0;MAF=0.0	GT:PL:GQ:DP:BSDP:ACN	./.:139,24,139:0:8:0,4,4,0:2,0
NC_009144.3	29065214	.	G	A	70	.	TA=3_prime_UTR_variant;TID=rna-XM_023640757.1;TGN=PDZD7;NS=0;AN=0;AFS=0,0;OH=0.0;MAF=0.0	GT:PL:GQ:DP:BSDP:ACN	./.:70,6,0:0:2:2,0,0,0:2,0
NC_009144.3	29065980	.	G	C	174	.	TA=downstream_transcript_variant;TID=rna-XM_023640757.1;TGN=PDZD7;NS=0;AN=0;AFS=0,0;OH=0.0;MAF=0.0	GT:PL:GQ:DP:BSDP:ACN	./.:174,15,0:0:5:0,5,0,0:2,0
NC_009144.3	29070385	.	T	A	51	.	TA=missense_variant;TID=rna-XM_023640751.1;TGN=PDZD7;TCO=836.2;TACH=I836N;NS=0;AN=0;AFS=0,0;OH=0.0;MAF=0.0	GT:PL:GQ:DP:BSDP:ACN	./.:52,6,0:0:2:2,0,0,0:2,0
NC_009144.3	29072825	.	TT	TGT	80	.	TYPE=INDEL;TA=3_prime_UTR_variant;TID=rna-XM_005602288.3;TGN=LZTS2;NS=0;AN=0;AFS=0,0;OH=0.0;MAF=0.0	GT:PL:GQ:DP:ADP:ACN	./.:80,6,0:0:2:0,2:2,0
NC_009144.3	29080204	.	ACCCC	AC	40	.	TYPE=INDEL;TA=5_prime_UTR_variant;TID=rna-XM_005602288.3;TGN=LZTS2;NS=0;AN=0;AFS=0,0;OH=0.0;MAF=0.0	GT:PL:GQ:DP:ADP:ACN	./.:40,3,0:0:1:0,1:2,0
NC_009144.3	29081748	.	C	G	70	.	TA=5_prime_UTR_variant;TID=rna-XM_005602288.3;TGN=LZTS2;NS=0;AN=0;AFS=0,0;OH=0.0;MAF=0.0	GT:PL:GQ:DP:BSDP:ACN	./.:70,6,0:0:2:0,0,2,0:2,0
NC_009144.3	29082464	.	G	A	104	.	TA=5_prime_UTR_variant;TID=rna-XM_005602288.3;TGN=LZTS2;NS=0;AN=0;AFS=0,0;OH=0.0;MAF=0.0	GT:PL:GQ:DP:BSDP:ACN	./.:104,9,0:0:3:3,0,0,0:2,0
NC_009144.3	29083730	.	T	G	104	.	TA=upstream_transcript_variant;TID=rna-XM_005602288.3;TGN=LZTS2;NS=0;AN=0;AFS=0,0;OH=0.0;MAF=0.0	GT:PL:GQ:DP:BSDP:ACN	./.:104,9,0:0:3:0,0,3,0:2,0
NC_009144.3	29084153	.	C	T	50	.	TA=upstream_transcript_variant;TID=rna-XM_014733071.2;TGN=LZTS2;NS=0;AN=0;AFS=0,0;OH=0.0;MAF=0.0	GT:PL:GQ:DP:BSDP:ACN	./.:100,18,104:0:6:0,3,0,3:2,0
NC_009144.3	29084175	.	A	G	255	.	TA=upstream_transcript_variant;TID=rna-XM_014733071.2;TGN=LZTS2;NS=0;AN=0;AFS=0,0;OH=0.0;MAF=0.0	GT:PL:GQ:DP:BSDP:ACN	./.:209,18,0:0:6:0,0,6,0:2,0
NC_009144.3	29112602	.	C	T	104	.	TA=3_prime_UTR_variant;TID=rna-XM_023640832.1;TGN=SLF2;NS=0;AN=0;AFS=0,0;OH=0.0;MAF=0.0	GT:PL:GQ:DP:BSDP:ACN	./.:104,9,0:0:3:0,0,0,3:2,0
NC_009144.3	29152449	.	TGG	TG	40	.	TYPE=INDEL;TA=upstream_transcript_variant;TID=rna-XM_023640832.1;TGN=SLF2;NS=0;AN=0;AFS=0,0;OH=0.0;MAF=0.0	GT:PL:GQ:DP:ADP:ACN	./.:40,3,0:0:1:0,1:2,0
NC_009144.3	29463303	.	T	C	70	.	TA=3_prime_UTR_variant;TID=rna-XM_001500266.5;TGN=HIF1AN;NS=0;AN=0;AFS=0,0;OH=0.0;MAF=0.0	GT:PL:GQ:DP:BSDP:ACN	./.:70,6,0:0:2:0,2,0,0:2,0
NC_009144.3	29478933	.	T	C	70	.	TA=upstream_transcript_variant;TID=rna-XM_001500281.5;TGN=NDUFB8;NS=0;AN=0;AFS=0,0;OH=0.0;MAF=0.0	GT:PL:GQ:DP:BSDP:ACN	./.:70,6,0:0:2:0,2,0,0:2,0
NC_009144.3	29486794	.	C	G	70	.	TA=upstream_transcript_variant;TID=rna-XM_014733075.2;TGN=SEC31B;NS=0;AN=0;AFS=0,0;OH=0.0;MAF=0.0	GT:PL:GQ:DP:BSDP:ACN	./.:70,6,0:0:2:0,0,2,0:2,0
NC_009144.3	29490282	.	T	C	70	.	TA=5_prime_UTR_variant;TID=rna-XM_023640918.1;TGN=SEC31B;NS=0;AN=0;AFS=0,0;OH=0.0;MAF=0.0	GT:PL:GQ:DP:BSDP:ACN	./.:70,6,0:0:2:0,2,0,0:2,0
NC_009144.3	29494978	.	A	C	70	.	TA=5_prime_UTR_variant;TID=rna-XM_023640918.1;TGN=SEC31B;NS=0;AN=0;AFS=0,0;OH=0.0;MAF=0.0	GT:PL:GQ:DP:BSDP:ACN	./.:70,6,0:0:2:0,2,0,0:2,0
NC_009144.3	29517545	.	A	G	139	.	TA=3_prime_UTR_variant;TID=rna-XM_005602561.2;TGN=WNT8B;NS=0;AN=0;AFS=0,0;OH=0.0;MAF=0.0	GT:PL:GQ:DP:BSDP:ACN	./.:139,12,0:0:4:0,0,4,0:2,0
NC_009144.3	29518237	.	A	C	51	.	TA=3_prime_UTR_variant;TID=rna-XM_005602561.2;TGN=WNT8B;NS=0;AN=0;AFS=0,0;OH=0.0;MAF=0.0	GT:PL:GQ:DP:BSDP:ACN	./.:52,6,0:0:2:0,2,0,0:2,0
NC_009144.3	29518247	.	A	C	51	.	TA=3_prime_UTR_variant;TID=rna-XM_005602561.2;TGN=WNT8B;NS=0;AN=0;AFS=0,0;OH=0.0;MAF=0.0	GT:PL:GQ:DP:BSDP:ACN	./.:52,6,0:0:2:0,2,0,0:2,0
NC_009144.3	29650546	.	T	C	104	.	TA=5_prime_UTR_variant;TID=rna-XM_023625349.1;TGN=PKD2L1;NS=0;AN=0;AFS=0,0;OH=0.0;MAF=0.0	GT:PL:GQ:DP:BSDP:ACN	./.:104,9,0:0:3:0,3,0,0:2,0
NC_009144.3	29650668	.	A	G	139	.	TA=missense_variant;TID=rna-XM_023625349.1;TGN=PKD2L1;TCO=4.1;TACH=R4G;NS=0;AN=0;AFS=0,0;OH=0.0;MAF=0.0	GT:PL:GQ:DP:BSDP:ACN	./.:139,12,0:0:4:0,0,4,0:2,0
NC_009144.3	29693595	.	G	A	104	.	TA=synonymous_variant;TID=rna-XM_023625349.1;TGN=PKD2L1;TCO=330.3;TACH=TV330TV;NS=0;AN=0;AFS=0,0;OH=0.0;MAF=0.0	GT:PL:GQ:DP:BSDP:ACN	./.:104,9,0:0:3:3,0,0,0:2,0
NC_009144.3	29700422	.	C	T	66	.	TA=downstream_transcript_variant;TID=rna-XM_023625349.1;TGN=PKD2L1;NS=0;AN=0;AFS=0,0;OH=0.0;MAF=0.0	GT:PL:GQ:DP:BSDP:ACN	./.:66,6,0:0:2:0,0,0,2:2,0
NC_009144.3	29711383	.	A	G	100	.	TA=5_prime_UTR_variant;TID=rna-XM_014733320.2;TGN=CWF19L1;NS=0;AN=0;AFS=0,0;OH=0.0;MAF=0.0	GT:PL:GQ:DP:BSDP:ACN	./.:100,9,0:0:3:0,0,3,0:2,0
NC_009144.3	29711541	.	G	A	66	.	TA=5_prime_UTR_variant;TID=rna-XM_014733320.2;TGN=CWF19L1;NS=0;AN=0;AFS=0,0;OH=0.0;MAF=0.0	GT:PL:GQ:DP:BSDP:ACN	./.:66,6,0:0:2:2,0,0,0:2,0
NC_009144.3	29714441	.	T	C	70	.	TA=5_prime_UTR_variant;TID=rna-XM_014733320.2;TGN=CWF19L1;NS=0;AN=0;AFS=0,0;OH=0.0;MAF=0.0	GT:PL:GQ:DP:BSDP:ACN	./.:70,6,0:0:2:0,2,0,0:2,0
NC_009144.3	29717202	.	C	G	70	.	TA=5_prime_UTR_variant;TID=rna-XM_014733320.2;TGN=CWF19L1;NS=0;AN=0;AFS=0,0;OH=0.0;MAF=0.0	GT:PL:GQ:DP:BSDP:ACN	./.:70,6,0:0:2:0,0,2,0:2,0
NC_009144.3	29717848	.	CTTT	CT	40	.	TYPE=INDEL;TA=5_prime_UTR_variant;TID=rna-XM_014733320.2;TGN=CWF19L1;NS=0;AN=0;AFS=0,0;OH=0.0;MAF=0.0	GT:PL:GQ:DP:ADP:ACN	./.:40,3,0:0:1:0,1:2,0
NC_009144.3	29718039	.	C	T	70	.	TA=5_prime_UTR_variant;TID=rna-XM_014733320.2;TGN=CWF19L1;NS=0;AN=0;AFS=0,0;OH=0.0;MAF=0.0	GT:PL:GQ:DP:BSDP:ACN	./.:70,6,0:0:2:0,0,0,2:2,0
NC_009144.3	29718168	.	ATT	AT	160	.	TYPE=INDEL;TA=5_prime_UTR_variant;TID=rna-XM_014733320.2;TGN=CWF19L1;NS=0;AN=0;AFS=0,0;OH=0.0;MAF=0.0	GT:PL:GQ:DP:ADP:ACN	./.:160,12,0:0:4:0,4:2,0
NC_009144.3	29720409	.	G	A	139	.	TA=5_prime_UTR_variant;TID=rna-XM_014733321.2;TGN=CWF19L1;NS=0;AN=0;AFS=0,0;OH=0.0;MAF=0.0	GT:PL:GQ:DP:BSDP:ACN	./.:139,12,0:0:4:4,0,0,0:2,0
NC_009144.3	29720671	.	A	G	255	.	TA=5_prime_UTR_variant;TID=rna-XM_014733321.2;TGN=CWF19L1;NS=0;AN=0;AFS=0,0;OH=0.0;MAF=0.0	GT:PL:GQ:DP:BSDP:ACN	./.:205,18,0:0:6:0,0,6,0:2,0
NC_009144.3	29720878	.	A	G	96	.	TA=5_prime_UTR_variant;TID=rna-XM_014733321.2;TGN=CWF19L1;NS=0;AN=0;AFS=0,0;OH=0.0;MAF=0.0	GT:PL:GQ:DP:BSDP:ACN	./.:96,9,0:0:3:0,0,3,0:2,0
NC_009144.3	29720938	.	T	C	54	.	TA=5_prime_UTR_variant;TID=rna-XM_014733321.2;TGN=CWF19L1;NS=0;AN=0;AFS=0,0;OH=0.0;MAF=0.0	GT:PL:GQ:DP:BSDP:ACN	./.:104,18,104:0:6:0,3,0,3:2,0
NC_009144.3	29721019	.	G	T	104	.	TA=5_prime_UTR_variant;TID=rna-XM_014733321.2;TGN=CWF19L1;NS=0;AN=0;AFS=0,0;OH=0.0;MAF=0.0	GT:PL:GQ:DP:BSDP:ACN	./.:104,9,0:0:3:0,0,0,3:2,0
NC_009144.3	29722616	.	G	A	70	.	TA=5_prime_UTR_variant;TID=rna-XM_014733321.2;TGN=CWF19L1;NS=0;AN=0;AFS=0,0;OH=0.0;MAF=0.0	GT:PL:GQ:DP:BSDP:ACN	./.:70,6,0:0:2:2,0,0,0:2,0
NC_009144.3	29723967	.	CA	CAAA	40	.	TYPE=INDEL;TA=5_prime_UTR_variant;TID=rna-XM_014733321.2;TGN=CWF19L1;NS=0;AN=0;AFS=0,0;OH=0.0;MAF=0.0	GT:PL:GQ:DP:ADP:ACN	./.:40,3,0:0:1:0,1:2,0
NC_009144.3	29724004	.	GAG	GT	40	.	TYPE=INDEL;TA=5_prime_UTR_variant;TID=rna-XM_014733321.2;TGN=CWF19L1;NS=0;AN=0;AFS=0,0;OH=0.0;MAF=0.0	GT:PL:GQ:DP:ADP:ACN	./.:40,3,0:0:1:0,1:2,0
NC_009144.3	29724653	.	TC	TCC	120	.	TYPE=INDEL;TA=5_prime_UTR_variant;TID=rna-XM_014733321.2;TGN=CWF19L1;NS=0;AN=0;AFS=0,0;OH=0.0;MAF=0.0	GT:PL:GQ:DP:ADP:ACN	./.:120,9,0:0:3:0,3:2,0
NC_009144.3	29724688	.	CT	CTT	120	.	TYPE=INDEL;TA=5_prime_UTR_variant;TID=rna-XM_014733321.2;TGN=CWF19L1;NS=0;AN=0;AFS=0,0;OH=0.0;MAF=0.0	GT:PL:GQ:DP:ADP:ACN	./.:120,9,0:0:3:0,3:2,0
NC_009144.3	29724831	.	A	G	70	.	TA=5_prime_UTR_variant;TID=rna-XM_014733321.2;TGN=CWF19L1;NS=0;AN=0;AFS=0,0;OH=0.0;MAF=0.0	GT:PL:GQ:DP:BSDP:ACN	./.:70,6,0:0:2:0,0,2,0:2,0
NC_009144.3	29724939	.	C	T	70	.	TA=5_prime_UTR_variant;TID=rna-XM_014733321.2;TGN=CWF19L1;NS=0;AN=0;AFS=0,0;OH=0.0;MAF=0.0	GT:PL:GQ:DP:BSDP:ACN	./.:70,6,0:0:2:0,0,0,2:2,0
NC_009144.3	29740013	.	TAA	TA	80	.	TYPE=INDEL;TA=upstream_transcript_variant;TID=rna-XM_023640995.1;TGN=CHUK;NS=0;AN=0;AFS=0,0;OH=0.0;MAF=0.0	GT:PL:GQ:DP:ADP:ACN	./.:80,6,0:0:2:0,2:2,0
NC_009144.3	29787184	.	C	A	70	.	TA=5_prime_UTR_variant;TID=rna-XM_023641024.1;TGN=ERLIN1;NS=0;AN=0;AFS=0,0;OH=0.0;MAF=0.0	GT:PL:GQ:DP:BSDP:ACN	./.:70,6,0:0:2:2,0,0,0:2,0
NC_009144.3	29869548	.	A	G	70	.	TA=upstream_transcript_variant;TID=rna-XM_001500627.5;TGN=CPN1;NS=0;AN=0;AFS=0,0;OH=0.0;MAF=0.0	GT:PL:GQ:DP:BSDP:ACN	./.:70,6,0:0:2:0,0,2,0:2,0
NC_009144.3	29870034	.	C	G	70	.	TA=upstream_transcript_variant;TID=rna-XM_001500627.5;TGN=CPN1;NS=0;AN=0;AFS=0,0;OH=0.0;MAF=0.0	GT:PL:GQ:DP:BSDP:ACN	./.:70,6,0:0:2:0,0,2,0:2,0
NC_009144.3	29870038	.	C	A	70	.	TA=upstream_transcript_variant;TID=rna-XM_001500627.5;TGN=CPN1;NS=0;AN=0;AFS=0,0;OH=0.0;MAF=0.0	GT:PL:GQ:DP:BSDP:ACN	./.:70,6,0:0:2:2,0,0,0:2,0
NC_009144.3	29895034	.	G	C	104	.	TA=synonymous_variant;TID=rna-XM_001500627.5;TGN=CPN1;TCO=429.3;TACH=PN429PN;NS=0;AN=0;AFS=0,0;OH=0.0;MAF=0.0	GT:PL:GQ:DP:BSDP:ACN	./.:104,9,0:0:3:0,3,0,0:2,0
NC_009144.3	29895058	.	T	C	104	.	TA=synonymous_variant;TID=rna-XM_001500627.5;TGN=CPN1;TCO=437.3;TACH=VL437VL;NS=0;AN=0;AFS=0,0;OH=0.0;MAF=0.0	GT:PL:GQ:DP:BSDP:ACN	./.:104,9,0:0:3:0,3,0,0:2,0
NC_009144.3	29895160	.	G	C	255	.	TA=3_prime_UTR_variant;TID=rna-XM_001500627.5;TGN=CPN1;NS=0;AN=0;AFS=0,0;OH=0.0;MAF=0.0	GT:PL:GQ:DP:BSDP:ACN	./.:364,33,0:0:11:0,11,0,0:2,0
NC_009144.3	29910366	.	G	C	255	.	TA=5_prime_UTR_variant;TID=rna-XM_023641046.1;TGN=DNMBP;NS=0;AN=0;AFS=0,0;OH=0.0;MAF=0.0	GT:PL:GQ:DP:BSDP:ACN	./.:209,18,0:0:6:0,6,0,0:2,0
NC_009144.3	29910839	.	GAT	GN	40	.	TYPE=INDEL;TA=5_prime_UTR_variant;TID=rna-XM_023641046.1;TGN=DNMBP;NS=0;AN=0;AFS=0,0;OH=0.0;MAF=0.0	GT:PL:GQ:DP:ADP:ACN	./.:40,3,0:0:1:0,1:2,0
NC_009144.3	29914292	.	A	G	70	.	TA=5_prime_UTR_variant;TID=rna-XM_023641046.1;TGN=DNMBP;NS=0;AN=0;AFS=0,0;OH=0.0;MAF=0.0	GT:PL:GQ:DP:BSDP:ACN	./.:70,6,0:0:2:0,0,2,0:2,0
NC_009144.3	29914312	.	T	C	70	.	TA=5_prime_UTR_variant;TID=rna-XM_023641046.1;TGN=DNMBP;NS=0;AN=0;AFS=0,0;OH=0.0;MAF=0.0	GT:PL:GQ:DP:BSDP:ACN	./.:70,6,0:0:2:0,2,0,0:2,0
NC_009144.3	29914433	.	A	G	74	.	TA=5_prime_UTR_variant;TID=rna-XM_023641046.1;TGN=DNMBP;NS=0;AN=0;AFS=0,0;OH=0.0;MAF=0.0	GT:PL:GQ:DP:BSDP:ACN	./.:139,33,243:0:11:7,0,4,0:2,0
NC_009144.3	29914828	.	A	G	70	.	TA=5_prime_UTR_variant;TID=rna-XM_023641046.1;TGN=DNMBP;NS=0;AN=0;AFS=0,0;OH=0.0;MAF=0.0	GT:PL:GQ:DP:BSDP:ACN	./.:70,6,0:0:2:0,0,2,0:2,0
NC_009144.3	29914840	.	G	A	66	.	TA=5_prime_UTR_variant;TID=rna-XM_023641046.1;TGN=DNMBP;NS=0;AN=0;AFS=0,0;OH=0.0;MAF=0.0	GT:PL:GQ:DP:BSDP:ACN	./.:66,6,0:0:2:2,0,0,0:2,0
NC_009144.3	29915897	.	G	A	70	.	TA=5_prime_UTR_variant;TID=rna-XM_023641046.1;TGN=DNMBP;NS=0;AN=0;AFS=0,0;OH=0.0;MAF=0.0	GT:PL:GQ:DP:BSDP:ACN	./.:70,6,0:0:2:2,0,0,0:2,0
NC_009144.3	29916398	.	C	G	70	.	TA=5_prime_UTR_variant;TID=rna-XM_023641046.1;TGN=DNMBP;NS=0;AN=0;AFS=0,0;OH=0.0;MAF=0.0	GT:PL:GQ:DP:BSDP:ACN	./.:70,6,0:0:2:0,0,2,0:2,0
NC_009144.3	29917857	.	T	C	70	.	TA=5_prime_UTR_variant;TID=rna-XM_023641046.1;TGN=DNMBP;NS=0;AN=0;AFS=0,0;OH=0.0;MAF=0.0	GT:PL:GQ:DP:BSDP:ACN	./.:70,6,0:0:2:0,2,0,0:2,0
NC_009144.3	29917927	.	G	A	70	.	TA=5_prime_UTR_variant;TID=rna-XM_023641046.1;TGN=DNMBP;NS=0;AN=0;AFS=0,0;OH=0.0;MAF=0.0	GT:PL:GQ:DP:BSDP:ACN	./.:70,6,0:0:2:2,0,0,0:2,0
NC_009144.3	29919396	.	T	C	255	.	TA=5_prime_UTR_variant;TID=rna-XM_023641046.1;TGN=DNMBP;NS=0;AN=0;AFS=0,0;OH=0.0;MAF=0.0	GT:PL:GQ:DP:BSDP:ACN	./.:260,24,0:0:8:0,8,0,0:2,0
NC_009144.3	29919432	.	T	C	255	.	TA=5_prime_UTR_variant;TID=rna-XM_023641046.1;TGN=DNMBP;NS=0;AN=0;AFS=0,0;OH=0.0;MAF=0.0	GT:PL:GQ:DP:BSDP:ACN	./.:278,24,0:0:8:0,8,0,0:2,0
NC_009144.3	29919444	.	C	G	255	.	TA=5_prime_UTR_variant;TID=rna-XM_023641046.1;TGN=DNMBP;NS=0;AN=0;AFS=0,0;OH=0.0;MAF=0.0	GT:PL:GQ:DP:BSDP:ACN	./.:243,21,0:0:7:0,0,7,0:2,0
NC_009144.3	29919701	.	G	A	104	.	TA=5_prime_UTR_variant;TID=rna-XM_023641046.1;TGN=DNMBP;NS=0;AN=0;AFS=0,0;OH=0.0;MAF=0.0	GT:PL:GQ:DP:BSDP:ACN	./.:104,9,0:0:3:3,0,0,0:2,0
NC_009144.3	29919871	.	CT	GTT	40	.	TYPE=INDEL;TA=5_prime_UTR_variant;TID=rna-XM_023641046.1;TGN=DNMBP;NS=0;AN=0;AFS=0,0;OH=0.0;MAF=0.0	GT:PL:GQ:DP:ADP:ACN	./.:40,3,0:0:1:0,1:2,0
NC_009144.3	29920114	.	GCC	GC	40	.	TYPE=INDEL;TA=5_prime_UTR_variant;TID=rna-XM_023641046.1;TGN=DNMBP;NS=0;AN=0;AFS=0,0;OH=0.0;MAF=0.0	GT:PL:GQ:DP:ADP:ACN	./.:40,3,0:0:1:0,1:2,0
NC_009144.3	29922435	.	G	C	152	.	TA=5_prime_UTR_variant;TID=rna-XM_023641046.1;TGN=DNMBP;NS=0;AN=0;AFS=0,0;OH=0.0;MAF=0.0	GT:PL:GQ:DP:BSDP:ACN	./.:152,15,0:0:5:0,5,0,0:2,0
NC_009144.3	29922675	.	TCT	TC	63	.	TYPE=INDEL;TA=5_prime_UTR_variant;TID=rna-XM_023641046.1;TGN=DNMBP;NS=0;AN=0;AFS=0,0;OH=0.0;MAF=0.0	GT:PL:GQ:DP:ADP:ACN	./.:80,23,17:0:2:0,2:2,0
NC_009144.3	29925335	.	A	G	139	.	TA=5_prime_UTR_variant;TID=rna-XM_023641046.1;TGN=DNMBP;NS=0;AN=0;AFS=0,0;OH=0.0;MAF=0.0	GT:PL:GQ:DP:BSDP:ACN	./.:139,12,0:0:4:0,0,4,0:2,0
NC_009144.3	29926023	.	G	A	104	.	TA=5_prime_UTR_variant;TID=rna-XM_023641046.1;TGN=DNMBP;NS=0;AN=0;AFS=0,0;OH=0.0;MAF=0.0	GT:PL:GQ:DP:BSDP:ACN	./.:104,9,0:0:3:3,0,0,0:2,0
NC_009144.3	29927447	.	A	G	70	.	TA=5_prime_UTR_variant;TID=rna-XM_023641046.1;TGN=DNMBP;NS=0;AN=0;AFS=0,0;OH=0.0;MAF=0.0	GT:PL:GQ:DP:BSDP:ACN	./.:70,6,0:0:2:0,0,2,0:2,0
NC_009144.3	29929167	.	CTC	CC	35	.	TYPE=INDEL;TA=5_prime_UTR_variant;TID=rna-XM_023641046.1;TGN=DNMBP;NS=0;AN=0;AFS=0,0;OH=0.0;MAF=0.0	GT:PL:GQ:DP:ADP:ACN	./.:114,52,160:0:6:4,2:2,0
NC_009144.3	29929283	.	A	C	52	.	TA=5_prime_UTR_variant;TID=rna-XM_023641046.1;TGN=DNMBP;NS=0;AN=0;AFS=0,0;OH=0.0;MAF=0.0	GT:PL:GQ:DP:BSDP:ACN	./.:105,21,121:0:7:4,3,0,0:2,0
NC_009144.3	29935378	.	TT	TGT	120	.	TYPE=INDEL;TA=5_prime_UTR_variant;TID=rna-XM_023641046.1;TGN=DNMBP;NS=0;AN=0;AFS=0,0;OH=0.0;MAF=0.0	GT:PL:GQ:DP:ADP:ACN	./.:120,9,0:0:3:0,3:2,0
NC_009144.3	29936856	.	A	G	70	.	TA=5_prime_UTR_variant;TID=rna-XM_023641046.1;TGN=DNMBP;NS=0;AN=0;AFS=0,0;OH=0.0;MAF=0.0	GT:PL:GQ:DP:BSDP:ACN	./.:70,6,0:0:2:0,0,2,0:2,0
NC_009144.3	29936860	.	A	G	51	.	TA=5_prime_UTR_variant;TID=rna-XM_023641046.1;TGN=DNMBP;NS=0;AN=0;AFS=0,0;OH=0.0;MAF=0.0	GT:PL:GQ:DP:BSDP:ACN	./.:52,6,0:0:2:0,0,2,0:2,0
NC_009144.3	29937311	.	C	G	33	.	TA=5_prime_UTR_variant;TID=rna-XM_023641046.1;TGN=DNMBP;NS=0;AN=0;AFS=0,0;OH=0.0;MAF=0.0	GT:PL:GQ:DP:BSDP:ACN	./.:86,21,139:0:7:0,4,3,0:2,0
NC_009144.3	29948211	.	A	G	135	.	TA=synonymous_variant;TID=rna-XM_023641046.1;TGN=DNMBP;TCO=119.3;TACH=SC119SC;NS=0;AN=0;AFS=0,0;OH=0.0;MAF=0.0	GT:PL:GQ:DP:BSDP:ACN	./.:135,12,0:0:4:0,0,4,0:2,0
NC_009144.3	29962300	.	G	A	117	.	TA=upstream_transcript_variant;TID=rna-XM_023641052.1;TGN=DNMBP;NS=0;AN=0;AFS=0,0;OH=0.0;MAF=0.0	GT:PL:GQ:DP:BSDP:ACN	./.:117,12,0:0:4:4,0,0,0:2,0
NC_009144.3	29962434	.	T	C	100	.	TA=upstream_transcript_variant;TID=rna-XM_023641052.1;TGN=DNMBP;NS=0;AN=0;AFS=0,0;OH=0.0;MAF=0.0	GT:PL:GQ:DP:BSDP:ACN	./.:100,9,0:0:3:0,3,0,0:2,0
NC_009144.3	29962541	.	T	G	70	.	TA=upstream_transcript_variant;TID=rna-XM_023641052.1;TGN=DNMBP;NS=0;AN=0;AFS=0,0;OH=0.0;MAF=0.0	GT:PL:GQ:DP:BSDP:ACN	./.:70,6,0:0:2:0,0,2,0:2,0
NC_009144.3	29963377	.	T	C	54	.	TA=missense_variant;TID=rna-XM_023641052.1;TGN=DNMBP;TCO=2.2;TACH=L2P;NS=0;AN=0;AFS=0,0;OH=0.0;MAF=0.0	GT:PL:GQ:DP:BSDP:ACN	./.:104,18,100:0:6:0,3,0,3:2,0
NC_009144.3	29963378	.	C	G	54	.	TA=synonymous_variant;TID=rna-XM_023641052.1;TGN=DNMBP;TCO=2.3;TACH=LN2LN;NS=0;AN=0;AFS=0,0;OH=0.0;MAF=0.0	GT:PL:GQ:DP:BSDP:ACN	./.:104,18,104:0:6:0,3,3,0:2,0
NC_009144.3	29963805	.	A	G	70	.	TA=missense_variant;TID=rna-XM_023641052.1;TGN=DNMBP;TCO=145.1;TACH=S145G;NS=0;AN=0;AFS=0,0;OH=0.0;MAF=0.0	GT:PL:GQ:DP:BSDP:ACN	./.:70,6,0:0:2:0,0,2,0:2,0
NC_009144.3	29965008	.	C	T	70	.	TA=upstream_transcript_variant;TID=rna-XM_023641054.1;TGN=DNMBP;NS=0;AN=0;AFS=0,0;OH=0.0;MAF=0.0	GT:PL:GQ:DP:BSDP:ACN	./.:70,6,0:0:2:0,0,0,2:2,0
NC_009144.3	29976367	.	T	C	139	.	TA=upstream_transcript_variant;TID=rna-XM_023641063.1;TGN=DNMBP;NS=0;AN=0;AFS=0,0;OH=0.0;MAF=0.0	GT:PL:GQ:DP:BSDP:ACN	./.:139,12,0:0:4:0,4,0,0:2,0
NC_009144.3	29976380	.	C	G	139	.	TA=upstream_transcript_variant;TID=rna-XM_023641063.1;TGN=DNMBP;NS=0;AN=0;AFS=0,0;OH=0.0;MAF=0.0	GT:PL:GQ:DP:BSDP:ACN	./.:139,12,0:0:4:0,0,4,0:2,0
NC_009144.3	29976843	.	TG	TCG	80	.	TYPE=INDEL;TA=upstream_transcript_variant;TID=rna-XM_023641063.1;TGN=DNMBP;NS=0;AN=0;AFS=0,0;OH=0.0;MAF=0.0	GT:PL:GQ:DP:ADP:ACN	./.:80,6,0:0:2:0,2:2,0
NC_009144.3	29976895	.	G	T	70	.	TA=synonymous_variant;TID=rna-XM_023641065.1;TGN=DNMBP;TCO=4.3;TACH=LF4LF;NS=0;AN=0;AFS=0,0;OH=0.0;MAF=0.0	GT:PL:GQ:DP:BSDP:ACN	./.:70,6,0:0:2:0,0,0,2:2,0
NC_009144.3	29977127	.	T	C	70	.	TA=5_prime_UTR_variant;TID=rna-XM_023641063.1;TGN=DNMBP;NS=0;AN=0;AFS=0,0;OH=0.0;MAF=0.0	GT:PL:GQ:DP:BSDP:ACN	./.:70,6,0:0:2:0,2,0,0:2,0
NC_009144.3	29977319	.	T	C	70	.	TA=5_prime_UTR_variant;TID=rna-XM_023641063.1;TGN=DNMBP;NS=0;AN=0;AFS=0,0;OH=0.0;MAF=0.0	GT:PL:GQ:DP:BSDP:ACN	./.:70,6,0:0:2:0,2,0,0:2,0
NC_009144.3	29977323	.	T	G	70	.	TA=5_prime_UTR_variant;TID=rna-XM_023641063.1;TGN=DNMBP;NS=0;AN=0;AFS=0,0;OH=0.0;MAF=0.0	GT:PL:GQ:DP:BSDP:ACN	./.:70,6,0:0:2:0,0,2,0:2,0
NC_009144.3	29977445	.	G	T	70	.	TA=5_prime_UTR_variant;TID=rna-XM_023641063.1;TGN=DNMBP;NS=0;AN=0;AFS=0,0;OH=0.0;MAF=0.0	GT:PL:GQ:DP:BSDP:ACN	./.:70,6,0:0:2:0,0,0,2:2,0
NC_009144.3	29978590	.	A	G	70	.	TA=5_prime_UTR_variant;TID=rna-XM_023641063.1;TGN=DNMBP;NS=0;AN=0;AFS=0,0;OH=0.0;MAF=0.0	GT:PL:GQ:DP:BSDP:ACN	./.:70,6,0:0:2:0,0,2,0:2,0
NC_009144.3	29978795	.	T	C	70	.	TA=5_prime_UTR_variant;TID=rna-XM_023641063.1;TGN=DNMBP;NS=0;AN=0;AFS=0,0;OH=0.0;MAF=0.0	GT:PL:GQ:DP:BSDP:ACN	./.:70,6,0:0:2:0,2,0,0:2,0
NC_009144.3	29978907	.	T	C	70	.	TA=5_prime_UTR_variant;TID=rna-XM_023641063.1;TGN=DNMBP;NS=0;AN=0;AFS=0,0;OH=0.0;MAF=0.0	GT:PL:GQ:DP:BSDP:ACN	./.:70,6,0:0:2:0,2,0,0:2,0
NC_009144.3	29978953	.	T	G	139	.	TA=5_prime_UTR_variant;TID=rna-XM_023641063.1;TGN=DNMBP;NS=0;AN=0;AFS=0,0;OH=0.0;MAF=0.0	GT:PL:GQ:DP:BSDP:ACN	./.:139,12,0:0:4:0,0,4,0:2,0
NC_009144.3	29978961	.	A	G	170	.	TA=5_prime_UTR_variant;TID=rna-XM_023641063.1;TGN=DNMBP;NS=0;AN=0;AFS=0,0;OH=0.0;MAF=0.0	GT:PL:GQ:DP:BSDP:ACN	./.:170,15,0:0:5:0,0,5,0:2,0
NC_009144.3	29978986	.	A	G	174	.	TA=5_prime_UTR_variant;TID=rna-XM_023641063.1;TGN=DNMBP;NS=0;AN=0;AFS=0,0;OH=0.0;MAF=0.0	GT:PL:GQ:DP:BSDP:ACN	./.:174,15,0:0:5:0,0,5,0:2,0
NC_009144.3	29979062	.	G	A	255	.	TA=5_prime_UTR_variant;TID=rna-XM_023641063.1;TGN=DNMBP;NS=0;AN=0;AFS=0,0;OH=0.0;MAF=0.0	GT:PL:GQ:DP:BSDP:ACN	./.:205,18,0:0:6:6,0,0,0:2,0
NC_009144.3	29980380	.	G	A	104	.	TA=5_prime_UTR_variant;TID=rna-XM_023641063.1;TGN=DNMBP;NS=0;AN=0;AFS=0,0;OH=0.0;MAF=0.0	GT:PL:GQ:DP:BSDP:ACN	./.:104,9,0:0:3:3,0,0,0:2,0
NC_009144.3	29980515	.	G	A	70	.	TA=5_prime_UTR_variant;TID=rna-XM_023641063.1;TGN=DNMBP;NS=0;AN=0;AFS=0,0;OH=0.0;MAF=0.0	GT:PL:GQ:DP:BSDP:ACN	./.:70,6,0:0:2:2,0,0,0:2,0
NC_009144.3	29981269	.	G	C	66	.	TA=5_prime_UTR_variant;TID=rna-XM_023641063.1;TGN=DNMBP;NS=0;AN=0;AFS=0,0;OH=0.0;MAF=0.0	GT:PL:GQ:DP:BSDP:ACN	./.:66,6,0:0:2:0,2,0,0:2,0
NC_009144.3	29981293	.	TGG	TG	79	.	TYPE=INDEL;TA=5_prime_UTR_variant;TID=rna-XM_023641063.1;TGN=DNMBP;NS=0;AN=0;AFS=0,0;OH=0.0;MAF=0.0	GT:PL:GQ:DP:ADP:ACN	./.:80,7,1:0:2:0,2:2,0
NC_009144.3	29981350	.	G	A	70	.	TA=5_prime_UTR_variant;TID=rna-XM_023641063.1;TGN=DNMBP;NS=0;AN=0;AFS=0,0;OH=0.0;MAF=0.0	GT:PL:GQ:DP:BSDP:ACN	./.:70,6,0:0:2:2,0,0,0:2,0
NC_009144.3	29981441	.	T	C	70	.	TA=synonymous_variant;TID=rna-XM_023641046.1;TGN=DNMBP;TCO=757.3;TACH=LL757LL;NS=0;AN=0;AFS=0,0;OH=0.0;MAF=0.0	GT:PL:GQ:DP:BSDP:ACN	./.:70,6,0:0:2:0,2,0,0:2,0
NC_009144.3	29998188	.	G	A	70	.	TA=missense_variant;TID=rna-XM_023641046.1;TGN=DNMBP;TCO=1144.2;TACH=R1144K;NS=0;AN=0;AFS=0,0;OH=0.0;MAF=0.0	GT:PL:GQ:DP:BSDP:ACN	./.:70,6,0:0:2:2,0,0,0:2,0
NC_009144.3	29998801	.	G	A	70	.	TA=synonymous_variant;TID=rna-XM_023641046.1;TGN=DNMBP;TCO=1223.3;TACH=EE1223EE;NS=0;AN=0;AFS=0,0;OH=0.0;MAF=0.0	GT:PL:GQ:DP:BSDP:ACN	./.:70,6,0:0:2:2,0,0,0:2,0
NC_009144.3	30014293	.	C	G	104	.	TA=downstream_transcript_variant;TID=rna-XM_001500707.5;TGN=ABCC2;NS=0;AN=0;AFS=0,0;OH=0.0;MAF=0.0	GT:PL:GQ:DP:BSDP:ACN	./.:104,9,0:0:3:0,0,3,0:2,0
NC_009144.3	30014294	.	C	A	104	.	TA=downstream_transcript_variant;TID=rna-XM_001500707.5;TGN=ABCC2;NS=0;AN=0;AFS=0,0;OH=0.0;MAF=0.0	GT:PL:GQ:DP:BSDP:ACN	./.:104,9,0:0:3:3,0,0,0:2,0
NC_009144.3	30014321	.	C	A	139	.	TA=downstream_transcript_variant;TID=rna-XM_001500707.5;TGN=ABCC2;NS=0;AN=0;AFS=0,0;OH=0.0;MAF=0.0	GT:PL:GQ:DP:BSDP:ACN	./.:139,12,0:0:4:4,0,0,0:2,0
NC_009144.3	30015053	.	CAA	CA	40	.	TYPE=INDEL;TA=3_prime_UTR_variant;TID=rna-XM_001500707.5;TGN=ABCC2;NS=0;AN=0;AFS=0,0;OH=0.0;MAF=0.0	GT:PL:GQ:DP:ADP:ACN	./.:40,3,0:0:1:0,1:2,0
NC_009144.3	30023754	.	C	T	70	.	TA=missense_variant;TID=rna-XM_001500707.5;TGN=ABCC2;TCO=1217.1;TACH=V1217I;NS=0;AN=0;AFS=0,0;OH=0.0;MAF=0.0	GT:PL:GQ:DP:BSDP:ACN	./.:70,6,0:0:2:0,0,0,2:2,0
NC_009144.3	30060740	.	T	A	139	.	TA=missense_variant;TID=rna-XM_001500707.5;TGN=ABCC2;TCO=222.1;TACH=T222S;NS=0;AN=0;AFS=0,0;OH=0.0;MAF=0.0	GT:PL:GQ:DP:BSDP:ACN	./.:139,12,0:0:4:4,0,0,0:2,0
NC_009144.3	30078046	.	G	C	70	.	TA=upstream_transcript_variant;TID=rna-XM_001500707.5;TGN=ABCC2;NS=0;AN=0;AFS=0,0;OH=0.0;MAF=0.0	GT:PL:GQ:DP:BSDP:ACN	./.:70,6,0:0:2:0,2,0,0:2,0
NC_009144.3	30147781	.	C	T	104	.	TA=3_prime_UTR_variant;TID=rna-XM_001500866.4;TGN=COX15;NS=0;AN=0;AFS=0,0;OH=0.0;MAF=0.0	GT:PL:GQ:DP:BSDP:ACN	./.:104,9,0:0:3:0,0,0,3:2,0
NC_009144.3	30215210	.	G	T	49	.	TA=5_prime_UTR_variant;TID=rna-XM_023641132.1;TGN=SLC25A28;NS=0;AN=0;AFS=0,0;OH=0.0;MAF=0.0	GT:PL:GQ:DP:BSDP:ACN	./.:50,10,1:0:3:0,0,0,3:2,0
NC_009144.3	30217108	.	G	A	139	.	TA=5_prime_UTR_variant;TID=rna-XM_023641134.1;TGN=SLC25A28;NS=0;AN=0;AFS=0,0;OH=0.0;MAF=0.0	GT:PL:GQ:DP:BSDP:ACN	./.:139,12,0:0:4:4,0,0,0:2,0
NC_009144.3	30218160	.	T	C	70	.	TA=5_prime_UTR_variant;TID=rna-XM_023641134.1;TGN=SLC25A28;NS=0;AN=0;AFS=0,0;OH=0.0;MAF=0.0	GT:PL:GQ:DP:BSDP:ACN	./.:70,6,0:0:2:0,2,0,0:2,0
NC_009144.3	30288789	.	C	T	70	.	TA=3_prime_UTR_variant;TID=rna-XM_003363435.3;TGN=NKX2-3;NS=0;AN=0;AFS=0,0;OH=0.0;MAF=0.0	GT:PL:GQ:DP:BSDP:ACN	./.:70,6,0:0:2:0,0,0,2:2,0
NC_009144.3	30289388	.	GTT	GT	40	.	TYPE=INDEL;TA=frameshift_variant;TID=rna-XM_003363435.3;TGN=NKX2-3;TCO=262.1;TACH=NS262T;NS=0;AN=0;AFS=0,0;OH=0.0;MAF=0.0	GT:PL:GQ:DP:ADP:ACN	./.:40,3,0:0:1:0,1:2,0
NC_009144.3	30289813	.	A	C	104	.	TA=splice_region_variant;TID=rna-XM_003363435.3;TGN=NKX2-3;NS=0;AN=0;AFS=0,0;OH=0.0;MAF=0.0	GT:PL:GQ:DP:BSDP:ACN	./.:104,9,0:0:3:0,3,0,0:2,0
NC_009144.3	30436500	.	C	G	66	.	TA=missense_variant;TID=rna-XM_001500236.6;TGN=CNNM1;TCO=713.2;TACH=R713P;NS=0;AN=0;AFS=0,0;OH=0.0;MAF=0.0	GT:PL:GQ:DP:BSDP:ACN	./.:66,6,0:0:2:0,0,2,0:2,0
NC_009144.3	30468722	.	G	A	121	.	TA=synonymous_variant;TID=rna-XM_001500236.6;TGN=CNNM1;TCO=59.3;TACH=GT59GT;NS=0;AN=0;AFS=0,0;OH=0.0;MAF=0.0	GT:PL:GQ:DP:BSDP:ACN	./.:121,12,0:0:4:4,0,0,0:2,0
NC_009144.3	30468787	.	A	C	51	.	TA=missense_variant;TID=rna-XM_001500236.6;TGN=CNNM1;TCO=38.1;TACH=S38A;NS=0;AN=0;AFS=0,0;OH=0.0;MAF=0.0	GT:PL:GQ:DP:BSDP:ACN	./.:52,6,0:0:2:0,2,0,0:2,0
NC_009144.3	30469123	.	C	T	100	.	TA=5_prime_UTR_variant;TID=rna-XM_001500236.6;TGN=CNNM1;NS=0;AN=0;AFS=0,0;OH=0.0;MAF=0.0	GT:PL:GQ:DP:BSDP:ACN	./.:100,9,0:0:3:0,0,0,3:2,0
NC_009144.3	30469867	.	A	C	70	.	TA=upstream_transcript_variant;TID=rna-XM_001500236.6;TGN=CNNM1;NS=0;AN=0;AFS=0,0;OH=0.0;MAF=0.0	GT:PL:GQ:DP:BSDP:ACN	./.:70,6,0:0:2:0,2,0,0:2,0
NC_009144.3	30470169	.	A	G	70	.	TA=upstream_transcript_variant;TID=rna-XM_001500236.6;TGN=CNNM1;NS=0;AN=0;AFS=0,0;OH=0.0;MAF=0.0	GT:PL:GQ:DP:BSDP:ACN	./.:70,6,0:0:2:0,0,2,0:2,0
NC_009144.3	30533458	.	G	A	100	.	TA=5_prime_UTR_variant;TID=rna-XM_023641185.1;TGN=HPSE2;NS=0;AN=0;AFS=0,0;OH=0.0;MAF=0.0	GT:PL:GQ:DP:BSDP:ACN	./.:100,9,0:0:3:3,0,0,0:2,0
NC_009144.3	30536776	.	C	T	70	.	TA=5_prime_UTR_variant;TID=rna-XM_023641185.1;TGN=HPSE2;NS=0;AN=0;AFS=0,0;OH=0.0;MAF=0.0	GT:PL:GQ:DP:BSDP:ACN	./.:70,6,0:0:2:0,0,0,2:2,0
NC_009144.3	31009501	.	T	C	190	.	TA=synonymous_variant;TID=rna-XM_023641185.1;TGN=HPSE2;TCO=430.3;TACH=HL430HL;NS=0;AN=0;AFS=0,0;OH=0.0;MAF=0.0	GT:PL:GQ:DP:BSDP:ACN	./.:191,18,0:0:6:0,6,0,0:2,0
NC_009144.3	31144281	.	C	T	174	.	TA=3_prime_UTR_variant;TID=rna-XM_023641185.1;TGN=HPSE2;NS=0;AN=0;AFS=0,0;OH=0.0;MAF=0.0	GT:PL:GQ:DP:BSDP:ACN	./.:174,15,0:0:5:0,0,0,5:2,0
NC_009144.3	31144597	.	T	C	70	.	TA=3_prime_UTR_variant;TID=rna-XM_023641185.1;TGN=HPSE2;NS=0;AN=0;AFS=0,0;OH=0.0;MAF=0.0	GT:PL:GQ:DP:BSDP:ACN	./.:70,6,0:0:2:0,2,0,0:2,0
NC_009144.3	31145501	.	C	G	139	.	TA=3_prime_UTR_variant;TID=rna-XM_023641185.1;TGN=HPSE2;NS=0;AN=0;AFS=0,0;OH=0.0;MAF=0.0	GT:PL:GQ:DP:BSDP:ACN	./.:139,12,0:0:4:0,0,4,0:2,0
NC_009144.3	31145941	.	AGG	AG	72	.	TYPE=INDEL;TA=3_prime_UTR_variant;TID=rna-XM_023641185.1;TGN=HPSE2;NS=0;AN=0;AFS=0,0;OH=0.0;MAF=0.0	GT:PL:GQ:DP:ADP:ACN	./.:120,21,160:0:7:4,3:2,0
NC_009144.3	31145951	.	CATGATAA	CA	72	.	TYPE=INDEL;TA=3_prime_UTR_variant;TID=rna-XM_023641185.1;TGN=HPSE2;NS=0;AN=0;AFS=0,0;OH=0.0;MAF=0.0	GT:PL:GQ:DP:ADP:ACN	./.:120,22,160:0:7:4,3:2,0
NC_009144.3	31147580	.	G	A	104	.	TA=3_prime_UTR_variant;TID=rna-XM_023641185.1;TGN=HPSE2;NS=0;AN=0;AFS=0,0;OH=0.0;MAF=0.0	GT:PL:GQ:DP:BSDP:ACN	./.:104,9,0:0:3:3,0,0,0:2,0
NC_009144.3	31149524	.	C	T	70	.	TA=3_prime_UTR_variant;TID=rna-XM_023641185.1;TGN=HPSE2;NS=0;AN=0;AFS=0,0;OH=0.0;MAF=0.0	GT:PL:GQ:DP:BSDP:ACN	./.:70,6,0:0:2:0,0,0,2:2,0
NC_009144.3	31162240	.	T	C	70	.	TA=synonymous_variant;TID=rna-XM_023641202.1;TGN=HPS1;TCO=36.3;TACH=DG36DG;NS=0;AN=0;AFS=0,0;OH=0.0;MAF=0.0	GT:PL:GQ:DP:BSDP:ACN	./.:70,6,0:0:2:0,2,0,0:2,0
NC_009144.3	31183951	.	T	C	104	.	TA=3_prime_UTR_variant;TID=rna-XM_023641202.1;TGN=HPS1;NS=0;AN=0;AFS=0,0;OH=0.0;MAF=0.0	GT:PL:GQ:DP:BSDP:ACN	./.:104,9,0:0:3:0,3,0,0:2,0
NC_009144.3	31210017	.	T	C	70	.	TA=splice_region_variant;TID=rna-XM_014733192.2;TGN=PYROXD2;NS=0;AN=0;AFS=0,0;OH=0.0;MAF=0.0	GT:PL:GQ:DP:BSDP:ACN	./.:70,6,0:0:2:0,2,0,0:2,0
NC_009144.3	31214943	.	GCC	GC	160	.	TYPE=INDEL;TA=downstream_transcript_variant;TID=rna-XM_014733192.2;TGN=PYROXD2;NS=0;AN=0;AFS=0,0;OH=0.0;MAF=0.0	GT:PL:GQ:DP:ADP:ACN	./.:160,12,0:0:4:0,4:2,0
NC_009144.3	31293256	.	G	A	70	.	TA=3_prime_UTR_variant;TID=rna-XM_023641287.1;TGN=R3HCC1L;NS=0;AN=0;AFS=0,0;OH=0.0;MAF=0.0	GT:PL:GQ:DP:BSDP:ACN	./.:70,6,0:0:2:2,0,0,0:2,0
NC_009144.3	31293261	.	T	C	70	.	TA=3_prime_UTR_variant;TID=rna-XM_023641287.1;TGN=R3HCC1L;NS=0;AN=0;AFS=0,0;OH=0.0;MAF=0.0	GT:PL:GQ:DP:BSDP:ACN	./.:70,6,0:0:2:0,2,0,0:2,0
NC_009144.3	31294645	.	A	G	104	.	TA=3_prime_UTR_variant;TID=rna-XM_023641287.1;TGN=R3HCC1L;NS=0;AN=0;AFS=0,0;OH=0.0;MAF=0.0	GT:PL:GQ:DP:BSDP:ACN	./.:104,9,0:0:3:0,0,3,0:2,0
NC_009144.3	31379045	.	C	T	70	.	TA=5_prime_UTR_variant;TID=rna-XM_001501230.5;TGN=R3HCC1L;NS=0;AN=0;AFS=0,0;OH=0.0;MAF=0.0	GT:PL:GQ:DP:BSDP:ACN	./.:70,6,0:0:2:0,0,0,2:2,0
NC_009144.3	31379555	.	GA	GAA	40	.	TYPE=INDEL;TA=5_prime_UTR_variant;TID=rna-XM_001501230.5;TGN=R3HCC1L;NS=0;AN=0;AFS=0,0;OH=0.0;MAF=0.0	GT:PL:GQ:DP:ADP:ACN	./.:40,3,0:0:1:0,1:2,0
NC_009144.3	31382458	.	CTTTTTTTTTTT	CT	120	.	TYPE=INDEL;TA=5_prime_UTR_variant;TID=rna-XM_001501230.5;TGN=R3HCC1L;NS=0;AN=0;AFS=0,0;OH=0.0;MAF=0.0	GT:PL:GQ:DP:ADP:ACN	./.:120,9,0:0:3:0,3:2,0
NC_009144.3	31382521	.	A	G	104	.	TA=5_prime_UTR_variant;TID=rna-XM_001501230.5;TGN=R3HCC1L;NS=0;AN=0;AFS=0,0;OH=0.0;MAF=0.0	GT:PL:GQ:DP:BSDP:ACN	./.:104,9,0:0:3:0,0,3,0:2,0
NC_009144.3	31384907	.	G	A	139	.	TA=5_prime_UTR_variant;TID=rna-XM_001501230.5;TGN=R3HCC1L;NS=0;AN=0;AFS=0,0;OH=0.0;MAF=0.0	GT:PL:GQ:DP:BSDP:ACN	./.:139,12,0:0:4:4,0,0,0:2,0
NC_009144.3	31390350	.	A	G	70	.	TA=5_prime_UTR_variant;TID=rna-XM_001501230.5;TGN=R3HCC1L;NS=0;AN=0;AFS=0,0;OH=0.0;MAF=0.0	GT:PL:GQ:DP:BSDP:ACN	./.:70,6,0:0:2:0,0,2,0:2,0
NC_009144.3	31397322	.	A	G	104	.	TA=5_prime_UTR_variant;TID=rna-XM_001501230.5;TGN=R3HCC1L;NS=0;AN=0;AFS=0,0;OH=0.0;MAF=0.0	GT:PL:GQ:DP:BSDP:ACN	./.:104,9,0:0:3:0,0,3,0:2,0
NC_009144.3	31400599	.	A	G	104	.	TA=5_prime_UTR_variant;TID=rna-XM_001501230.5;TGN=R3HCC1L;NS=0;AN=0;AFS=0,0;OH=0.0;MAF=0.0	GT:PL:GQ:DP:BSDP:ACN	./.:104,9,0:0:3:0,0,3,0:2,0
NC_009144.3	31400923	.	C	G	54	.	TA=5_prime_UTR_variant;TID=rna-XM_001501230.5;TGN=R3HCC1L;NS=0;AN=0;AFS=0,0;OH=0.0;MAF=0.0	GT:PL:GQ:DP:BSDP:ACN	./.:104,18,104:0:6:0,3,3,0:2,0
NC_009144.3	31405334	.	CA	CAA	40	.	TYPE=INDEL;TA=5_prime_UTR_variant;TID=rna-XM_001501230.5;TGN=R3HCC1L;NS=0;AN=0;AFS=0,0;OH=0.0;MAF=0.0	GT:PL:GQ:DP:ADP:ACN	./.:40,3,0:0:1:0,1:2,0
NC_009144.3	31411999	.	A	G	104	.	TA=5_prime_UTR_variant;TID=rna-XM_001501230.5;TGN=R3HCC1L;NS=0;AN=0;AFS=0,0;OH=0.0;MAF=0.0	GT:PL:GQ:DP:BSDP:ACN	./.:104,9,0:0:3:0,0,3,0:2,0
NC_009144.3	31437189	.	T	C	54	.	TA=5_prime_UTR_variant;TID=rna-XM_001501230.5;TGN=R3HCC1L;NS=0;AN=0;AFS=0,0;OH=0.0;MAF=0.0	GT:PL:GQ:DP:BSDP:ACN	./.:104,18,104:0:6:0,3,0,3:2,0
NC_009144.3	31740507	.	T	C	174	.	TA=5_prime_UTR_variant;TID=rna-XM_023641378.1;TGN=SFRP5;NS=0;AN=0;AFS=0,0;OH=0.0;MAF=0.0	GT:PL:GQ:DP:BSDP:ACN	./.:174,15,0:0:5:0,5,0,0:2,0
NC_009144.3	31740533	.	A	G	139	.	TA=5_prime_UTR_variant;TID=rna-XM_023641378.1;TGN=SFRP5;NS=0;AN=0;AFS=0,0;OH=0.0;MAF=0.0	GT:PL:GQ:DP:BSDP:ACN	./.:139,12,0:0:4:0,0,4,0:2,0
NC_009144.3	31740808	.	T	G	70	.	TA=5_prime_UTR_variant;TID=rna-XM_023641378.1;TGN=SFRP5;NS=0;AN=0;AFS=0,0;OH=0.0;MAF=0.0	GT:PL:GQ:DP:BSDP:ACN	./.:70,6,0:0:2:0,0,2,0:2,0
NC_009144.3	31741153	.	A	G	70	.	TA=5_prime_UTR_variant;TID=rna-XM_023641378.1;TGN=SFRP5;NS=0;AN=0;AFS=0,0;OH=0.0;MAF=0.0	GT:PL:GQ:DP:BSDP:ACN	./.:70,6,0:0:2:0,0,2,0:2,0
NC_009144.3	31741647	.	C	T	66	.	TA=5_prime_UTR_variant;TID=rna-XM_023641378.1;TGN=SFRP5;NS=0;AN=0;AFS=0,0;OH=0.0;MAF=0.0	GT:PL:GQ:DP:BSDP:ACN	./.:66,6,0:0:2:0,0,0,2:2,0
NC_009144.3	31741858	.	C	T	174	.	TA=5_prime_UTR_variant;TID=rna-XM_023641378.1;TGN=SFRP5;NS=0;AN=0;AFS=0,0;OH=0.0;MAF=0.0	GT:PL:GQ:DP:BSDP:ACN	./.:174,15,0:0:5:0,0,0,5:2,0
NC_009144.3	31748643	.	A	G	70	.	TA=3_prime_UTR_variant;TID=rna-XM_023641378.1;TGN=SFRP5;NS=0;AN=0;AFS=0,0;OH=0.0;MAF=0.0	GT:PL:GQ:DP:BSDP:ACN	./.:70,6,0:0:2:0,0,2,0:2,0
NC_009144.3	31755439	.	C	G	139	.	TA=3_prime_UTR_variant;TID=rna-XM_001501299.4;TGN=ZFYVE27;NS=0;AN=0;AFS=0,0;OH=0.0;MAF=0.0	GT:PL:GQ:DP:BSDP:ACN	./.:139,12,0:0:4:0,0,4,0:2,0
NC_009144.3	31765792	.	G	A	170	.	TA=splice_region_variant;TID=rna-XM_001501299.4;TGN=ZFYVE27;NS=0;AN=0;AFS=0,0;OH=0.0;MAF=0.0	GT:PL:GQ:DP:BSDP:ACN	./.:170,15,0:0:5:5,0,0,0:2,0
NC_009144.3	31772932	.	G	C	70	.	TA=5_prime_UTR_variant;TID=rna-XM_023641374.1;TGN=ZFYVE27;NS=0;AN=0;AFS=0,0;OH=0.0;MAF=0.0	GT:PL:GQ:DP:BSDP:ACN	./.:70,6,0:0:2:0,2,0,0:2,0
NC_009144.3	31790527	.	T	C	139	.	TA=3_prime_UTR_variant;TID=rna-XM_023641386.1;TGN=MARVELD1;NS=0;AN=0;AFS=0,0;OH=0.0;MAF=0.0	GT:PL:GQ:DP:BSDP:ACN	./.:139,12,0:0:4:0,4,0,0:2,0
NC_009144.3	31791155	.	G	C	66	.	TA=3_prime_UTR_variant;TID=rna-XM_023641386.1;TGN=MARVELD1;NS=0;AN=0;AFS=0,0;OH=0.0;MAF=0.0	GT:PL:GQ:DP:BSDP:ACN	./.:66,6,0:0:2:0,2,0,0:2,0
NC_009144.3	31849347	.	T	G	139	.	TA=5_prime_UTR_variant;TID=rna-XM_005602330.3;TGN=MORN4;NS=0;AN=0;AFS=0,0;OH=0.0;MAF=0.0	GT:PL:GQ:DP:BSDP:ACN	./.:139,12,0:0:4:0,0,4,0:2,0
NC_009144.3	31850289	.	C	T	70	.	TA=5_prime_UTR_variant;TID=rna-XM_005602330.3;TGN=MORN4;NS=0;AN=0;AFS=0,0;OH=0.0;MAF=0.0	GT:PL:GQ:DP:BSDP:ACN	./.:70,6,0:0:2:0,0,0,2:2,0
NC_009144.3	31850722	.	C	A	70	.	TA=5_prime_UTR_variant;TID=rna-XM_005602330.3;TGN=MORN4;NS=0;AN=0;AFS=0,0;OH=0.0;MAF=0.0	GT:PL:GQ:DP:BSDP:ACN	./.:70,6,0:0:2:2,0,0,0:2,0
NC_009144.3	31851310	.	A	G	174	.	TA=5_prime_UTR_variant;TID=rna-XM_005602330.3;TGN=MORN4;NS=0;AN=0;AFS=0,0;OH=0.0;MAF=0.0	GT:PL:GQ:DP:BSDP:ACN	./.:174,15,0:0:5:0,0,5,0:2,0
NC_009144.3	31854426	.	T	C	54	.	TA=5_prime_UTR_variant;TID=rna-XM_005602330.3;TGN=MORN4;NS=0;AN=0;AFS=0,0;OH=0.0;MAF=0.0	GT:PL:GQ:DP:BSDP:ACN	./.:104,18,104:0:6:0,3,0,3:2,0
NC_009144.3	31854545	.	G	A	150	.	TA=5_prime_UTR_variant;TID=rna-XM_005602330.3;TGN=MORN4;NS=0;AN=0;AFS=0,0;OH=0.0;MAF=0.0	GT:PL:GQ:DP:BSDP:ACN	./.:209,27,104:0:9:6,0,3,0:2,0
NC_009144.3	31854660	.	C	T	112	.	TA=5_prime_UTR_variant;TID=rna-XM_005602330.3;TGN=MORN4;NS=0;AN=0;AFS=0,0;OH=0.0;MAF=0.0	GT:PL:GQ:DP:BSDP:ACN	./.:174,30,174:0:10:0,5,0,5:2,0
NC_009144.3	31854725	.	GT	GTT	78	.	TYPE=INDEL;TA=5_prime_UTR_variant;TID=rna-XM_005602330.3;TGN=MORN4;NS=0;AN=0;AFS=0,0;OH=0.0;MAF=0.0	GT:PL:GQ:DP:ADP:ACN	./.:120,15,80:0:5:2,3:2,0
NC_009144.3	31860311	.	CATT	CT	40	.	TYPE=INDEL;TA=downstream_transcript_variant;TID=rna-XM_005602330.3;TGN=MORN4;NS=0;AN=0;AFS=0,0;OH=0.0;MAF=0.0	GT:PL:GQ:DP:ADP:ACN	./.:40,3,0:0:1:0,1:2,0
NC_009144.3	31860372	.	GA	GATTTGTA	40	.	TYPE=INDEL;TA=downstream_transcript_variant;TID=rna-XM_005602330.3;TGN=MORN4;NS=0;AN=0;AFS=0,0;OH=0.0;MAF=0.0	GT:PL:GQ:DP:ADP:ACN	./.:40,3,0:0:1:0,1:2,0
NC_009144.3	31863507	.	G	A	127	.	TA=3_prime_UTR_variant;TID=rna-XM_014733274.2;TGN=HOGA1;NS=0;AN=0;AFS=0,0;OH=0.0;MAF=0.0	GT:PL:GQ:DP:BSDP:ACN	./.:127,12,0:0:4:4,0,0,0:2,0
NC_009144.3	31894748	.	T	C	70	.	TA=5_prime_UTR_variant;TID=rna-XM_023641421.1;TGN=ANKRD2;NS=0;AN=0;AFS=0,0;OH=0.0;MAF=0.0	GT:PL:GQ:DP:BSDP:ACN	./.:70,6,0:0:2:0,2,0,0:2,0
NC_009144.3	31900553	.	T	C	54	.	TA=5_prime_UTR_variant;TID=rna-XM_023641522.1;TGN=UBTD1;NS=0;AN=0;AFS=0,0;OH=0.0;MAF=0.0	GT:PL:GQ:DP:BSDP:ACN	./.:104,18,104:0:6:0,3,0,3:2,0
NC_009144.3	31908553	.	C	T	32	.	TA=5_prime_UTR_variant;TID=rna-XM_023641522.1;TGN=UBTD1;NS=0;AN=0;AFS=0,0;OH=0.0;MAF=0.0	GT:PL:GQ:DP:BSDP:ACN	./.:82,18,105:0:6:0,3,0,3:2,0
NC_009144.3	31908570	.	G	A	51	.	TA=5_prime_UTR_variant;TID=rna-XM_023641522.1;TGN=UBTD1;NS=0;AN=0;AFS=0,0;OH=0.0;MAF=0.0	GT:PL:GQ:DP:BSDP:ACN	./.:104,21,139:0:7:3,0,4,0:2,0
NC_009144.3	31912234	.	G	T	70	.	TA=5_prime_UTR_variant;TID=rna-XM_023641522.1;TGN=UBTD1;NS=0;AN=0;AFS=0,0;OH=0.0;MAF=0.0	GT:PL:GQ:DP:BSDP:ACN	./.:70,6,0:0:2:0,0,0,2:2,0
NC_009144.3	31918392	.	T	C	104	.	TA=5_prime_UTR_variant;TID=rna-XM_023641522.1;TGN=UBTD1;NS=0;AN=0;AFS=0,0;OH=0.0;MAF=0.0	GT:PL:GQ:DP:BSDP:ACN	./.:104,9,0:0:3:0,3,0,0:2,0
NC_009144.3	31926676	.	C	T	70	.	TA=5_prime_UTR_variant;TID=rna-XM_023641522.1;TGN=UBTD1;NS=0;AN=0;AFS=0,0;OH=0.0;MAF=0.0	GT:PL:GQ:DP:BSDP:ACN	./.:70,6,0:0:2:0,0,0,2:2,0
NC_009144.3	31926839	.	T	A	121	.	TA=5_prime_UTR_variant;TID=rna-XM_023641522.1;TGN=UBTD1;NS=0;AN=0;AFS=0,0;OH=0.0;MAF=0.0	GT:PL:GQ:DP:BSDP:ACN	./.:121,12,0:0:4:4,0,0,0:2,0
NC_009144.3	31927707	.	A	T	55	.	TA=5_prime_UTR_variant;TID=rna-XM_023641522.1;TGN=UBTD1;NS=0;AN=0;AFS=0,0;OH=0.0;MAF=0.0	GT:PL:GQ:DP:BSDP:ACN	./.:105,18,86:0:6:3,0,0,3:2,0
NC_009144.3	31928915	.	C	G	70	.	TA=5_prime_UTR_variant;TID=rna-XM_023641522.1;TGN=UBTD1;NS=0;AN=0;AFS=0,0;OH=0.0;MAF=0.0	GT:PL:GQ:DP:BSDP:ACN	./.:70,6,0:0:2:0,0,2,0:2,0
NC_009144.3	31929525	.	A	G	139	.	TA=5_prime_UTR_variant;TID=rna-XM_023641522.1;TGN=UBTD1;NS=0;AN=0;AFS=0,0;OH=0.0;MAF=0.0	GT:PL:GQ:DP:BSDP:ACN	./.:139,12,0:0:4:0,0,4,0:2,0
NC_009144.3	31932088	.	TG	TGG	40	.	TYPE=INDEL;TA=5_prime_UTR_variant;TID=rna-XM_023641522.1;TGN=UBTD1;NS=0;AN=0;AFS=0,0;OH=0.0;MAF=0.0	GT:PL:GQ:DP:ADP:ACN	./.:40,3,0:0:1:0,1:2,0
NC_009144.3	31932116	.	GGTG	GG	40	.	TYPE=INDEL;TA=5_prime_UTR_variant;TID=rna-XM_023641522.1;TGN=UBTD1;NS=0;AN=0;AFS=0,0;OH=0.0;MAF=0.0	GT:PL:GQ:DP:ADP:ACN	./.:40,3,0:0:1:0,1:2,0
NC_009144.3	31938558	.	T	C	174	.	TA=5_prime_UTR_variant;TID=rna-XM_023641522.1;TGN=UBTD1;NS=0;AN=0;AFS=0,0;OH=0.0;MAF=0.0	GT:PL:GQ:DP:BSDP:ACN	./.:174,15,0:0:5:0,5,0,0:2,0
NC_009144.3	31939077	.	A	G	100	.	TA=5_prime_UTR_variant;TID=rna-XM_023641522.1;TGN=UBTD1;NS=0;AN=0;AFS=0,0;OH=0.0;MAF=0.0	GT:PL:GQ:DP:BSDP:ACN	./.:100,9,0:0:3:0,0,3,0:2,0
NC_009144.3	31945843	.	TA	TAA	80	.	TYPE=INDEL;TA=5_prime_UTR_variant;TID=rna-XM_023641522.1;TGN=UBTD1;NS=0;AN=0;AFS=0,0;OH=0.0;MAF=0.0	GT:PL:GQ:DP:ADP:ACN	./.:80,6,0:0:2:0,2:2,0
NC_009144.3	31948940	.	G	C	70	.	TA=5_prime_UTR_variant;TID=rna-XM_023641490.1;TGN=MMS19;NS=0;AN=0;AFS=0,0;OH=0.0;MAF=0.0	GT:PL:GQ:DP:BSDP:ACN	./.:70,6,0:0:2:0,2,0,0:2,0
NC_009144.3	31950280	.	G	A	104	.	TA=5_prime_UTR_variant;TID=rna-XM_023641490.1;TGN=MMS19;NS=0;AN=0;AFS=0,0;OH=0.0;MAF=0.0	GT:PL:GQ:DP:BSDP:ACN	./.:104,9,0:0:3:3,0,0,0:2,0
NC_009144.3	31953631	.	CTT	CT	40	.	TYPE=INDEL;TA=5_prime_UTR_variant;TID=rna-XM_023641490.1;TGN=MMS19;NS=0;AN=0;AFS=0,0;OH=0.0;MAF=0.0	GT:PL:GQ:DP:ADP:ACN	./.:40,3,0:0:1:0,1:2,0
NC_009144.3	31977179	.	T	C	104	.	TA=synonymous_variant;TID=rna-XM_001500382.6;TGN=MMS19;TCO=872.3;TACH=NV872NV;NS=0;AN=0;AFS=0,0;OH=0.0;MAF=0.0	GT:PL:GQ:DP:BSDP:ACN	./.:104,9,0:0:3:0,3,0,0:2,0
NC_009144.3	31987234	.	GGGAGGGGGGGGGGA	GGGGGGGGGGGA	40	.	TYPE=STR;TA=5_prime_UTR_variant;TID=rna-XM_005602337.3;TGN=ZDHHC16;NS=0;AN=0;AFS=0,0;OH=0.0;MAF=0.0	GT:PL:GQ:DP:ADP:ACN	./.:40,3,0:0:1:0,1:2,0
NC_009144.3	31998116	.	G	A	104	.	TA=downstream_transcript_variant;TID=rna-XM_023641549.1;TGN=PGAM1;NS=0;AN=0;AFS=0,0;OH=0.0;MAF=0.0	GT:PL:GQ:DP:BSDP:ACN	./.:104,9,0:0:3:3,0,0,0:2,0
NC_009144.3	32040505	.	CGG	CG	80	.	TYPE=INDEL;TA=frameshift_variant;TID=rna-XM_001501555.5;TGN=RRP12;TCO=806.3;TACH=PG806PG;NS=0;AN=0;AFS=0,0;OH=0.0;MAF=0.0	GT:PL:GQ:DP:ADP:ACN	./.:80,6,0:0:2:0,2:2,0
NC_009144.3	32083044	.	AGG	AG	120	.	TYPE=INDEL;TA=3_prime_UTR_variant;TID=rna-XM_023641568.1;TGN=FRAT1;NS=0;AN=0;AFS=0,0;OH=0.0;MAF=0.0	GT:PL:GQ:DP:ADP:ACN	./.:120,9,0:0:3:0,3:2,0
NC_009144.3	32087195	.	T	C	70	.	TA=upstream_transcript_variant;TID=rna-XM_023641568.1;TGN=FRAT1;NS=0;AN=0;AFS=0,0;OH=0.0;MAF=0.0	GT:PL:GQ:DP:BSDP:ACN	./.:70,6,0:0:2:0,2,0,0:2,0
NC_009144.3	32106041	.	CT	CTTT	40	.	TYPE=INDEL;TA=upstream_transcript_variant;TID=rna-XM_023641596.1;TGN=ARHGAP19;NS=0;AN=0;AFS=0,0;OH=0.0;MAF=0.0	GT:PL:GQ:DP:ADP:ACN	./.:40,3,0:0:1:0,1:2,0
NC_009144.3	32329435	.	G	C	70	.	TA=missense_variant;TID=rna-XM_023641701.1;TGN=SLIT1;TCO=478.2;TACH=G478A;NS=0;AN=0;AFS=0,0;OH=0.0;MAF=0.0	GT:PL:GQ:DP:BSDP:ACN	./.:70,6,0:0:2:0,2,0,0:2,0
NC_009144.3	32361591	.	G	A	139	.	TA=splice_region_variant;TID=rna-XM_023641701.1;TGN=SLIT1;NS=0;AN=0;AFS=0,0;OH=0.0;MAF=0.0	GT:PL:GQ:DP:BSDP:ACN	./.:139,12,0:0:4:4,0,0,0:2,0
NC_009144.3	32374812	.	C	T	70	.	TA=synonymous_variant;TID=rna-XM_023641701.1;TGN=SLIT1;TCO=1321.3;TACH=NE1321NE;NS=0;AN=0;AFS=0,0;OH=0.0;MAF=0.0	GT:PL:GQ:DP:BSDP:ACN	./.:70,6,0:0:2:0,0,0,2:2,0
NC_009144.3	32374860	.	A	G	70	.	TA=synonymous_variant;TID=rna-XM_023641701.1;TGN=SLIT1;TCO=1337.3;TACH=PG1337PG;NS=0;AN=0;AFS=0,0;OH=0.0;MAF=0.0	GT:PL:GQ:DP:BSDP:ACN	./.:70,6,0:0:2:0,0,2,0:2,0
NC_009144.3	32383172	.	G	A	100	.	TA=3_prime_UTR_variant;TID=rna-XM_014733178.2;TGN=LCOR;NS=0;AN=0;AFS=0,0;OH=0.0;MAF=0.0	GT:PL:GQ:DP:BSDP:ACN	./.:100,9,0:0:3:3,0,0,0:2,0
NC_009144.3	32385051	.	G	A	66	.	TA=3_prime_UTR_variant;TID=rna-XM_014733178.2;TGN=LCOR;NS=0;AN=0;AFS=0,0;OH=0.0;MAF=0.0	GT:PL:GQ:DP:BSDP:ACN	./.:66,6,0:0:2:2,0,0,0:2,0
NC_009144.3	32386992	.	C	T	51	.	TA=3_prime_UTR_variant;TID=rna-XM_014733178.2;TGN=LCOR;NS=0;AN=0;AFS=0,0;OH=0.0;MAF=0.0	GT:PL:GQ:DP:BSDP:ACN	./.:52,6,0:0:2:0,0,0,2:2,0
NC_009144.3	32390684	.	C	T	70	.	TA=3_prime_UTR_variant;TID=rna-XM_014733178.2;TGN=LCOR;NS=0;AN=0;AFS=0,0;OH=0.0;MAF=0.0	GT:PL:GQ:DP:BSDP:ACN	./.:70,6,0:0:2:0,0,0,2:2,0
NC_009144.3	32392039	.	C	T	135	.	TA=synonymous_variant;TID=rna-XM_014733178.2;TGN=LCOR;TCO=1620.3;TACH=VD1620VD;NS=0;AN=0;AFS=0,0;OH=0.0;MAF=0.0	GT:PL:GQ:DP:BSDP:ACN	./.:135,12,0:0:4:0,0,0,4:2,0
NC_009144.3	32393668	.	G	A	70	.	TA=synonymous_variant;TID=rna-XM_014733178.2;TGN=LCOR;TCO=1077.3;TACH=FP1077FP;NS=0;AN=0;AFS=0,0;OH=0.0;MAF=0.0	GT:PL:GQ:DP:BSDP:ACN	./.:70,6,0:0:2:2,0,0,0:2,0
NC_009144.3	32396339	.	T	C	100	.	TA=5_prime_UTR_variant;TID=rna-XM_023641677.1;TGN=LCOR;NS=0;AN=0;AFS=0,0;OH=0.0;MAF=0.0	GT:PL:GQ:DP:BSDP:ACN	./.:100,9,0:0:3:0,3,0,0:2,0
NC_009144.3	32398370	.	GG	GGAAG	120	.	TYPE=INDEL;TA=5_prime_UTR_variant;TID=rna-XM_023641677.1;TGN=LCOR;NS=0;AN=0;AFS=0,0;OH=0.0;MAF=0.0	GT:PL:GQ:DP:ADP:ACN	./.:120,9,0:0:3:0,3:2,0
NC_009144.3	32407288	.	A	G	139	.	TA=5_prime_UTR_variant;TID=rna-XM_023641677.1;TGN=LCOR;NS=0;AN=0;AFS=0,0;OH=0.0;MAF=0.0	GT:PL:GQ:DP:BSDP:ACN	./.:139,12,0:0:4:0,0,4,0:2,0
NC_009144.3	32413183	.	GAA	GA	40	.	TYPE=INDEL;TA=5_prime_UTR_variant;TID=rna-XM_023641677.1;TGN=LCOR;NS=0;AN=0;AFS=0,0;OH=0.0;MAF=0.0	GT:PL:GQ:DP:ADP:ACN	./.:40,3,0:0:1:0,1:2,0
NC_009144.3	32423228	.	TTCT	TT	40	.	TYPE=INDEL;TA=5_prime_UTR_variant;TID=rna-XM_023641677.1;TGN=LCOR;NS=0;AN=0;AFS=0,0;OH=0.0;MAF=0.0	GT:PL:GQ:DP:ADP:ACN	./.:40,3,0:0:1:0,1:2,0
NC_009144.3	32425944	.	T	C	70	.	TA=missense_variant;TID=rna-XM_014733178.2;TGN=LCOR;TCO=193.1;TACH=T193A;NS=0;AN=0;AFS=0,0;OH=0.0;MAF=0.0	GT:PL:GQ:DP:BSDP:ACN	./.:70,6,0:0:2:0,2,0,0:2,0
NC_009144.3	32428916	.	CA	CAA	200	.	TYPE=INDEL;TA=5_prime_UTR_variant;TID=rna-XM_023641654.1;TGN=LCOR;NS=0;AN=0;AFS=0,0;OH=0.0;MAF=0.0	GT:PL:GQ:DP:ADP:ACN	./.:200,15,0:0:5:0,5:2,0
NC_009144.3	32428965	.	T	A	135	.	TA=5_prime_UTR_variant;TID=rna-XM_023641654.1;TGN=LCOR;NS=0;AN=0;AFS=0,0;OH=0.0;MAF=0.0	GT:PL:GQ:DP:BSDP:ACN	./.:135,12,0:0:4:4,0,0,0:2,0
NC_009144.3	32432151	.	C	G	70	.	TA=5_prime_UTR_variant;TID=rna-XM_023641654.1;TGN=LCOR;NS=0;AN=0;AFS=0,0;OH=0.0;MAF=0.0	GT:PL:GQ:DP:BSDP:ACN	./.:70,6,0:0:2:0,0,2,0:2,0
NC_009144.3	32432721	.	T	C	174	.	TA=5_prime_UTR_variant;TID=rna-XM_023641654.1;TGN=LCOR;NS=0;AN=0;AFS=0,0;OH=0.0;MAF=0.0	GT:PL:GQ:DP:BSDP:ACN	./.:174,15,0:0:5:0,5,0,0:2,0
NC_009144.3	32434874	.	G	C	51	.	TA=5_prime_UTR_variant;TID=rna-XM_023641654.1;TGN=LCOR;NS=0;AN=0;AFS=0,0;OH=0.0;MAF=0.0	GT:PL:GQ:DP:BSDP:ACN	./.:52,6,0:0:2:0,2,0,0:2,0
NC_009144.3	32436441	.	C	T	100	.	TA=5_prime_UTR_variant;TID=rna-XM_023641654.1;TGN=LCOR;NS=0;AN=0;AFS=0,0;OH=0.0;MAF=0.0	GT:PL:GQ:DP:BSDP:ACN	./.:100,9,0:0:3:0,0,0,3:2,0
NC_009144.3	32438609	.	C	T	70	.	TA=5_prime_UTR_variant;TID=rna-XM_023641654.1;TGN=LCOR;NS=0;AN=0;AFS=0,0;OH=0.0;MAF=0.0	GT:PL:GQ:DP:BSDP:ACN	./.:70,6,0:0:2:0,0,0,2:2,0
NC_009144.3	32438786	.	AT	ATCTTT	159	.	TYPE=INDEL;TA=5_prime_UTR_variant;TID=rna-XM_023641654.1;TGN=LCOR;NS=0;AN=0;AFS=0,0;OH=0.0;MAF=0.0	GT:PL:GQ:DP:ADP:ACN	./.:160,13,1:0:4:0,4:2,0
NC_009144.3	32444992	.	AGT	AT	160	.	TYPE=INDEL;TA=5_prime_UTR_variant;TID=rna-XM_023641654.1;TGN=LCOR;NS=0;AN=0;AFS=0,0;OH=0.0;MAF=0.0	GT:PL:GQ:DP:ADP:ACN	./.:160,12,0:0:4:0,4:2,0
NC_009144.3	32446434	.	T	C	104	.	TA=5_prime_UTR_variant;TID=rna-XM_023641654.1;TGN=LCOR;NS=0;AN=0;AFS=0,0;OH=0.0;MAF=0.0	GT:PL:GQ:DP:BSDP:ACN	./.:104,9,0:0:3:0,3,0,0:2,0
NC_009144.3	32447713	.	CTG	CG	255	.	TYPE=INDEL;TA=5_prime_UTR_variant;TID=rna-XM_023641654.1;TGN=LCOR;NS=0;AN=0;AFS=0,0;OH=0.0;MAF=0.0	GT:PL:GQ:DP:ADP:ACN	./.:280,21,0:0:7:0,7:2,0
NC_009144.3	32450533	.	CT	CTT	80	.	TYPE=INDEL;TA=5_prime_UTR_variant;TID=rna-XM_023641654.1;TGN=LCOR;NS=0;AN=0;AFS=0,0;OH=0.0;MAF=0.0	GT:PL:GQ:DP:ADP:ACN	./.:80,6,0:0:2:0,2:2,0
NC_009144.3	32451137	.	T	C	70	.	TA=5_prime_UTR_variant;TID=rna-XM_023641654.1;TGN=LCOR;NS=0;AN=0;AFS=0,0;OH=0.0;MAF=0.0	GT:PL:GQ:DP:BSDP:ACN	./.:70,6,0:0:2:0,2,0,0:2,0
NC_009144.3	32451462	.	A	T	66	.	TA=5_prime_UTR_variant;TID=rna-XM_023641654.1;TGN=LCOR;NS=0;AN=0;AFS=0,0;OH=0.0;MAF=0.0	GT:PL:GQ:DP:BSDP:ACN	./.:66,6,0:0:2:0,0,0,2:2,0
NC_009144.3	32452047	.	G	A	104	.	TA=5_prime_UTR_variant;TID=rna-XM_023641654.1;TGN=LCOR;NS=0;AN=0;AFS=0,0;OH=0.0;MAF=0.0	GT:PL:GQ:DP:BSDP:ACN	./.:104,9,0:0:3:3,0,0,0:2,0
NC_009144.3	32452848	.	C	A	104	.	TA=5_prime_UTR_variant;TID=rna-XM_023641654.1;TGN=LCOR;NS=0;AN=0;AFS=0,0;OH=0.0;MAF=0.0	GT:PL:GQ:DP:BSDP:ACN	./.:104,9,0:0:3:3,0,0,0:2,0
NC_009144.3	32462163	.	A	T	104	.	TA=5_prime_UTR_variant;TID=rna-XM_023641654.1;TGN=LCOR;NS=0;AN=0;AFS=0,0;OH=0.0;MAF=0.0	GT:PL:GQ:DP:BSDP:ACN	./.:104,9,0:0:3:0,0,0,3:2,0
NC_009144.3	32462164	.	G	A	100	.	TA=5_prime_UTR_variant;TID=rna-XM_023641654.1;TGN=LCOR;NS=0;AN=0;AFS=0,0;OH=0.0;MAF=0.0	GT:PL:GQ:DP:BSDP:ACN	./.:100,9,0:0:3:3,0,0,0:2,0
NC_009144.3	32462167	.	A	C	86	.	TA=5_prime_UTR_variant;TID=rna-XM_023641654.1;TGN=LCOR;NS=0;AN=0;AFS=0,0;OH=0.0;MAF=0.0	GT:PL:GQ:DP:BSDP:ACN	./.:86,9,0:0:3:0,3,0,0:2,0
NC_009144.3	32462170	.	G	A	104	.	TA=5_prime_UTR_variant;TID=rna-XM_023641654.1;TGN=LCOR;NS=0;AN=0;AFS=0,0;OH=0.0;MAF=0.0	GT:PL:GQ:DP:BSDP:ACN	./.:104,9,0:0:3:3,0,0,0:2,0
NC_009144.3	32462171	.	A	T	104	.	TA=5_prime_UTR_variant;TID=rna-XM_023641654.1;TGN=LCOR;NS=0;AN=0;AFS=0,0;OH=0.0;MAF=0.0	GT:PL:GQ:DP:BSDP:ACN	./.:104,9,0:0:3:0,0,0,3:2,0
NC_009144.3	32465001	.	T	G	62	.	TA=5_prime_UTR_variant;TID=rna-XM_023641654.1;TGN=LCOR;NS=0;AN=0;AFS=0,0;OH=0.0;MAF=0.0	GT:PL:GQ:DP:BSDP:ACN	./.:62,6,0:0:2:0,0,2,0:2,0
NC_009144.3	32469004	.	T	A	66	.	TA=5_prime_UTR_variant;TID=rna-XM_023641654.1;TGN=LCOR;NS=0;AN=0;AFS=0,0;OH=0.0;MAF=0.0	GT:PL:GQ:DP:BSDP:ACN	./.:66,6,0:0:2:2,0,0,0:2,0
NC_009144.3	32474231	.	TAA	TA	79	.	TYPE=INDEL;TA=5_prime_UTR_variant;TID=rna-XM_023641654.1;TGN=LCOR;NS=0;AN=0;AFS=0,0;OH=0.0;MAF=0.0	GT:PL:GQ:DP:ADP:ACN	./.:80,7,1:0:2:0,2:2,0
NC_009144.3	32476539	.	A	G	156	.	TA=5_prime_UTR_variant;TID=rna-XM_023641654.1;TGN=LCOR;NS=0;AN=0;AFS=0,0;OH=0.0;MAF=0.0	GT:PL:GQ:DP:BSDP:ACN	./.:156,15,0:0:5:0,0,5,0:2,0
NC_009144.3	32486171	.	CA	AAA	40	.	TYPE=INDEL;TA=5_prime_UTR_variant;TID=rna-XM_023641654.1;TGN=LCOR;NS=0;AN=0;AFS=0,0;OH=0.0;MAF=0.0	GT:PL:GQ:DP:ADP:ACN	./.:40,3,0:0:1:0,1:2,0
NC_009144.3	32491050	.	TA	TAA	120	.	TYPE=INDEL;TA=5_prime_UTR_variant;TID=rna-XM_023641654.1;TGN=LCOR;NS=0;AN=0;AFS=0,0;OH=0.0;MAF=0.0	GT:PL:GQ:DP:ADP:ACN	./.:120,9,0:0:3:0,3:2,0
NC_009144.3	32494072	.	CT	CTT	40	.	TYPE=INDEL;TA=5_prime_UTR_variant;TID=rna-XM_023641654.1;TGN=LCOR;NS=0;AN=0;AFS=0,0;OH=0.0;MAF=0.0	GT:PL:GQ:DP:ADP:ACN	./.:40,3,0:0:1:0,1:2,0
NC_009144.3	32494580	.	G	C	104	.	TA=5_prime_UTR_variant;TID=rna-XM_023641654.1;TGN=LCOR;NS=0;AN=0;AFS=0,0;OH=0.0;MAF=0.0	GT:PL:GQ:DP:BSDP:ACN	./.:104,9,0:0:3:0,3,0,0:2,0
NC_009144.3	32497611	.	T	C	70	.	TA=5_prime_UTR_variant;TID=rna-XM_023641654.1;TGN=LCOR;NS=0;AN=0;AFS=0,0;OH=0.0;MAF=0.0	GT:PL:GQ:DP:BSDP:ACN	./.:70,6,0:0:2:0,2,0,0:2,0
NC_009144.3	32497664	.	A	G	104	.	TA=5_prime_UTR_variant;TID=rna-XM_023641654.1;TGN=LCOR;NS=0;AN=0;AFS=0,0;OH=0.0;MAF=0.0	GT:PL:GQ:DP:BSDP:ACN	./.:104,9,0:0:3:0,0,3,0:2,0
NC_009144.3	32500621	.	CAA	CA	80	.	TYPE=INDEL;TA=5_prime_UTR_variant;TID=rna-XM_023641654.1;TGN=LCOR;NS=0;AN=0;AFS=0,0;OH=0.0;MAF=0.0	GT:PL:GQ:DP:ADP:ACN	./.:80,6,0:0:2:0,2:2,0
NC_009144.3	32506959	.	G	A	139	.	TA=5_prime_UTR_variant;TID=rna-XM_023641654.1;TGN=LCOR;NS=0;AN=0;AFS=0,0;OH=0.0;MAF=0.0	GT:PL:GQ:DP:BSDP:ACN	./.:139,12,0:0:4:4,0,0,0:2,0
NC_009144.3	32511449	.	G	C	70	.	TA=5_prime_UTR_variant;TID=rna-XM_023641630.1;TGN=LCOR;NS=0;AN=0;AFS=0,0;OH=0.0;MAF=0.0	GT:PL:GQ:DP:BSDP:ACN	./.:70,6,0:0:2:0,2,0,0:2,0
NC_009144.3	32690113	.	G	T	82	.	TA=upstream_transcript_variant;TID=rna-XM_023641721.1;TGN=PIK3AP1;NS=0;AN=0;AFS=0,0;OH=0.0;MAF=0.0	GT:PL:GQ:DP:BSDP:ACN	./.:82,9,0:0:3:0,0,0,3:2,0
NC_009144.3	32690128	.	C	T	86	.	TA=upstream_transcript_variant;TID=rna-XM_023641721.1;TGN=PIK3AP1;NS=0;AN=0;AFS=0,0;OH=0.0;MAF=0.0	GT:PL:GQ:DP:BSDP:ACN	./.:86,9,0:0:3:0,0,0,3:2,0
NC_009144.3	32709754	.	A	G	70	.	TA=synonymous_variant;TID=rna-XM_023641711.1;TGN=PIK3AP1;TCO=388.3;TACH=RQ388RQ;NS=0;AN=0;AFS=0,0;OH=0.0;MAF=0.0	GT:PL:GQ:DP:BSDP:ACN	./.:70,6,0:0:2:0,0,2,0:2,0
NC_009144.3	32761510	.	T	G	139	.	TA=3_prime_UTR_variant;TID=rna-XM_023641711.1;TGN=PIK3AP1;NS=0;AN=0;AFS=0,0;OH=0.0;MAF=0.0	GT:PL:GQ:DP:BSDP:ACN	./.:139,12,0:0:4:0,0,4,0:2,0
NC_009144.3	32761570	.	C	T	82	.	TA=3_prime_UTR_variant;TID=rna-XM_023641711.1;TGN=PIK3AP1;NS=0;AN=0;AFS=0,0;OH=0.0;MAF=0.0	GT:PL:GQ:DP:BSDP:ACN	./.:82,9,0:0:3:0,0,0,3:2,0
NC_009144.3	32764843	.	A	C	70	.	TA=upstream_transcript_variant;TID=rna-XM_023641729.1;TGN=TM9SF3;NS=0;AN=0;AFS=0,0;OH=0.0;MAF=0.0	GT:PL:GQ:DP:BSDP:ACN	./.:70,6,0:0:2:0,2,0,0:2,0
NC_009144.3	32826085	.	A	C	186	.	TA=3_prime_UTR_variant;TID=rna-XM_023641729.1;TGN=TM9SF3;NS=0;AN=0;AFS=0,0;OH=0.0;MAF=0.0	GT:PL:GQ:DP:BSDP:ACN	./.:187,18,0:0:6:0,6,0,0:2,0
NC_009144.3	32829492	.	C	G	70	.	TA=5_prime_UTR_variant;TID=rna-XM_001500497.6;TGN=TLL2;NS=0;AN=0;AFS=0,0;OH=0.0;MAF=0.0	GT:PL:GQ:DP:BSDP:ACN	./.:70,6,0:0:2:0,0,2,0:2,0
NC_009144.3	32831791	.	T	A	139	.	TA=5_prime_UTR_variant;TID=rna-XM_001500497.6;TGN=TLL2;NS=0;AN=0;AFS=0,0;OH=0.0;MAF=0.0	GT:PL:GQ:DP:BSDP:ACN	./.:139,12,0:0:4:4,0,0,0:2,0
NC_009144.3	32983167	.	G	A	86	.	TA=3_prime_UTR_variant;TID=rna-XM_005602350.3;TGN=OPALIN;NS=0;AN=0;AFS=0,0;OH=0.0;MAF=0.0	GT:PL:GQ:DP:BSDP:ACN	./.:86,9,0:0:3:3,0,0,0:2,0
NC_009144.3	32999438	.	T	C	255	.	TA=downstream_transcript_variant;TID=rna-XM_001501762.6;TGN=DNTT;NS=0;AN=0;AFS=0,0;OH=0.0;MAF=0.0	GT:PL:GQ:DP:BSDP:ACN	./.:239,21,0:0:7:0,7,0,0:2,0
NC_009144.3	33032658	.	T	C	104	.	TA=5_prime_UTR_variant;TID=rna-XM_001501762.6;TGN=DNTT;NS=0;AN=0;AFS=0,0;OH=0.0;MAF=0.0	GT:PL:GQ:DP:BSDP:ACN	./.:104,9,0:0:3:0,3,0,0:2,0
NC_009144.3	33033316	.	A	G	70	.	TA=upstream_transcript_variant;TID=rna-XM_001501762.6;TGN=DNTT;NS=0;AN=0;AFS=0,0;OH=0.0;MAF=0.0	GT:PL:GQ:DP:BSDP:ACN	./.:70,6,0:0:2:0,0,2,0:2,0
NC_009144.3	33033923	.	G	T	255	.	TA=upstream_transcript_variant;TID=rna-XM_001501762.6;TGN=DNTT;NS=0;AN=0;AFS=0,0;OH=0.0;MAF=0.0	GT:PL:GQ:DP:BSDP:ACN	./.:278,24,0:0:8:0,0,0,8:2,0
NC_009144.3	33033932	.	A	G	255	.	TA=upstream_transcript_variant;TID=rna-XM_001501762.6;TGN=DNTT;NS=0;AN=0;AFS=0,0;OH=0.0;MAF=0.0	GT:PL:GQ:DP:BSDP:ACN	./.:278,24,0:0:8:0,0,8,0:2,0
NC_009144.3	33033933	.	C	T	255	.	TA=upstream_transcript_variant;TID=rna-XM_001501762.6;TGN=DNTT;NS=0;AN=0;AFS=0,0;OH=0.0;MAF=0.0	GT:PL:GQ:DP:BSDP:ACN	./.:260,24,0:0:8:0,0,0,8:2,0
NC_009144.3	33033936	.	A	G	255	.	TA=upstream_transcript_variant;TID=rna-XM_001501762.6;TGN=DNTT;NS=0;AN=0;AFS=0,0;OH=0.0;MAF=0.0	GT:PL:GQ:DP:BSDP:ACN	./.:274,24,0:0:8:0,0,8,0:2,0
NC_009144.3	33177922	.	TAA	TA	160	.	TYPE=INDEL;TA=5_prime_UTR_variant;TID=rna-XM_005602125.3;TGN=ZNF518A;NS=0;AN=0;AFS=0,0;OH=0.0;MAF=0.0	GT:PL:GQ:DP:ADP:ACN	./.:160,12,0:0:4:0,4:2,0
NC_009144.3	33182766	.	T	A	104	.	TA=5_prime_UTR_variant;TID=rna-XM_005602125.3;TGN=ZNF518A;NS=0;AN=0;AFS=0,0;OH=0.0;MAF=0.0	GT:PL:GQ:DP:BSDP:ACN	./.:104,9,0:0:3:3,0,0,0:2,0
NC_009144.3	33196534	.	G	C	70	.	TA=5_prime_UTR_variant;TID=rna-XM_005602125.3;TGN=ZNF518A;NS=0;AN=0;AFS=0,0;OH=0.0;MAF=0.0	GT:PL:GQ:DP:BSDP:ACN	./.:70,6,0:0:2:0,2,0,0:2,0
NC_009144.3	33253467	.	ACC	AA	40	.	TYPE=INDEL;TA=3_prime_UTR_variant;TID=rna-XM_023641778.1;TGN=CCNJ;NS=0;AN=0;AFS=0,0;OH=0.0;MAF=0.0	GT:PL:GQ:DP:ADP:ACN	./.:40,3,0:0:1:0,1:2,0
NC_009144.3	33256199	.	T	C	104	.	TA=synonymous_variant;TID=rna-XM_023641778.1;TGN=CCNJ;TCO=280.3;TACH=SR280SR;NS=0;AN=0;AFS=0,0;OH=0.0;MAF=0.0	GT:PL:GQ:DP:BSDP:ACN	./.:104,9,0:0:3:0,3,0,0:2,0
NC_009144.3	33273508	.	TCC	TC	143	.	TYPE=INDEL;TA=upstream_transcript_variant;TID=rna-XM_023641778.1;TGN=CCNJ;NS=0;AN=0;AFS=0,0;OH=0.0;MAF=0.0	GT:PL:GQ:DP:ADP:ACN	./.:160,29,17:0:4:0,4:2,0
NC_009144.3	33283444	.	C	T	255	.	TA=3_prime_UTR_variant;TID=rna-XM_023641813.1;TGN=CC2D2B;NS=0;AN=0;AFS=0,0;OH=0.0;MAF=0.0	GT:PL:GQ:DP:BSDP:ACN	./.:209,18,0:0:6:0,0,0,6:2,0
NC_009144.3	33283601	.	C	G	139	.	TA=3_prime_UTR_variant;TID=rna-XM_023641813.1;TGN=CC2D2B;NS=0;AN=0;AFS=0,0;OH=0.0;MAF=0.0	GT:PL:GQ:DP:BSDP:ACN	./.:139,12,0:0:4:0,0,4,0:2,0
NC_009144.3	33350516	.	G	A	104	.	TA=5_prime_UTR_variant;TID=rna-XM_023641874.1;TGN=CC2D2B;NS=0;AN=0;AFS=0,0;OH=0.0;MAF=0.0	GT:PL:GQ:DP:BSDP:ACN	./.:104,9,0:0:3:3,0,0,0:2,0
NC_009144.3	33361551	.	AGGCTAGCTG	AG	40	.	TYPE=INDEL;TA=5_prime_UTR_variant;TID=rna-XM_023641874.1;TGN=CC2D2B;NS=0;AN=0;AFS=0,0;OH=0.0;MAF=0.0	GT:PL:GQ:DP:ADP:ACN	./.:40,3,0:0:1:0,1:2,0
NC_009144.3	33362511	.	ATT	AT	80	.	TYPE=INDEL;TA=5_prime_UTR_variant;TID=rna-XM_023641874.1;TGN=CC2D2B;NS=0;AN=0;AFS=0,0;OH=0.0;MAF=0.0	GT:PL:GQ:DP:ADP:ACN	./.:80,6,0:0:2:0,2:2,0
NC_009144.3	33362698	.	TA	TAA	40	.	TYPE=INDEL;TA=5_prime_UTR_variant;TID=rna-XM_023641874.1;TGN=CC2D2B;NS=0;AN=0;AFS=0,0;OH=0.0;MAF=0.0	GT:PL:GQ:DP:ADP:ACN	./.:40,3,0:0:1:0,1:2,0
NC_009144.3	33368237	.	G	C	104	.	TA=5_prime_UTR_variant;TID=rna-XM_023641847.1;TGN=CC2D2B;NS=0;AN=0;AFS=0,0;OH=0.0;MAF=0.0	GT:PL:GQ:DP:BSDP:ACN	./.:104,9,0:0:3:0,3,0,0:2,0
NC_009144.3	33370283	.	GG	GAG	80	.	TYPE=INDEL;TA=5_prime_UTR_variant;TID=rna-XM_023641847.1;TGN=CC2D2B;NS=0;AN=0;AFS=0,0;OH=0.0;MAF=0.0	GT:PL:GQ:DP:ADP:ACN	./.:80,6,0:0:2:0,2:2,0
NC_009144.3	33374439	.	CAA	CA	80	.	TYPE=INDEL;TA=5_prime_UTR_variant;TID=rna-XM_023641847.1;TGN=CC2D2B;NS=0;AN=0;AFS=0,0;OH=0.0;MAF=0.0	GT:PL:GQ:DP:ADP:ACN	./.:80,6,0:0:2:0,2:2,0
NC_009144.3	33374966	.	C	G	86	.	TA=5_prime_UTR_variant;TID=rna-XM_023641847.1;TGN=CC2D2B;NS=0;AN=0;AFS=0,0;OH=0.0;MAF=0.0	GT:PL:GQ:DP:BSDP:ACN	./.:86,9,0:0:3:0,0,3,0:2,0
NC_009144.3	33477295	.	ACTAGC	AC	40	.	TYPE=INDEL;TA=5_prime_UTR_variant;TID=rna-XM_014733279.2;TGN=ENTPD1;NS=0;AN=0;AFS=0,0;OH=0.0;MAF=0.0	GT:PL:GQ:DP:ADP:ACN	./.:40,3,0:0:1:0,1:2,0
NC_009144.3	33486468	.	G	C	70	.	TA=5_prime_UTR_variant;TID=rna-XM_014733279.2;TGN=ENTPD1;NS=0;AN=0;AFS=0,0;OH=0.0;MAF=0.0	GT:PL:GQ:DP:BSDP:ACN	./.:70,6,0:0:2:0,2,0,0:2,0
NC_009144.3	33486550	.	G	A	70	.	TA=5_prime_UTR_variant;TID=rna-XM_014733279.2;TGN=ENTPD1;NS=0;AN=0;AFS=0,0;OH=0.0;MAF=0.0	GT:PL:GQ:DP:BSDP:ACN	./.:70,6,0:0:2:2,0,0,0:2,0
NC_009144.3	33490021	.	CAAATA	CA	120	.	TYPE=INDEL;TA=5_prime_UTR_variant;TID=rna-XM_014733279.2;TGN=ENTPD1;NS=0;AN=0;AFS=0,0;OH=0.0;MAF=0.0	GT:PL:GQ:DP:ADP:ACN	./.:120,9,0:0:3:0,3:2,0
NC_009144.3	33492391	.	G	A	70	.	TA=5_prime_UTR_variant;TID=rna-XM_014733279.2;TGN=ENTPD1;NS=0;AN=0;AFS=0,0;OH=0.0;MAF=0.0	GT:PL:GQ:DP:BSDP:ACN	./.:70,6,0:0:2:2,0,0,0:2,0
NC_009144.3	33496872	.	C	G	70	.	TA=5_prime_UTR_variant;TID=rna-XM_014733279.2;TGN=ENTPD1;NS=0;AN=0;AFS=0,0;OH=0.0;MAF=0.0	GT:PL:GQ:DP:BSDP:ACN	./.:70,6,0:0:2:0,0,2,0:2,0
NC_009144.3	33496892	.	A	G	70	.	TA=5_prime_UTR_variant;TID=rna-XM_014733279.2;TGN=ENTPD1;NS=0;AN=0;AFS=0,0;OH=0.0;MAF=0.0	GT:PL:GQ:DP:BSDP:ACN	./.:70,6,0:0:2:0,0,2,0:2,0
NC_009144.3	33506921	.	C	G	70	.	TA=5_prime_UTR_variant;TID=rna-XM_014733279.2;TGN=ENTPD1;NS=0;AN=0;AFS=0,0;OH=0.0;MAF=0.0	GT:PL:GQ:DP:BSDP:ACN	./.:70,6,0:0:2:0,0,2,0:2,0
NC_009144.3	33508354	.	T	C	70	.	TA=5_prime_UTR_variant;TID=rna-XM_014733279.2;TGN=ENTPD1;NS=0;AN=0;AFS=0,0;OH=0.0;MAF=0.0	GT:PL:GQ:DP:BSDP:ACN	./.:70,6,0:0:2:0,2,0,0:2,0
NC_009144.3	33509954	.	GG	GGGCAG	80	.	TYPE=INDEL;TA=5_prime_UTR_variant;TID=rna-XM_014733279.2;TGN=ENTPD1;NS=0;AN=0;AFS=0,0;OH=0.0;MAF=0.0	GT:PL:GQ:DP:ADP:ACN	./.:80,6,0:0:2:0,2:2,0
NC_009144.3	33510986	.	CCTC	CC	40	.	TYPE=INDEL;TA=5_prime_UTR_variant;TID=rna-XM_014733279.2;TGN=ENTPD1;NS=0;AN=0;AFS=0,0;OH=0.0;MAF=0.0	GT:PL:GQ:DP:ADP:ACN	./.:40,3,0:0:1:0,1:2,0
NC_009144.3	33512316	.	CT	CTT	38	.	TYPE=INDEL;TA=5_prime_UTR_variant;TID=rna-XM_014733279.2;TGN=ENTPD1;NS=0;AN=0;AFS=0,0;OH=0.0;MAF=0.0	GT:PL:GQ:DP:ADP:ACN	./.:80,16,120:0:5:3,2:2,0
NC_009144.3	33513892	.	GATTA	GA	41	.	TYPE=INDEL;TA=5_prime_UTR_variant;TID=rna-XM_014733279.2;TGN=ENTPD1;NS=0;AN=0;AFS=0,0;OH=0.0;MAF=0.0	GT:PL:GQ:DP:ADP:ACN	./.:80,12,80:0:4:2,2:2,0
NC_009144.3	33518109	.	A	G	70	.	TA=5_prime_UTR_variant;TID=rna-XM_014733279.2;TGN=ENTPD1;NS=0;AN=0;AFS=0,0;OH=0.0;MAF=0.0	GT:PL:GQ:DP:BSDP:ACN	./.:70,6,0:0:2:0,0,2,0:2,0
NC_009144.3	33522792	.	A	G	70	.	TA=5_prime_UTR_variant;TID=rna-XM_014733279.2;TGN=ENTPD1;NS=0;AN=0;AFS=0,0;OH=0.0;MAF=0.0	GT:PL:GQ:DP:BSDP:ACN	./.:70,6,0:0:2:0,0,2,0:2,0
NC_009144.3	33528582	.	AACA	AA	40	.	TYPE=INDEL;TA=5_prime_UTR_variant;TID=rna-XM_014733279.2;TGN=ENTPD1;NS=0;AN=0;AFS=0,0;OH=0.0;MAF=0.0	GT:PL:GQ:DP:ADP:ACN	./.:40,3,0:0:1:0,1:2,0
NC_009144.3	33533849	.	GA	GCA	80	.	TYPE=INDEL;TA=5_prime_UTR_variant;TID=rna-XM_014733279.2;TGN=ENTPD1;NS=0;AN=0;AFS=0,0;OH=0.0;MAF=0.0	GT:PL:GQ:DP:ADP:ACN	./.:80,6,0:0:2:0,2:2,0
NC_009144.3	33591039	.	ATG	AG	40	.	TYPE=INDEL;TA=3_prime_UTR_variant;TID=rna-XM_001500642.6;TGN=TCTN3;NS=0;AN=0;AFS=0,0;OH=0.0;MAF=0.0	GT:PL:GQ:DP:ADP:ACN	./.:40,3,0:0:1:0,1:2,0
NC_009144.3	33604178	.	A	G	70	.	TA=upstream_transcript_variant;TID=rna-XM_001501872.6;TGN=ALDH18A1;NS=0;AN=0;AFS=0,0;OH=0.0;MAF=0.0	GT:PL:GQ:DP:BSDP:ACN	./.:70,6,0:0:2:0,0,2,0:2,0
NC_009144.3	33605954	.	CC	CCCGC	120	.	TYPE=INDEL;TA=5_prime_UTR_variant;TID=rna-XM_001501872.6;TGN=ALDH18A1;NS=0;AN=0;AFS=0,0;OH=0.0;MAF=0.0	GT:PL:GQ:DP:ADP:ACN	./.:120,9,0:0:3:0,3:2,0
NC_009144.3	33605957	.	C	G	139	.	TA=5_prime_UTR_variant;TID=rna-XM_001501872.6;TGN=ALDH18A1;NS=0;AN=0;AFS=0,0;OH=0.0;MAF=0.0	GT:PL:GQ:DP:BSDP:ACN	./.:139,12,0:0:4:0,0,4,0:2,0
NC_009144.3	33605968	.	CT	CCTC	200	.	TYPE=INDEL;TA=5_prime_UTR_variant;TID=rna-XM_001501872.6;TGN=ALDH18A1;NS=0;AN=0;AFS=0,0;OH=0.0;MAF=0.0	GT:PL:GQ:DP:ADP:ACN	./.:200,15,0:0:5:0,5:2,0
NC_009144.3	33605976	.	AT	AGT	255	.	TYPE=INDEL;TA=5_prime_UTR_variant;TID=rna-XM_001501872.6;TGN=ALDH18A1;NS=0;AN=0;AFS=0,0;OH=0.0;MAF=0.0	GT:PL:GQ:DP:ADP:ACN	./.:320,24,0:0:8:0,8:2,0
NC_009144.3	33606160	.	A	G	104	.	TA=5_prime_UTR_variant;TID=rna-XM_001501872.6;TGN=ALDH18A1;NS=0;AN=0;AFS=0,0;OH=0.0;MAF=0.0	GT:PL:GQ:DP:BSDP:ACN	./.:104,9,0:0:3:0,0,3,0:2,0
NC_009144.3	33606162	.	C	T	104	.	TA=5_prime_UTR_variant;TID=rna-XM_001501872.6;TGN=ALDH18A1;NS=0;AN=0;AFS=0,0;OH=0.0;MAF=0.0	GT:PL:GQ:DP:BSDP:ACN	./.:104,9,0:0:3:0,0,0,3:2,0
NC_009144.3	33626638	.	TTGTGTGTGT	TT	38	.	TYPE=INDEL;TA=upstream_transcript_variant;TID=rna-XM_014733281.2;TGN=LOC102149234;NS=0;AN=0;AFS=0,0;OH=0.0;MAF=0.0	GT:PL:GQ:DP:ADP:ACN	./.:120,52,120:0:5:2,2:2,0
NC_009144.3	33680065	.	A	G	70	.	TA=upstream_transcript_variant;TID=rna-XM_023642038.1;TGN=SORBS1;NS=0;AN=0;AFS=0,0;OH=0.0;MAF=0.0	GT:PL:GQ:DP:BSDP:ACN	./.:70,6,0:0:2:0,0,2,0:2,0
NC_009144.3	33680086	.	G	A	66	.	TA=upstream_transcript_variant;TID=rna-XM_023642038.1;TGN=SORBS1;NS=0;AN=0;AFS=0,0;OH=0.0;MAF=0.0	GT:PL:GQ:DP:BSDP:ACN	./.:66,6,0:0:2:2,0,0,0:2,0
NC_009144.3	33680670	.	G	T	139	.	TA=upstream_transcript_variant;TID=rna-XM_023642038.1;TGN=SORBS1;NS=0;AN=0;AFS=0,0;OH=0.0;MAF=0.0	GT:PL:GQ:DP:BSDP:ACN	./.:139,12,0:0:4:0,0,0,4:2,0
NC_009144.3	33683791	.	A	G	104	.	TA=5_prime_UTR_variant;TID=rna-XM_023642038.1;TGN=SORBS1;NS=0;AN=0;AFS=0,0;OH=0.0;MAF=0.0	GT:PL:GQ:DP:BSDP:ACN	./.:104,9,0:0:3:0,0,3,0:2,0
NC_009144.3	33683880	.	A	G	70	.	TA=5_prime_UTR_variant;TID=rna-XM_023642038.1;TGN=SORBS1;NS=0;AN=0;AFS=0,0;OH=0.0;MAF=0.0	GT:PL:GQ:DP:BSDP:ACN	./.:70,6,0:0:2:0,0,2,0:2,0
NC_009144.3	33685656	.	T	C	174	.	TA=5_prime_UTR_variant;TID=rna-XM_023642038.1;TGN=SORBS1;NS=0;AN=0;AFS=0,0;OH=0.0;MAF=0.0	GT:PL:GQ:DP:BSDP:ACN	./.:174,15,0:0:5:0,5,0,0:2,0
NC_009144.3	33692898	.	T	G	137	.	TA=5_prime_UTR_variant;TID=rna-XM_023642038.1;TGN=SORBS1;NS=0;AN=0;AFS=0,0;OH=0.0;MAF=0.0	GT:PL:GQ:DP:BSDP:ACN	./.:138,15,1:0:5:0,0,5,0:2,0
NC_009144.3	33693694	.	G	A	48	.	TA=5_prime_UTR_variant;TID=rna-XM_023642038.1;TGN=SORBS1;NS=0;AN=0;AFS=0,0;OH=0.0;MAF=0.0	GT:PL:GQ:DP:BSDP:ACN	./.:104,24,174:0:8:3,0,5,0:2,0
NC_009144.3	33693698	.	A	G	255	.	TA=5_prime_UTR_variant;TID=rna-XM_023642038.1;TGN=SORBS1;NS=0;AN=0;AFS=0,0;OH=0.0;MAF=0.0	GT:PL:GQ:DP:BSDP:ACN	./.:278,24,0:0:8:0,0,8,0:2,0
NC_009144.3	33694028	.	A	G	104	.	TA=5_prime_UTR_variant;TID=rna-XM_023642038.1;TGN=SORBS1;NS=0;AN=0;AFS=0,0;OH=0.0;MAF=0.0	GT:PL:GQ:DP:BSDP:ACN	./.:104,9,0:0:3:0,0,3,0:2,0
NC_009144.3	33701011	.	G	T	70	.	TA=5_prime_UTR_variant;TID=rna-XM_023642038.1;TGN=SORBS1;NS=0;AN=0;AFS=0,0;OH=0.0;MAF=0.0	GT:PL:GQ:DP:BSDP:ACN	./.:70,6,0:0:2:0,0,0,2:2,0
NC_009144.3	33707152	.	A	T	174	.	TA=5_prime_UTR_variant;TID=rna-XM_023642038.1;TGN=SORBS1;NS=0;AN=0;AFS=0,0;OH=0.0;MAF=0.0	GT:PL:GQ:DP:BSDP:ACN	./.:174,15,0:0:5:0,0,0,5:2,0
NC_009144.3	33709802	.	TAA	TA	40	.	TYPE=INDEL;TA=5_prime_UTR_variant;TID=rna-XM_023642038.1;TGN=SORBS1;NS=0;AN=0;AFS=0,0;OH=0.0;MAF=0.0	GT:PL:GQ:DP:ADP:ACN	./.:40,3,0:0:1:0,1:2,0
NC_009144.3	33713209	.	C	T	70	.	TA=5_prime_UTR_variant;TID=rna-XM_023642038.1;TGN=SORBS1;NS=0;AN=0;AFS=0,0;OH=0.0;MAF=0.0	GT:PL:GQ:DP:BSDP:ACN	./.:70,6,0:0:2:0,0,0,2:2,0
NC_009144.3	33714934	.	T	A	66	.	TA=5_prime_UTR_variant;TID=rna-XM_023642038.1;TGN=SORBS1;NS=0;AN=0;AFS=0,0;OH=0.0;MAF=0.0	GT:PL:GQ:DP:BSDP:ACN	./.:66,6,0:0:2:2,0,0,0:2,0
NC_009144.3	33715132	.	G	C	104	.	TA=5_prime_UTR_variant;TID=rna-XM_023642038.1;TGN=SORBS1;NS=0;AN=0;AFS=0,0;OH=0.0;MAF=0.0	GT:PL:GQ:DP:BSDP:ACN	./.:104,9,0:0:3:0,3,0,0:2,0
NC_009144.3	33718523	.	T	C	51	.	TA=5_prime_UTR_variant;TID=rna-XM_023642038.1;TGN=SORBS1;NS=0;AN=0;AFS=0,0;OH=0.0;MAF=0.0	GT:PL:GQ:DP:BSDP:ACN	./.:104,21,139:0:7:0,3,0,4:2,0
NC_009144.3	33721178	.	T	G	70	.	TA=5_prime_UTR_variant;TID=rna-XM_023642038.1;TGN=SORBS1;NS=0;AN=0;AFS=0,0;OH=0.0;MAF=0.0	GT:PL:GQ:DP:BSDP:ACN	./.:70,6,0:0:2:0,0,2,0:2,0
NC_009144.3	33721585	.	A	G	174	.	TA=5_prime_UTR_variant;TID=rna-XM_023642038.1;TGN=SORBS1;NS=0;AN=0;AFS=0,0;OH=0.0;MAF=0.0	GT:PL:GQ:DP:BSDP:ACN	./.:174,15,0:0:5:0,0,5,0:2,0
NC_009144.3	33721858	.	T	C	104	.	TA=5_prime_UTR_variant;TID=rna-XM_023642038.1;TGN=SORBS1;NS=0;AN=0;AFS=0,0;OH=0.0;MAF=0.0	GT:PL:GQ:DP:BSDP:ACN	./.:104,9,0:0:3:0,3,0,0:2,0
NC_009144.3	33723537	.	G	A	86	.	TA=5_prime_UTR_variant;TID=rna-XM_023642038.1;TGN=SORBS1;NS=0;AN=0;AFS=0,0;OH=0.0;MAF=0.0	GT:PL:GQ:DP:BSDP:ACN	./.:86,9,0:0:3:3,0,0,0:2,0
NC_009144.3	33723671	.	T	C	70	.	TA=5_prime_UTR_variant;TID=rna-XM_023642038.1;TGN=SORBS1;NS=0;AN=0;AFS=0,0;OH=0.0;MAF=0.0	GT:PL:GQ:DP:BSDP:ACN	./.:70,6,0:0:2:0,2,0,0:2,0
NC_009144.3	33723801	.	C	T	70	.	TA=5_prime_UTR_variant;TID=rna-XM_023642038.1;TGN=SORBS1;NS=0;AN=0;AFS=0,0;OH=0.0;MAF=0.0	GT:PL:GQ:DP:BSDP:ACN	./.:70,6,0:0:2:0,0,0,2:2,0
NC_009144.3	33724466	.	GTTT	GT	103	.	TYPE=INDEL;TA=5_prime_UTR_variant;TID=rna-XM_023642038.1;TGN=SORBS1;NS=0;AN=0;AFS=0,0;OH=0.0;MAF=0.0	GT:PL:GQ:DP:ADP:ACN	./.:120,26,17:0:3:0,3:2,0
NC_009144.3	33725781	.	G	A	70	.	TA=5_prime_UTR_variant;TID=rna-XM_023642038.1;TGN=SORBS1;NS=0;AN=0;AFS=0,0;OH=0.0;MAF=0.0	GT:PL:GQ:DP:BSDP:ACN	./.:70,6,0:0:2:2,0,0,0:2,0
NC_009144.3	33727077	.	C	T	70	.	TA=5_prime_UTR_variant;TID=rna-XM_023642038.1;TGN=SORBS1;NS=0;AN=0;AFS=0,0;OH=0.0;MAF=0.0	GT:PL:GQ:DP:BSDP:ACN	./.:70,6,0:0:2:0,0,0,2:2,0
NC_009144.3	33728260	.	G	A	104	.	TA=5_prime_UTR_variant;TID=rna-XM_023642038.1;TGN=SORBS1;NS=0;AN=0;AFS=0,0;OH=0.0;MAF=0.0	GT:PL:GQ:DP:BSDP:ACN	./.:104,9,0:0:3:3,0,0,0:2,0
NC_009144.3	33732297	.	CAA	CA	80	.	TYPE=INDEL;TA=5_prime_UTR_variant;TID=rna-XM_023642038.1;TGN=SORBS1;NS=0;AN=0;AFS=0,0;OH=0.0;MAF=0.0	GT:PL:GQ:DP:ADP:ACN	./.:80,6,0:0:2:0,2:2,0
NC_009144.3	33732503	.	G	C	54	.	TA=5_prime_UTR_variant;TID=rna-XM_023642038.1;TGN=SORBS1;NS=0;AN=0;AFS=0,0;OH=0.0;MAF=0.0	GT:PL:GQ:DP:BSDP:ACN	./.:104,18,104:0:6:0,3,3,0:2,0
NC_009144.3	33734285	.	GT	GTT	40	.	TYPE=INDEL;TA=5_prime_UTR_variant;TID=rna-XM_023642038.1;TGN=SORBS1;NS=0;AN=0;AFS=0,0;OH=0.0;MAF=0.0	GT:PL:GQ:DP:ADP:ACN	./.:40,3,0:0:1:0,1:2,0
NC_009144.3	33743160	.	C	T	78	.	TA=5_prime_UTR_variant;TID=rna-XM_023642038.1;TGN=SORBS1;NS=0;AN=0;AFS=0,0;OH=0.0;MAF=0.0	GT:PL:GQ:DP:BSDP:ACN	./.:78,9,0:0:3:0,0,0,3:2,0
NC_009144.3	33743549	.	A	G	104	.	TA=5_prime_UTR_variant;TID=rna-XM_023642038.1;TGN=SORBS1;NS=0;AN=0;AFS=0,0;OH=0.0;MAF=0.0	GT:PL:GQ:DP:BSDP:ACN	./.:104,9,0:0:3:0,0,3,0:2,0
NC_009144.3	33743889	.	C	A	255	.	TA=5_prime_UTR_variant;TID=rna-XM_023642038.1;TGN=SORBS1;NS=0;AN=0;AFS=0,0;OH=0.0;MAF=0.0	GT:PL:GQ:DP:BSDP:ACN	./.:209,18,0:0:6:6,0,0,0:2,0
NC_009144.3	33745387	.	G	A	70	.	TA=5_prime_UTR_variant;TID=rna-XM_023642038.1;TGN=SORBS1;NS=0;AN=0;AFS=0,0;OH=0.0;MAF=0.0	GT:PL:GQ:DP:BSDP:ACN	./.:70,6,0:0:2:2,0,0,0:2,0
NC_009144.3	33746295	.	ATT	AT	40	.	TYPE=INDEL;TA=5_prime_UTR_variant;TID=rna-XM_023642038.1;TGN=SORBS1;NS=0;AN=0;AFS=0,0;OH=0.0;MAF=0.0	GT:PL:GQ:DP:ADP:ACN	./.:40,3,0:0:1:0,1:2,0
NC_009144.3	33747435	.	ATT	AT	41	.	TYPE=INDEL;TA=5_prime_UTR_variant;TID=rna-XM_023642038.1;TGN=SORBS1;NS=0;AN=0;AFS=0,0;OH=0.0;MAF=0.0	GT:PL:GQ:DP:ADP:ACN	./.:80,12,80:0:4:2,2:2,0
NC_009144.3	33768172	.	ATGTTT	AT	40	.	TYPE=INDEL;TA=5_prime_UTR_variant;TID=rna-XM_023642038.1;TGN=SORBS1;NS=0;AN=0;AFS=0,0;OH=0.0;MAF=0.0	GT:PL:GQ:DP:ADP:ACN	./.:40,3,0:0:1:0,1:2,0
NC_009144.3	33774122	.	C	T	86	.	TA=5_prime_UTR_variant;TID=rna-XM_023642038.1;TGN=SORBS1;NS=0;AN=0;AFS=0,0;OH=0.0;MAF=0.0	GT:PL:GQ:DP:BSDP:ACN	./.:86,9,0:0:3:0,0,0,3:2,0
NC_009144.3	33776993	.	CTTTT	CT	80	.	TYPE=INDEL;TA=5_prime_UTR_variant;TID=rna-XM_023642038.1;TGN=SORBS1;NS=0;AN=0;AFS=0,0;OH=0.0;MAF=0.0	GT:PL:GQ:DP:ADP:ACN	./.:80,6,0:0:2:0,2:2,0
NC_009144.3	33782758	.	G	A	70	.	TA=5_prime_UTR_variant;TID=rna-XM_023642038.1;TGN=SORBS1;NS=0;AN=0;AFS=0,0;OH=0.0;MAF=0.0	GT:PL:GQ:DP:BSDP:ACN	./.:70,6,0:0:2:2,0,0,0:2,0
NC_009144.3	33782848	.	A	G	104	.	TA=5_prime_UTR_variant;TID=rna-XM_023642038.1;TGN=SORBS1;NS=0;AN=0;AFS=0,0;OH=0.0;MAF=0.0	GT:PL:GQ:DP:BSDP:ACN	./.:104,9,0:0:3:0,0,3,0:2,0
NC_009144.3	33806323	.	C	G	139	.	TA=synonymous_variant;TID=rna-XM_023642038.1;TGN=SORBS1;TCO=224.3;TACH=LG224LG;NS=0;AN=0;AFS=0,0;OH=0.0;MAF=0.0	GT:PL:GQ:DP:BSDP:ACN	./.:139,12,0:0:4:0,0,4,0:2,0
NC_009144.3	33879125	.	T	C	255	.	TA=synonymous_variant;TID=rna-XM_023642038.1;TGN=SORBS1;TCO=1291.3;TACH=PA1291PA;NS=0;AN=0;AFS=0,0;OH=0.0;MAF=0.0	GT:PL:GQ:DP:BSDP:ACN	./.:243,21,0:0:7:0,7,0,0:2,0
NC_009144.3	33986313	.	AT	ATCTTT	120	.	TYPE=INDEL;TA=upstream_transcript_variant;TID=rna-XM_001501993.4;TGN=LOC100061367;NS=0;AN=0;AFS=0,0;OH=0.0;MAF=0.0	GT:PL:GQ:DP:ADP:ACN	./.:120,9,0:0:3:0,3:2,0
NC_009144.3	33986377	.	A	G	104	.	TA=upstream_transcript_variant;TID=rna-XM_001501993.4;TGN=LOC100061367;NS=0;AN=0;AFS=0,0;OH=0.0;MAF=0.0	GT:PL:GQ:DP:BSDP:ACN	./.:104,9,0:0:3:0,0,3,0:2,0
NC_009144.3	34074788	.	C	A	255	.	TA=upstream_transcript_variant;TID=rna-XM_014733425.2;TGN=LOC100061400;NS=0;AN=0;AFS=0,0;OH=0.0;MAF=0.0	GT:PL:GQ:DP:BSDP:ACN	./.:239,21,0:0:7:7,0,0,0:2,0
NC_009144.3	34075135	.	C	G	139	.	TA=upstream_transcript_variant;TID=rna-XM_014733425.2;TGN=LOC100061400;NS=0;AN=0;AFS=0,0;OH=0.0;MAF=0.0	GT:PL:GQ:DP:BSDP:ACN	./.:139,12,0:0:4:0,0,4,0:2,0
NC_009144.3	34107633	.	AC	ACTTC	255	.	TYPE=INDEL;TA=3_prime_UTR_variant;TID=rna-XM_014733425.2;TGN=LOC100061400;NS=0;AN=0;AFS=0,0;OH=0.0;MAF=0.0	GT:PL:GQ:DP:ADP:ACN	./.:240,18,0:0:6:0,6:2,0
NC_009144.3	34162188	.	CTT	CT	40	.	TYPE=INDEL;TA=upstream_transcript_variant;TID=rna-NM_001101652.1;TGN=CYP2C92;NS=0;AN=0;AFS=0,0;OH=0.0;MAF=0.0	GT:PL:GQ:DP:ADP:ACN	./.:40,3,0:0:1:0,1:2,0
NC_009144.3	34415443	.	CA	CATCTA	119	.	TYPE=INDEL;TA=upstream_transcript_variant;TID=rna-XM_001502162.3;TGN=LOC100061502;NS=0;AN=0;AFS=0,0;OH=0.0;MAF=0.0	GT:PL:GQ:DP:ADP:ACN	./.:120,10,1:0:3:0,3:2,0
NC_009144.3	34452373	.	A	C	70	.	TA=3_prime_UTR_variant;TID=rna-XM_001502162.3;TGN=LOC100061502;NS=0;AN=0;AFS=0,0;OH=0.0;MAF=0.0	GT:PL:GQ:DP:BSDP:ACN	./.:70,6,0:0:2:0,2,0,0:2,0
NC_009144.3	34453081	.	C	T	135	.	TA=downstream_transcript_variant;TID=rna-XM_001502162.3;TGN=LOC100061502;NS=0;AN=0;AFS=0,0;OH=0.0;MAF=0.0	GT:PL:GQ:DP:BSDP:ACN	./.:135,12,0:0:4:0,0,0,4:2,0
NC_009144.3	34748260	.	T	G	51	.	TA=upstream_transcript_variant;TID=rna-NM_001291302.1;TGN=CYP2C113;NS=0;AN=0;AFS=0,0;OH=0.0;MAF=0.0	GT:PL:GQ:DP:BSDP:ACN	./.:52,6,0:0:2:0,0,2,0:2,0
NC_009144.3	34791200	.	A	T	70	.	TA=downstream_transcript_variant;TID=rna-XM_023642221.1;TGN=LOC100061609;NS=0;AN=0;AFS=0,0;OH=0.0;MAF=0.0	GT:PL:GQ:DP:BSDP:ACN	./.:70,6,0:0:2:0,0,0,2:2,0
NC_009144.3	34791401	.	T	C	70	.	TA=splice_region_variant;TID=rna-XM_001502256.4;TGN=LOC100061609;NS=0;AN=0;AFS=0,0;OH=0.0;MAF=0.0	GT:PL:GQ:DP:BSDP:ACN	./.:70,6,0:0:2:0,2,0,0:2,0
NC_009144.3	34792146	.	C	T	104	.	TA=3_prime_UTR_variant;TID=rna-XM_023642221.1;TGN=LOC100061609;NS=0;AN=0;AFS=0,0;OH=0.0;MAF=0.0	GT:PL:GQ:DP:BSDP:ACN	./.:104,9,0:0:3:0,0,0,3:2,0
NC_009144.3	34792247	.	A	G	104	.	TA=3_prime_UTR_variant;TID=rna-XM_023642221.1;TGN=LOC100061609;NS=0;AN=0;AFS=0,0;OH=0.0;MAF=0.0	GT:PL:GQ:DP:BSDP:ACN	./.:104,9,0:0:3:0,0,3,0:2,0
NC_009144.3	34792560	.	T	A	70	.	TA=3_prime_UTR_variant;TID=rna-XM_023642221.1;TGN=LOC100061609;NS=0;AN=0;AFS=0,0;OH=0.0;MAF=0.0	GT:PL:GQ:DP:BSDP:ACN	./.:70,6,0:0:2:2,0,0,0:2,0
NC_009144.3	34792711	.	T	C	86	.	TA=3_prime_UTR_variant;TID=rna-XM_023642221.1;TGN=LOC100061609;NS=0;AN=0;AFS=0,0;OH=0.0;MAF=0.0	GT:PL:GQ:DP:BSDP:ACN	./.:86,9,0:0:3:0,3,0,0:2,0
NC_009144.3	34842758	.	G	A	139	.	TA=downstream_transcript_variant;TID=rna-XM_001502276.5;TGN=HELLS;NS=0;AN=0;AFS=0,0;OH=0.0;MAF=0.0	GT:PL:GQ:DP:BSDP:ACN	./.:139,12,0:0:4:4,0,0,0:2,0
NC_009144.3	34855742	.	C	T	66	.	TA=splice_region_variant;TID=rna-XM_001502276.5;TGN=HELLS;NS=0;AN=0;AFS=0,0;OH=0.0;MAF=0.0	GT:PL:GQ:DP:BSDP:ACN	./.:66,6,0:0:2:0,0,0,2:2,0
NC_009144.3	34881814	.	A	G	104	.	TA=5_prime_UTR_variant;TID=rna-XM_001502276.5;TGN=HELLS;NS=0;AN=0;AFS=0,0;OH=0.0;MAF=0.0	GT:PL:GQ:DP:BSDP:ACN	./.:104,9,0:0:3:0,0,3,0:2,0
NC_009144.3	34915283	.	C	T	62	.	TA=5_prime_UTR_variant;TID=rna-XM_023642236.1;TGN=TBC1D12;NS=0;AN=0;AFS=0,0;OH=0.0;MAF=0.0	GT:PL:GQ:DP:BSDP:ACN	./.:62,6,0:0:2:0,0,0,2:2,0
NC_009144.3	34915908	.	TA	TAA	40	.	TYPE=INDEL;TA=5_prime_UTR_variant;TID=rna-XM_023642236.1;TGN=TBC1D12;NS=0;AN=0;AFS=0,0;OH=0.0;MAF=0.0	GT:PL:GQ:DP:ADP:ACN	./.:40,3,0:0:1:0,1:2,0
NC_009144.3	34919166	.	A	T	139	.	TA=5_prime_UTR_variant;TID=rna-XM_023642236.1;TGN=TBC1D12;NS=0;AN=0;AFS=0,0;OH=0.0;MAF=0.0	GT:PL:GQ:DP:BSDP:ACN	./.:139,12,0:0:4:0,0,0,4:2,0
NC_009144.3	34919924	.	GGCAG	GG	40	.	TYPE=INDEL;TA=5_prime_UTR_variant;TID=rna-XM_023642236.1;TGN=TBC1D12;NS=0;AN=0;AFS=0,0;OH=0.0;MAF=0.0	GT:PL:GQ:DP:ADP:ACN	./.:40,3,0:0:1:0,1:2,0
NC_009144.3	34919956	.	G	C	70	.	TA=5_prime_UTR_variant;TID=rna-XM_023642236.1;TGN=TBC1D12;NS=0;AN=0;AFS=0,0;OH=0.0;MAF=0.0	GT:PL:GQ:DP:BSDP:ACN	./.:70,6,0:0:2:0,2,0,0:2,0
NC_009144.3	34920688	.	C	T	70	.	TA=5_prime_UTR_variant;TID=rna-XM_023642236.1;TGN=TBC1D12;NS=0;AN=0;AFS=0,0;OH=0.0;MAF=0.0	GT:PL:GQ:DP:BSDP:ACN	./.:70,6,0:0:2:0,0,0,2:2,0
NC_009144.3	34924898	.	TGGG	TG	40	.	TYPE=INDEL;TA=5_prime_UTR_variant;TID=rna-XM_023642236.1;TGN=TBC1D12;NS=0;AN=0;AFS=0,0;OH=0.0;MAF=0.0	GT:PL:GQ:DP:ADP:ACN	./.:40,3,0:0:1:0,1:2,0
NC_009144.3	34926637	.	TA	TGA	80	.	TYPE=INDEL;TA=5_prime_UTR_variant;TID=rna-XM_023642236.1;TGN=TBC1D12;NS=0;AN=0;AFS=0,0;OH=0.0;MAF=0.0	GT:PL:GQ:DP:ADP:ACN	./.:80,6,0:0:2:0,2:2,0
NC_009144.3	34926990	.	A	G	70	.	TA=5_prime_UTR_variant;TID=rna-XM_023642236.1;TGN=TBC1D12;NS=0;AN=0;AFS=0,0;OH=0.0;MAF=0.0	GT:PL:GQ:DP:BSDP:ACN	./.:70,6,0:0:2:0,0,2,0:2,0
NC_009144.3	34927366	.	C	T	139	.	TA=5_prime_UTR_variant;TID=rna-XM_023642236.1;TGN=TBC1D12;NS=0;AN=0;AFS=0,0;OH=0.0;MAF=0.0	GT:PL:GQ:DP:BSDP:ACN	./.:139,12,0:0:4:0,0,0,4:2,0
NC_009144.3	34929112	.	C	T	70	.	TA=5_prime_UTR_variant;TID=rna-XM_023642236.1;TGN=TBC1D12;NS=0;AN=0;AFS=0,0;OH=0.0;MAF=0.0	GT:PL:GQ:DP:BSDP:ACN	./.:70,6,0:0:2:0,0,0,2:2,0
NC_009144.3	34931798	.	CA	CAA	40	.	TYPE=INDEL;TA=5_prime_UTR_variant;TID=rna-XM_023642236.1;TGN=TBC1D12;NS=0;AN=0;AFS=0,0;OH=0.0;MAF=0.0	GT:PL:GQ:DP:ADP:ACN	./.:40,3,0:0:1:0,1:2,0
NC_009144.3	34934230	.	C	A	70	.	TA=5_prime_UTR_variant;TID=rna-XM_023642236.1;TGN=TBC1D12;NS=0;AN=0;AFS=0,0;OH=0.0;MAF=0.0	GT:PL:GQ:DP:BSDP:ACN	./.:70,6,0:0:2:2,0,0,0:2,0
NC_009144.3	34934897	.	G	C	104	.	TA=5_prime_UTR_variant;TID=rna-XM_023642236.1;TGN=TBC1D12;NS=0;AN=0;AFS=0,0;OH=0.0;MAF=0.0	GT:PL:GQ:DP:BSDP:ACN	./.:104,9,0:0:3:0,3,0,0:2,0
NC_009144.3	34938275	.	TAA	TA	40	.	TYPE=INDEL;TA=5_prime_UTR_variant;TID=rna-XM_023642236.1;TGN=TBC1D12;NS=0;AN=0;AFS=0,0;OH=0.0;MAF=0.0	GT:PL:GQ:DP:ADP:ACN	./.:40,3,0:0:1:0,1:2,0
NC_009144.3	34943666	.	T	C	70	.	TA=5_prime_UTR_variant;TID=rna-XM_023642236.1;TGN=TBC1D12;NS=0;AN=0;AFS=0,0;OH=0.0;MAF=0.0	GT:PL:GQ:DP:BSDP:ACN	./.:70,6,0:0:2:0,2,0,0:2,0
NC_009144.3	34943722	.	T	G	70	.	TA=5_prime_UTR_variant;TID=rna-XM_023642236.1;TGN=TBC1D12;NS=0;AN=0;AFS=0,0;OH=0.0;MAF=0.0	GT:PL:GQ:DP:BSDP:ACN	./.:70,6,0:0:2:0,0,2,0:2,0
NC_009144.3	34946649	.	GT	GTT	80	.	TYPE=INDEL;TA=5_prime_UTR_variant;TID=rna-XM_023642236.1;TGN=TBC1D12;NS=0;AN=0;AFS=0,0;OH=0.0;MAF=0.0	GT:PL:GQ:DP:ADP:ACN	./.:80,6,0:0:2:0,2:2,0
NC_009144.3	34946777	.	TA	TACA	80	.	TYPE=INDEL;TA=5_prime_UTR_variant;TID=rna-XM_023642236.1;TGN=TBC1D12;NS=0;AN=0;AFS=0,0;OH=0.0;MAF=0.0	GT:PL:GQ:DP:ADP:ACN	./.:80,6,0:0:2:0,2:2,0
NC_009144.3	34947576	.	G	C	139	.	TA=5_prime_UTR_variant;TID=rna-XM_023642236.1;TGN=TBC1D12;NS=0;AN=0;AFS=0,0;OH=0.0;MAF=0.0	GT:PL:GQ:DP:BSDP:ACN	./.:139,12,0:0:4:0,4,0,0:2,0
NC_009144.3	34949588	.	T	C	70	.	TA=5_prime_UTR_variant;TID=rna-XM_023642236.1;TGN=TBC1D12;NS=0;AN=0;AFS=0,0;OH=0.0;MAF=0.0	GT:PL:GQ:DP:BSDP:ACN	./.:70,6,0:0:2:0,2,0,0:2,0
NC_009144.3	34949607	.	A	G	70	.	TA=5_prime_UTR_variant;TID=rna-XM_023642236.1;TGN=TBC1D12;NS=0;AN=0;AFS=0,0;OH=0.0;MAF=0.0	GT:PL:GQ:DP:BSDP:ACN	./.:70,6,0:0:2:0,0,2,0:2,0
NC_009144.3	34949789	.	CA	CAA	40	.	TYPE=INDEL;TA=5_prime_UTR_variant;TID=rna-XM_023642236.1;TGN=TBC1D12;NS=0;AN=0;AFS=0,0;OH=0.0;MAF=0.0	GT:PL:GQ:DP:ADP:ACN	./.:40,3,0:0:1:0,1:2,0
NC_009144.3	34955661	.	C	T	51	.	TA=5_prime_UTR_variant;TID=rna-XM_023642236.1;TGN=TBC1D12;NS=0;AN=0;AFS=0,0;OH=0.0;MAF=0.0	GT:PL:GQ:DP:BSDP:ACN	./.:52,6,0:0:2:0,0,0,2:2,0
NC_009144.3	34959699	.	G	A	100	.	TA=5_prime_UTR_variant;TID=rna-XM_023642236.1;TGN=TBC1D12;NS=0;AN=0;AFS=0,0;OH=0.0;MAF=0.0	GT:PL:GQ:DP:BSDP:ACN	./.:100,9,0:0:3:3,0,0,0:2,0
NC_009144.3	34962732	.	CT	CTT	200	.	TYPE=INDEL;TA=5_prime_UTR_variant;TID=rna-XM_023642236.1;TGN=TBC1D12;NS=0;AN=0;AFS=0,0;OH=0.0;MAF=0.0	GT:PL:GQ:DP:ADP:ACN	./.:200,15,0:0:5:0,5:2,0
NC_009144.3	34963886	.	A	G	139	.	TA=5_prime_UTR_variant;TID=rna-XM_023642236.1;TGN=TBC1D12;NS=0;AN=0;AFS=0,0;OH=0.0;MAF=0.0	GT:PL:GQ:DP:BSDP:ACN	./.:139,12,0:0:4:0,0,4,0:2,0
NC_009144.3	34964190	.	G	A	70	.	TA=5_prime_UTR_variant;TID=rna-XM_023642236.1;TGN=TBC1D12;NS=0;AN=0;AFS=0,0;OH=0.0;MAF=0.0	GT:PL:GQ:DP:BSDP:ACN	./.:70,6,0:0:2:2,0,0,0:2,0
NC_009144.3	34965466	.	T	C	70	.	TA=5_prime_UTR_variant;TID=rna-XM_023642236.1;TGN=TBC1D12;NS=0;AN=0;AFS=0,0;OH=0.0;MAF=0.0	GT:PL:GQ:DP:BSDP:ACN	./.:70,6,0:0:2:0,2,0,0:2,0
NC_009144.3	34967351	.	T	G	139	.	TA=5_prime_UTR_variant;TID=rna-XM_023642236.1;TGN=TBC1D12;NS=0;AN=0;AFS=0,0;OH=0.0;MAF=0.0	GT:PL:GQ:DP:BSDP:ACN	./.:139,12,0:0:4:0,0,4,0:2,0
NC_009144.3	34969906	.	TCTCC	TC	80	.	TYPE=INDEL;TA=inframe_deletion;TID=rna-XM_005602359.3;TGN=TBC1D12;TCO=54.3;TACH=EET54ET;NS=0;AN=0;AFS=0,0;OH=0.0;MAF=0.0	GT:PL:GQ:DP:ADP:ACN	./.:80,6,0:0:2:0,2:2,0
NC_009144.3	34970133	.	T	C	100	.	TA=5_prime_UTR_variant;TID=rna-XM_005602359.3;TGN=TBC1D12;NS=0;AN=0;AFS=0,0;OH=0.0;MAF=0.0	GT:PL:GQ:DP:BSDP:ACN	./.:100,9,0:0:3:0,3,0,0:2,0
NC_009144.3	34995068	.	AGCTGCTG	AG	120	.	TYPE=INDEL;TA=upstream_transcript_variant;TID=rna-XM_001917312.5;TGN=NOC3L;NS=0;AN=0;AFS=0,0;OH=0.0;MAF=0.0	GT:PL:GQ:DP:ADP:ACN	./.:120,9,0:0:3:0,3:2,0
NC_009144.3	35037237	.	TA	TAA	120	.	TYPE=INDEL;TA=3_prime_UTR_variant;TID=rna-XM_001502375.6;TGN=PLCE1;NS=0;AN=0;AFS=0,0;OH=0.0;MAF=0.0	GT:PL:GQ:DP:ADP:ACN	./.:120,9,0:0:3:0,3:2,0
NC_009144.3	35037246	.	C	A	104	.	TA=3_prime_UTR_variant;TID=rna-XM_001502375.6;TGN=PLCE1;NS=0;AN=0;AFS=0,0;OH=0.0;MAF=0.0	GT:PL:GQ:DP:BSDP:ACN	./.:104,9,0:0:3:3,0,0,0:2,0
NC_009144.3	35039354	.	G	A	104	.	TA=3_prime_UTR_variant;TID=rna-XM_001502375.6;TGN=PLCE1;NS=0;AN=0;AFS=0,0;OH=0.0;MAF=0.0	GT:PL:GQ:DP:BSDP:ACN	./.:104,9,0:0:3:3,0,0,0:2,0
NC_009144.3	35040090	.	G	A	70	.	TA=3_prime_UTR_variant;TID=rna-XM_001502375.6;TGN=PLCE1;NS=0;AN=0;AFS=0,0;OH=0.0;MAF=0.0	GT:PL:GQ:DP:BSDP:ACN	./.:70,6,0:0:2:2,0,0,0:2,0
NC_009144.3	35304646	.	CTTT	CT	40	.	TYPE=INDEL;TA=5_prime_UTR_variant;TID=rna-XM_001502375.6;TGN=PLCE1;NS=0;AN=0;AFS=0,0;OH=0.0;MAF=0.0	GT:PL:GQ:DP:ADP:ACN	./.:40,3,0:0:1:0,1:2,0
NC_009144.3	35305455	.	T	C	139	.	TA=5_prime_UTR_variant;TID=rna-XM_001502375.6;TGN=PLCE1;NS=0;AN=0;AFS=0,0;OH=0.0;MAF=0.0	GT:PL:GQ:DP:BSDP:ACN	./.:139,12,0:0:4:0,4,0,0:2,0
NC_009144.3	35308684	.	T	C	135	.	TA=5_prime_UTR_variant;TID=rna-XM_001502375.6;TGN=PLCE1;NS=0;AN=0;AFS=0,0;OH=0.0;MAF=0.0	GT:PL:GQ:DP:BSDP:ACN	./.:135,12,0:0:4:0,4,0,0:2,0
NC_009144.3	35315227	.	A	G	104	.	TA=5_prime_UTR_variant;TID=rna-XM_001502375.6;TGN=PLCE1;NS=0;AN=0;AFS=0,0;OH=0.0;MAF=0.0	GT:PL:GQ:DP:BSDP:ACN	./.:104,9,0:0:3:0,0,3,0:2,0
NC_009144.3	35316605	.	TCCTGGGC	TCACCTC	40	.	TYPE=INDEL;TA=5_prime_UTR_variant;TID=rna-XM_001502375.6;TGN=PLCE1;NS=0;AN=0;AFS=0,0;OH=0.0;MAF=0.0	GT:PL:GQ:DP:ADP:ACN	./.:40,3,0:0:1:0,1:2,0
NC_009144.3	35321385	.	C	T	104	.	TA=5_prime_UTR_variant;TID=rna-XM_001502375.6;TGN=PLCE1;NS=0;AN=0;AFS=0,0;OH=0.0;MAF=0.0	GT:PL:GQ:DP:BSDP:ACN	./.:104,9,0:0:3:0,0,0,3:2,0
NC_009144.3	35321610	.	T	C	70	.	TA=5_prime_UTR_variant;TID=rna-XM_001502375.6;TGN=PLCE1;NS=0;AN=0;AFS=0,0;OH=0.0;MAF=0.0	GT:PL:GQ:DP:BSDP:ACN	./.:70,6,0:0:2:0,2,0,0:2,0
NC_009144.3	35321632	.	G	A	70	.	TA=5_prime_UTR_variant;TID=rna-XM_001502375.6;TGN=PLCE1;NS=0;AN=0;AFS=0,0;OH=0.0;MAF=0.0	GT:PL:GQ:DP:BSDP:ACN	./.:70,6,0:0:2:2,0,0,0:2,0
NC_009144.3	35325143	.	AG	AGTTG	40	.	TYPE=INDEL;TA=5_prime_UTR_variant;TID=rna-XM_001502375.6;TGN=PLCE1;NS=0;AN=0;AFS=0,0;OH=0.0;MAF=0.0	GT:PL:GQ:DP:ADP:ACN	./.:40,3,0:0:1:0,1:2,0
NC_009144.3	35329598	.	C	T	104	.	TA=5_prime_UTR_variant;TID=rna-XM_001502375.6;TGN=PLCE1;NS=0;AN=0;AFS=0,0;OH=0.0;MAF=0.0	GT:PL:GQ:DP:BSDP:ACN	./.:104,9,0:0:3:0,0,0,3:2,0
NC_009144.3	35329960	.	A	G	255	.	TA=5_prime_UTR_variant;TID=rna-XM_001502375.6;TGN=PLCE1;NS=0;AN=0;AFS=0,0;OH=0.0;MAF=0.0	GT:PL:GQ:DP:BSDP:ACN	./.:209,18,0:0:6:0,0,6,0:2,0
NC_009144.3	35334246	.	G	A	139	.	TA=5_prime_UTR_variant;TID=rna-XM_001502375.6;TGN=PLCE1;NS=0;AN=0;AFS=0,0;OH=0.0;MAF=0.0	GT:PL:GQ:DP:BSDP:ACN	./.:139,12,0:0:4:4,0,0,0:2,0
NC_009144.3	35421984	.	G	A	174	.	TA=synonymous_variant;TID=rna-XM_023642311.1;TGN=SLC35G1;TCO=28.3;TACH=SE28SE;NS=0;AN=0;AFS=0,0;OH=0.0;MAF=0.0	GT:PL:GQ:DP:BSDP:ACN	./.:174,15,0:0:5:5,0,0,0:2,0
NC_009144.3	35492094	.	C	T	70	.	TA=3_prime_UTR_variant;TID=rna-XM_001502400.5;TGN=LGI1;NS=0;AN=0;AFS=0,0;OH=0.0;MAF=0.0	GT:PL:GQ:DP:BSDP:ACN	./.:70,6,0:0:2:0,0,0,2:2,0
NC_009144.3	35529422	.	ACTC	AC	40	.	TYPE=INDEL;TA=upstream_transcript_variant;TID=rna-XM_001502400.5;TGN=LGI1;NS=0;AN=0;AFS=0,0;OH=0.0;MAF=0.0	GT:PL:GQ:DP:ADP:ACN	./.:40,3,0:0:1:0,1:2,0
NC_009144.3	35566706	.	TGG	TG	40	.	TYPE=INDEL;TA=upstream_transcript_variant;TID=rna-XM_014732964.2;TGN=FRA10AC1;NS=0;AN=0;AFS=0,0;OH=0.0;MAF=0.0	GT:PL:GQ:DP:ADP:ACN	./.:40,3,0:0:1:0,1:2,0
NC_009144.3	35568107	.	CCCTC	CC	80	.	TYPE=INDEL;TA=5_prime_UTR_variant;TID=rna-XM_014732964.2;TGN=FRA10AC1;NS=0;AN=0;AFS=0,0;OH=0.0;MAF=0.0	GT:PL:GQ:DP:ADP:ACN	./.:80,6,0:0:2:0,2:2,0
NC_009144.3	35568393	.	C	T	70	.	TA=5_prime_UTR_variant;TID=rna-NM_001308964.1;TGN=FRA10AC1;NS=0;AN=0;AFS=0,0;OH=0.0;MAF=0.0	GT:PL:GQ:DP:BSDP:ACN	./.:70,6,0:0:2:0,0,0,2:2,0
NC_009144.3	35568504	.	CTT	CT	40	.	TYPE=INDEL;TA=5_prime_UTR_variant;TID=rna-NM_001308964.1;TGN=FRA10AC1;NS=0;AN=0;AFS=0,0;OH=0.0;MAF=0.0	GT:PL:GQ:DP:ADP:ACN	./.:40,3,0:0:1:0,1:2,0
NC_009144.3	35568548	.	A	C	104	.	TA=5_prime_UTR_variant;TID=rna-NM_001308964.1;TGN=FRA10AC1;NS=0;AN=0;AFS=0,0;OH=0.0;MAF=0.0	GT:PL:GQ:DP:BSDP:ACN	./.:104,9,0:0:3:0,3,0,0:2,0
NC_009144.3	35568681	.	T	C	70	.	TA=5_prime_UTR_variant;TID=rna-NM_001308964.1;TGN=FRA10AC1;NS=0;AN=0;AFS=0,0;OH=0.0;MAF=0.0	GT:PL:GQ:DP:BSDP:ACN	./.:70,6,0:0:2:0,2,0,0:2,0
NC_009144.3	35568924	.	G	C	70	.	TA=5_prime_UTR_variant;TID=rna-NM_001308964.1;TGN=FRA10AC1;NS=0;AN=0;AFS=0,0;OH=0.0;MAF=0.0	GT:PL:GQ:DP:BSDP:ACN	./.:70,6,0:0:2:0,2,0,0:2,0
NC_009144.3	35569693	.	A	G	70	.	TA=5_prime_UTR_variant;TID=rna-NM_001308964.1;TGN=FRA10AC1;NS=0;AN=0;AFS=0,0;OH=0.0;MAF=0.0	GT:PL:GQ:DP:BSDP:ACN	./.:70,6,0:0:2:0,0,2,0:2,0
NC_009144.3	35570025	.	AA	AATTAGCAGCA	80	.	TYPE=INDEL;TA=5_prime_UTR_variant;TID=rna-NM_001308964.1;TGN=FRA10AC1;NS=0;AN=0;AFS=0,0;OH=0.0;MAF=0.0	GT:PL:GQ:DP:ADP:ACN	./.:80,6,0:0:2:0,2:2,0
NC_009144.3	35601587	.	C	T	70	.	TA=3_prime_UTR_variant;TID=rna-XM_014732964.2;TGN=FRA10AC1;NS=0;AN=0;AFS=0,0;OH=0.0;MAF=0.0	GT:PL:GQ:DP:BSDP:ACN	./.:70,6,0:0:2:0,0,0,2:2,0
NC_009144.3	35620920	.	A	G	70	.	TA=synonymous_variant;TID=rna-XM_001502428.3;TGN=PDE6C;TCO=618.3;TACH=HG618HG;NS=0;AN=0;AFS=0,0;OH=0.0;MAF=0.0	GT:PL:GQ:DP:BSDP:ACN	./.:70,6,0:0:2:0,0,2,0:2,0
NC_009144.3	35809560	.	T	C	70	.	TA=5_prime_UTR_variant;TID=rna-XM_005602360.3;TGN=CEP55;NS=0;AN=0;AFS=0,0;OH=0.0;MAF=0.0	GT:PL:GQ:DP:BSDP:ACN	./.:70,6,0:0:2:0,2,0,0:2,0
NC_009144.3	35811104	.	G	A	86	.	TA=5_prime_UTR_variant;TID=rna-XM_005602360.3;TGN=CEP55;NS=0;AN=0;AFS=0,0;OH=0.0;MAF=0.0	GT:PL:GQ:DP:BSDP:ACN	./.:86,9,0:0:3:3,0,0,0:2,0
NC_009144.3	35811160	.	C	G	104	.	TA=5_prime_UTR_variant;TID=rna-XM_005602360.3;TGN=CEP55;NS=0;AN=0;AFS=0,0;OH=0.0;MAF=0.0	GT:PL:GQ:DP:BSDP:ACN	./.:104,9,0:0:3:0,0,3,0:2,0
NC_009144.3	35811590	.	T	G	139	.	TA=5_prime_UTR_variant;TID=rna-XM_005602360.3;TGN=CEP55;NS=0;AN=0;AFS=0,0;OH=0.0;MAF=0.0	GT:PL:GQ:DP:BSDP:ACN	./.:139,12,0:0:4:0,0,4,0:2,0
NC_009144.3	35815187	.	G	A	104	.	TA=5_prime_UTR_variant;TID=rna-XM_023642416.1;TGN=CEP55;NS=0;AN=0;AFS=0,0;OH=0.0;MAF=0.0	GT:PL:GQ:DP:BSDP:ACN	./.:104,9,0:0:3:3,0,0,0:2,0
NC_009144.3	35815634	.	A	T	70	.	TA=5_prime_UTR_variant;TID=rna-XM_023642416.1;TGN=CEP55;NS=0;AN=0;AFS=0,0;OH=0.0;MAF=0.0	GT:PL:GQ:DP:BSDP:ACN	./.:70,6,0:0:2:0,0,0,2:2,0
NC_009144.3	35819217	.	C	T	70	.	TA=5_prime_UTR_variant;TID=rna-XM_023642416.1;TGN=CEP55;NS=0;AN=0;AFS=0,0;OH=0.0;MAF=0.0	GT:PL:GQ:DP:BSDP:ACN	./.:70,6,0:0:2:0,0,0,2:2,0
NC_009144.3	35819638	.	C	A	70	.	TA=5_prime_UTR_variant;TID=rna-XM_023642416.1;TGN=CEP55;NS=0;AN=0;AFS=0,0;OH=0.0;MAF=0.0	GT:PL:GQ:DP:BSDP:ACN	./.:70,6,0:0:2:2,0,0,0:2,0
NC_009144.3	35819640	.	C	A	70	.	TA=5_prime_UTR_variant;TID=rna-XM_023642416.1;TGN=CEP55;NS=0;AN=0;AFS=0,0;OH=0.0;MAF=0.0	GT:PL:GQ:DP:BSDP:ACN	./.:70,6,0:0:2:2,0,0,0:2,0
NC_009144.3	35860052	.	C	A	70	.	TA=5_prime_UTR_variant;TID=rna-XM_023642397.1;TGN=MYOF;NS=0;AN=0;AFS=0,0;OH=0.0;MAF=0.0	GT:PL:GQ:DP:BSDP:ACN	./.:70,6,0:0:2:2,0,0,0:2,0
NC_009144.3	35861796	.	G	A	70	.	TA=5_prime_UTR_variant;TID=rna-XM_023642397.1;TGN=MYOF;NS=0;AN=0;AFS=0,0;OH=0.0;MAF=0.0	GT:PL:GQ:DP:BSDP:ACN	./.:70,6,0:0:2:2,0,0,0:2,0
NC_009144.3	35862875	.	A	G	139	.	TA=5_prime_UTR_variant;TID=rna-XM_023642397.1;TGN=MYOF;NS=0;AN=0;AFS=0,0;OH=0.0;MAF=0.0	GT:PL:GQ:DP:BSDP:ACN	./.:139,12,0:0:4:0,0,4,0:2,0
NC_009144.3	35864655	.	C	G	139	.	TA=5_prime_UTR_variant;TID=rna-XM_023642397.1;TGN=MYOF;NS=0;AN=0;AFS=0,0;OH=0.0;MAF=0.0	GT:PL:GQ:DP:BSDP:ACN	./.:139,12,0:0:4:0,0,4,0:2,0
NC_009144.3	35865443	.	T	G	70	.	TA=5_prime_UTR_variant;TID=rna-XM_023642397.1;TGN=MYOF;NS=0;AN=0;AFS=0,0;OH=0.0;MAF=0.0	GT:PL:GQ:DP:BSDP:ACN	./.:70,6,0:0:2:0,0,2,0:2,0
NC_009144.3	35869502	.	C	A	70	.	TA=5_prime_UTR_variant;TID=rna-XM_023642397.1;TGN=MYOF;NS=0;AN=0;AFS=0,0;OH=0.0;MAF=0.0	GT:PL:GQ:DP:BSDP:ACN	./.:70,6,0:0:2:2,0,0,0:2,0
NC_009144.3	35870449	.	ATT	AT	40	.	TYPE=INDEL;TA=5_prime_UTR_variant;TID=rna-XM_023642397.1;TGN=MYOF;NS=0;AN=0;AFS=0,0;OH=0.0;MAF=0.0	GT:PL:GQ:DP:ADP:ACN	./.:40,3,0:0:1:0,1:2,0
NC_009144.3	35870915	.	C	T	104	.	TA=5_prime_UTR_variant;TID=rna-XM_023642397.1;TGN=MYOF;NS=0;AN=0;AFS=0,0;OH=0.0;MAF=0.0	GT:PL:GQ:DP:BSDP:ACN	./.:104,9,0:0:3:0,0,0,3:2,0
NC_009144.3	35871046	.	G	A	174	.	TA=5_prime_UTR_variant;TID=rna-XM_023642397.1;TGN=MYOF;NS=0;AN=0;AFS=0,0;OH=0.0;MAF=0.0	GT:PL:GQ:DP:BSDP:ACN	./.:174,15,0:0:5:5,0,0,0:2,0
NC_009144.3	35885193	.	G	A	70	.	TA=synonymous_variant;TID=rna-XM_023642378.1;TGN=MYOF;TCO=194.3;TACH=KP194KP;NS=0;AN=0;AFS=0,0;OH=0.0;MAF=0.0	GT:PL:GQ:DP:BSDP:ACN	./.:70,6,0:0:2:2,0,0,0:2,0
NC_009144.3	35959823	.	A	G	104	.	TA=missense_variant;TID=rna-XM_023642378.1;TGN=MYOF;TCO=1573.1;TACH=I1573V;NS=0;AN=0;AFS=0,0;OH=0.0;MAF=0.0	GT:PL:GQ:DP:BSDP:ACN	./.:104,9,0:0:3:0,0,3,0:2,0
NC_009144.3	35983233	.	C	A	100	.	TA=downstream_transcript_variant;TID=rna-XM_023642378.1;TGN=MYOF;NS=0;AN=0;AFS=0,0;OH=0.0;MAF=0.0	GT:PL:GQ:DP:BSDP:ACN	./.:100,9,0:0:3:3,0,0,0:2,0
NC_009144.3	35983306	.	A	G	104	.	TA=downstream_transcript_variant;TID=rna-XM_023642378.1;TGN=MYOF;NS=0;AN=0;AFS=0,0;OH=0.0;MAF=0.0	GT:PL:GQ:DP:BSDP:ACN	./.:104,9,0:0:3:0,0,3,0:2,0
NC_009144.3	36083661	.	A	G	70	.	TA=upstream_transcript_variant;TID=rna-XM_001500917.4;TGN=LOC100071214;NS=0;AN=0;AFS=0,0;OH=0.0;MAF=0.0	GT:PL:GQ:DP:BSDP:ACN	./.:70,6,0:0:2:0,0,2,0:2,0
NC_009144.3	36159632	.	C	T	70	.	TA=missense_variant;TID=rna-XM_001502498.5;TGN=CYP26A1;TCO=407.1;TACH=V407I;NS=0;AN=0;AFS=0,0;OH=0.0;MAF=0.0	GT:PL:GQ:DP:BSDP:ACN	./.:70,6,0:0:2:0,0,0,2:2,0
NC_009144.3	36164538	.	GAA	GA	80	.	TYPE=INDEL;TA=5_prime_UTR_variant;TID=rna-XM_001502498.5;TGN=CYP26A1;NS=0;AN=0;AFS=0,0;OH=0.0;MAF=0.0	GT:PL:GQ:DP:ADP:ACN	./.:80,6,0:0:2:0,2:2,0
NC_009144.3	36164989	.	CGGG	CG	80	.	TYPE=INDEL;TA=upstream_transcript_variant;TID=rna-XM_001502498.5;TGN=CYP26A1;NS=0;AN=0;AFS=0,0;OH=0.0;MAF=0.0	GT:PL:GQ:DP:ADP:ACN	./.:80,6,0:0:2:0,2:2,0
NC_009144.3	36203115	.	C	T	70	.	TA=downstream_transcript_variant;TID=rna-XM_023642511.1;TGN=EXOC6;NS=0;AN=0;AFS=0,0;OH=0.0;MAF=0.0	GT:PL:GQ:DP:BSDP:ACN	./.:70,6,0:0:2:0,0,0,2:2,0
NC_009144.3	36333517	.	CTGT	CA	39	.	TYPE=INDEL;TA=5_prime_UTR_variant;TID=rna-XM_023642505.1;TGN=EXOC6;NS=0;AN=0;AFS=0,0;OH=0.0;MAF=0.0	GT:PL:GQ:DP:ADP:ACN	./.:40,4,1:0:1:0,1:2,0
NC_009144.3	36567639	.	ATT	AT	40	.	TYPE=INDEL;TA=upstream_transcript_variant;TID=rna-XM_001502579.6;TGN=KIF11;NS=0;AN=0;AFS=0,0;OH=0.0;MAF=0.0	GT:PL:GQ:DP:ADP:ACN	./.:40,3,0:0:1:0,1:2,0
NC_009144.3	36660998	.	A	G	70	.	TA=synonymous_variant;TID=rna-XM_001501035.6;TGN=IDE;TCO=664.3;TACH=EA664EA;NS=0;AN=0;AFS=0,0;OH=0.0;MAF=0.0	GT:PL:GQ:DP:BSDP:ACN	./.:70,6,0:0:2:0,0,2,0:2,0
NC_009144.3	36740874	.	A	T	70	.	TA=downstream_transcript_variant;TID=rna-XM_001502623.5;TGN=MARCH5;NS=0;AN=0;AFS=0,0;OH=0.0;MAF=0.0	GT:PL:GQ:DP:BSDP:ACN	./.:70,6,0:0:2:0,0,0,2:2,0
NC_009144.3	36768895	.	A	T	143	.	TA=5_prime_UTR_variant;TID=rna-XM_023642668.1;TGN=MARCH5;NS=0;AN=0;AFS=0,0;OH=0.0;MAF=0.0	GT:PL:GQ:DP:BSDP:ACN	./.:205,30,139:0:10:4,0,0,6:2,0
NC_009144.3	36796154	.	A	G	86	.	TA=5_prime_UTR_variant;TID=rna-XM_023642591.1;TGN=CPEB3;NS=0;AN=0;AFS=0,0;OH=0.0;MAF=0.0	GT:PL:GQ:DP:BSDP:ACN	./.:139,21,104:0:7:3,0,4,0:2,0
NC_009144.3	36800057	.	G	C	70	.	TA=5_prime_UTR_variant;TID=rna-XM_023642591.1;TGN=CPEB3;NS=0;AN=0;AFS=0,0;OH=0.0;MAF=0.0	GT:PL:GQ:DP:BSDP:ACN	./.:70,6,0:0:2:0,2,0,0:2,0
NC_009144.3	36800083	.	A	G	70	.	TA=5_prime_UTR_variant;TID=rna-XM_023642591.1;TGN=CPEB3;NS=0;AN=0;AFS=0,0;OH=0.0;MAF=0.0	GT:PL:GQ:DP:BSDP:ACN	./.:70,6,0:0:2:0,0,2,0:2,0
NC_009144.3	36800337	.	C	T	70	.	TA=5_prime_UTR_variant;TID=rna-XM_023642591.1;TGN=CPEB3;NS=0;AN=0;AFS=0,0;OH=0.0;MAF=0.0	GT:PL:GQ:DP:BSDP:ACN	./.:70,6,0:0:2:0,0,0,2:2,0
NC_009144.3	36802442	.	T	C	70	.	TA=5_prime_UTR_variant;TID=rna-XM_023642591.1;TGN=CPEB3;NS=0;AN=0;AFS=0,0;OH=0.0;MAF=0.0	GT:PL:GQ:DP:BSDP:ACN	./.:70,6,0:0:2:0,2,0,0:2,0
NC_009144.3	36802517	.	CTT	CT	40	.	TYPE=INDEL;TA=5_prime_UTR_variant;TID=rna-XM_023642591.1;TGN=CPEB3;NS=0;AN=0;AFS=0,0;OH=0.0;MAF=0.0	GT:PL:GQ:DP:ADP:ACN	./.:40,3,0:0:1:0,1:2,0
NC_009144.3	36805840	.	G	A	70	.	TA=5_prime_UTR_variant;TID=rna-XM_023642591.1;TGN=CPEB3;NS=0;AN=0;AFS=0,0;OH=0.0;MAF=0.0	GT:PL:GQ:DP:BSDP:ACN	./.:70,6,0:0:2:2,0,0,0:2,0
NC_009144.3	36809116	.	T	C	139	.	TA=5_prime_UTR_variant;TID=rna-XM_023642591.1;TGN=CPEB3;NS=0;AN=0;AFS=0,0;OH=0.0;MAF=0.0	GT:PL:GQ:DP:BSDP:ACN	./.:139,12,0:0:4:0,4,0,0:2,0
NC_009144.3	36813897	.	T	C	104	.	TA=5_prime_UTR_variant;TID=rna-XM_023642591.1;TGN=CPEB3;NS=0;AN=0;AFS=0,0;OH=0.0;MAF=0.0	GT:PL:GQ:DP:BSDP:ACN	./.:104,9,0:0:3:0,3,0,0:2,0
NC_009144.3	36821898	.	C	T	139	.	TA=5_prime_UTR_variant;TID=rna-XM_023642591.1;TGN=CPEB3;NS=0;AN=0;AFS=0,0;OH=0.0;MAF=0.0	GT:PL:GQ:DP:BSDP:ACN	./.:139,12,0:0:4:0,0,0,4:2,0
NC_009144.3	36952280	.	C	T	139	.	TA=3_prime_UTR_variant;TID=rna-XM_023642638.1;TGN=CPEB3;NS=0;AN=0;AFS=0,0;OH=0.0;MAF=0.0	GT:PL:GQ:DP:BSDP:ACN	./.:139,12,0:0:4:0,0,0,4:2,0
NC_009144.3	37066722	.	G	T	100	.	TA=upstream_transcript_variant;TID=rna-XM_023642579.1;TGN=BTAF1;NS=0;AN=0;AFS=0,0;OH=0.0;MAF=0.0	GT:PL:GQ:DP:BSDP:ACN	./.:100,9,0:0:3:0,0,0,3:2,0
NC_009144.3	37067136	.	C	G	139	.	TA=upstream_transcript_variant;TID=rna-XM_023642579.1;TGN=BTAF1;NS=0;AN=0;AFS=0,0;OH=0.0;MAF=0.0	GT:PL:GQ:DP:BSDP:ACN	./.:139,12,0:0:4:0,0,4,0:2,0
NC_009144.3	37086777	.	G	A	104	.	TA=upstream_transcript_variant;TID=rna-XM_023642567.1;TGN=BTAF1;NS=0;AN=0;AFS=0,0;OH=0.0;MAF=0.0	GT:PL:GQ:DP:BSDP:ACN	./.:104,9,0:0:3:3,0,0,0:2,0
NC_009144.3	37086823	.	T	C	104	.	TA=upstream_transcript_variant;TID=rna-XM_023642567.1;TGN=BTAF1;NS=0;AN=0;AFS=0,0;OH=0.0;MAF=0.0	GT:PL:GQ:DP:BSDP:ACN	./.:104,9,0:0:3:0,3,0,0:2,0
NC_009144.3	37087545	.	ATT	AT	40	.	TYPE=INDEL;TA=upstream_transcript_variant;TID=rna-XM_023642567.1;TGN=BTAF1;NS=0;AN=0;AFS=0,0;OH=0.0;MAF=0.0	GT:PL:GQ:DP:ADP:ACN	./.:40,3,0:0:1:0,1:2,0
NC_009144.3	37095918	.	AA	ACA	120	.	TYPE=INDEL;TA=upstream_transcript_variant;TID=rna-XM_023642682.1;TGN=FGFBP3;NS=0;AN=0;AFS=0,0;OH=0.0;MAF=0.0	GT:PL:GQ:DP:ADP:ACN	./.:120,9,0:0:3:0,3:2,0
NC_009144.3	37097014	.	A	G	100	.	TA=5_prime_UTR_variant;TID=rna-XM_023642682.1;TGN=FGFBP3;NS=0;AN=0;AFS=0,0;OH=0.0;MAF=0.0	GT:PL:GQ:DP:BSDP:ACN	./.:100,9,0:0:3:0,0,3,0:2,0
NC_009144.3	37160919	.	G	A	104	.	TA=synonymous_variant;TID=rna-XM_001502681.6;TGN=TNKS2;TCO=862.3;TACH=GA862GA;NS=0;AN=0;AFS=0,0;OH=0.0;MAF=0.0	GT:PL:GQ:DP:BSDP:ACN	./.:104,9,0:0:3:3,0,0,0:2,0
NC_009144.3	37204233	.	C	G	139	.	TA=upstream_transcript_variant;TID=rna-XM_001502681.6;TGN=TNKS2;NS=0;AN=0;AFS=0,0;OH=0.0;MAF=0.0	GT:PL:GQ:DP:BSDP:ACN	./.:139,12,0:0:4:0,0,4,0:2,0
NC_009144.3	37204332	.	G	A	139	.	TA=upstream_transcript_variant;TID=rna-XM_001502681.6;TGN=TNKS2;NS=0;AN=0;AFS=0,0;OH=0.0;MAF=0.0	GT:PL:GQ:DP:BSDP:ACN	./.:139,12,0:0:4:4,0,0,0:2,0
NC_009144.3	37204489	.	C	T	70	.	TA=upstream_transcript_variant;TID=rna-XM_001502681.6;TGN=TNKS2;NS=0;AN=0;AFS=0,0;OH=0.0;MAF=0.0	GT:PL:GQ:DP:BSDP:ACN	./.:70,6,0:0:2:0,0,0,2:2,0
NC_009144.3	37318760	.	TA	TAA	40	.	TYPE=INDEL;TA=upstream_transcript_variant;TID=rna-XM_001502693.6;TGN=PPP1R3C;NS=0;AN=0;AFS=0,0;OH=0.0;MAF=0.0	GT:PL:GQ:DP:ADP:ACN	./.:40,3,0:0:1:0,1:2,0
NC_009144.3	37321923	.	A	C	70	.	TA=synonymous_variant;TID=rna-XM_001502693.6;TGN=PPP1R3C;TCO=112.3;TACH=LQ112LQ;NS=0;AN=0;AFS=0,0;OH=0.0;MAF=0.0	GT:PL:GQ:DP:BSDP:ACN	./.:70,6,0:0:2:0,2,0,0:2,0
NC_009144.3	37322259	.	T	A	70	.	TA=synonymous_variant;TID=rna-XM_001502693.6;TGN=PPP1R3C;TCO=224.3;TACH=SV224SV;NS=0;AN=0;AFS=0,0;OH=0.0;MAF=0.0	GT:PL:GQ:DP:BSDP:ACN	./.:70,6,0:0:2:2,0,0,0:2,0
NC_009144.3	37322757	.	T	C	70	.	TA=3_prime_UTR_variant;TID=rna-XM_001502693.6;TGN=PPP1R3C;NS=0;AN=0;AFS=0,0;OH=0.0;MAF=0.0	GT:PL:GQ:DP:BSDP:ACN	./.:70,6,0:0:2:0,2,0,0:2,0
NC_009144.3	37322854	.	G	A	70	.	TA=3_prime_UTR_variant;TID=rna-XM_001502693.6;TGN=PPP1R3C;NS=0;AN=0;AFS=0,0;OH=0.0;MAF=0.0	GT:PL:GQ:DP:BSDP:ACN	./.:70,6,0:0:2:2,0,0,0:2,0
NC_009144.3	37323186	.	T	A	104	.	TA=3_prime_UTR_variant;TID=rna-XM_001502693.6;TGN=PPP1R3C;NS=0;AN=0;AFS=0,0;OH=0.0;MAF=0.0	GT:PL:GQ:DP:BSDP:ACN	./.:104,9,0:0:3:3,0,0,0:2,0
NC_009144.3	37323385	.	T	A	82	.	TA=3_prime_UTR_variant;TID=rna-XM_001502693.6;TGN=PPP1R3C;NS=0;AN=0;AFS=0,0;OH=0.0;MAF=0.0	GT:PL:GQ:DP:BSDP:ACN	./.:82,9,0:0:3:3,0,0,0:2,0
NC_009144.3	37468111	.	G	A	70	.	TA=5_prime_UTR_variant;TID=rna-XM_023642743.1;TGN=HECTD2;NS=0;AN=0;AFS=0,0;OH=0.0;MAF=0.0	GT:PL:GQ:DP:BSDP:ACN	./.:70,6,0:0:2:2,0,0,0:2,0
NC_009144.3	37471797	.	TG	TGG	40	.	TYPE=INDEL;TA=5_prime_UTR_variant;TID=rna-XM_023642743.1;TGN=HECTD2;NS=0;AN=0;AFS=0,0;OH=0.0;MAF=0.0	GT:PL:GQ:DP:ADP:ACN	./.:40,3,0:0:1:0,1:2,0
NC_009144.3	37482862	.	CA	CAA	80	.	TYPE=INDEL;TA=5_prime_UTR_variant;TID=rna-XM_023642743.1;TGN=HECTD2;NS=0;AN=0;AFS=0,0;OH=0.0;MAF=0.0	GT:PL:GQ:DP:ADP:ACN	./.:80,6,0:0:2:0,2:2,0
[truncated: 109,895 more rows]

## Sheet: Gene list
Gene list mutations
LOC111772506
LOC100067086
CYP2E1
LOC100067067
LOC100067042
LOC100066894
LOC111772516
LOC100066808
LOC100066831
LOC100066391
LOC100066851
LOC106782052
SPRN
MTG1
FUOM
PRAP1
CALY
LOC106782066
LOC100146619
TUBGCP2
ADAM8
VENTX
UTF1
KNDC1
ADGRA1
CFAP46
PWWP2B
LRRC27
STK32C
DPYSL4
JAKMIP3
BNIP3
PPP2R2D
LOC100051859
GLRX3
LOC111772731
EBF3
MGMT
MKI67
PTPRE
FOXI2
NPS
DOCK1
FAM196A
C1H10orf90
ADAM12
FANK1
DHX32
UROS
LOC106782034
MMP21
EDRF1
TEX36
CTBP2
ZRANB1
ABRAXAS2
FAM53B
LHPP
NKX1-2
OAT
CHST15
CPXM2
GPR26
BUB3
HMX3
ACADSB
IKZF5
PSTK
C1H10orf88
LOC100050490
LOC102148076
CUZD1
LOC100058262
C1H10orf120
LOC102149122
LOC111769627
LOC111772889
LOC111772887
PLEKHA1
BTBD16
TACC2
LOC111772912
NSMCE4A
LOC111772923
ATE1
FGFR2
WDR11
PLPP4
SEC23IP
INPP5F
BAG3
TIAL1
GRK5
LOC106782043
PRDX3
SFXN4
FAM45A
NANOS1
CACUL1
PRLHR
FAM204A
EMX2
PDZD8
KCNK18
VAX1
SHTN1
HSPA12A
C1H10orf82
CCDC172
GFRA1
ATRNL1
TRUB1
FAM160B1
ABLIM1
AFAP1L2
VWA2
TDRD1
CCDC186
NHLRC2
DCLRE1A
PLEKHS1
CASP7
NRAP
HABP2
TCF7L2
VTI1A
ZDHHC6
ACSL5
LOC100068630
TECTB
GPAM
ADRA2A
SHOC2
BBIP1
PDCD4
RBM20
SMC3
SMNDC1
MXI1
ADD3
XPNPEP1
SORCS1
SORCS3
CFAP58
ITPRIP
GSTO2
CFAP43
SFR1
COL17A1
SLK
STN1
SH3PXD2A
NEURL1
CALHM3
CALHM1
CALHM2
ATP5MD
PCGF6
NT5C2
CNNM2
BORCS7
WBP1L
SFXN2
ARL3
TRIM8
SUFU
ACTR1A
MFSD13A
LOC111773378
CUEDC2
GBF1
ELOVL3
PPRC1
LDB1
C1H10orf76
KCNIP2
MGEA5
NPM3
FGF8
FBXW4
BTRC
TLX1
SFXN3
PDZD7
LZTS2
SLF2
HIF1AN
NDUFB8
SEC31B
WNT8B
PKD2L1
CWF19L1
CHUK
ERLIN1
CPN1
DNMBP
ABCC2
COX15
SLC25A28
NKX2-3
CNNM1
HPSE2
HPS1
PYROXD2
R3HCC1L
SFRP5
ZFYVE27
MARVELD1
MORN4
HOGA1
ANKRD2
UBTD1
MMS19
ZDHHC16
PGAM1
RRP12
FRAT1
ARHGAP19
SLIT1
LCOR
PIK3AP1
TM9SF3
TLL2
OPALIN
DNTT
ZNF518A
CCNJ
CC2D2B
ENTPD1
TCTN3
ALDH18A1
LOC102149234
SORBS1
LOC100061367
LOC100061400
CYP2C92
LOC100061502
CYP2C113
LOC100061609
HELLS
TBC1D12
NOC3L
PLCE1
SLC35G1
LGI1
FRA10AC1
PDE6C
CEP55
MYOF
LOC100071214
CYP26A1
EXOC6
KIF11
IDE
MARCH5
CPEB3
BTAF1
FGFBP3
TNKS2
PPP1R3C
HECTD2
PCGF5
ANKRD1
RPP30
HTR7
KIF20B
PANK1
SLC16A12
IFIT5
LOC100630879
LOC100071611
LIPA
CH25H
FAS
ACTA2
STAMBPL1
LIPM
LIPN
LOC100062243
LOC100071675
LOC100071694
LOC100071699
LOC100071706
RNLS
PTEN
KLLN
ATAD1
PAPSS2
MINPP1
SGMS1
ASAH2
A1CF
PRKG1
MBL2
LOC106782067
PCDH15
IPMK
UBE2D1
TFAM
BICC1
PHYHIPL
FAM13C
SLC16A9
MRLN
CCDC6
ANK3
CDK1
RHOBTB1
LOC111773990
TMEM26
CABCOCO1
ARID5B
RTKN2
ADO
EGR2
NRBF2
JMJD1C
CTNNA3
LRRTM3
SIRT1
HERC4
MYPN
ATOH7
PBLD
HNRNPH3
RUFY2
DNA2
SLC25A16
TET1
STOX1
SRGN
VPS26A
SUPV3L1
HKDC1
HK1
TSPAN15
NEUROG3
FAM241B
COL13A1
LOC100063355
AIFM2
PPA1
LRRC20
EIF4EBP2
NODAL
PALD1
PRF1
ADAMTS14
TBATA
SGPL1
PCBD1
UNC5B
SLC29A3
CDH23
C1H10orf105
VSIR
PSAP
CHST3
SPOCK2
ANAPC16
DDIT4
MICU1
MCU
PLA2G12B
P4HA1
NUDT13
CFAP70
ANXA7
USP54
SYNPO2L
SEC24C
NDST2
CAMK2G
VCL
AP3M1
KAT6B
DUSP13
SAMD8
ZNF503
KCNMA1
DLG5
POLR3A
RPS24
ZMIZ1
PPIF
ZCCHC24
ANXA11
PLAC9
LOC102150428
LOC102150467
AGT
PGBD5
GALNT2
URB2
TAF5L
ABCB10
NUP133
ACTA1
CCSAP
RAB4A
RHOU
LOC100054225
RASSF4
CXCL12
ZNF239
LOC102150917
HNRNPF
RASGEF1A
CSGALNACT2
RET
LOC106782110
LOC100056155
LOC100056197
ZNF248
LOC100056282
LOC100056321
LOC102147809
LOC100056363
LOC100056446
CHRM3
ZP4
RYR2
MTR
ACTN2
HEATR1
LGALS8
EDARADD
ERO1B
NID1
LYST
LOC100050801
GNG4
TBCE
GGPS1
LOC111774986
RBM34
SLC35F3
NTPCR
PCNX2
MAP10
SIPA1L2
DISC1
EGLN1
SPRTN
FAM89A
ARV1
TTC13
C1H1orf198
CAPN9
ALOX5
MARCH8
ZFAND4
LOC100062210
NCOA4
OGDHL
CHAT
ERCC6
DRGX
C1H10orf71
C1H10orf128
FAM170B
VSTM4
LRRC18
WDFY4
ARHGAP22
MAPK8
FRMPD2
PTPN20
GDF2
RBP3
ZNF488
LOC102148892
LOC102147509
LOC102148936
LOC100052045
LOC100052105
LOC100064042
FAM35A
GLUD1
FAM25A
MMRN2
BMPR1A
LDB3
OPN4
WAPL
GRID1
CCSER2
RGR
LRIT1
LRIT2
CDHR1
C1H10orf99
GHITM
NRG3
LOC111775008
SH2D4B
TSPAN14
FAM213A
DYDC2
DYDC1
MAT1A
SFTPA1
LOC100066313
SFTPD
LOC100066811
EFL1
LOC102150610
LOC111775051
TMC3
STARD5
IL16
TLNRD1
MESD
CEMIP
ABHD17C
LOC111775061
ARNT2
SAXO2
LOC100067811
LOC111775136
BNC1
TM6SF1
BTBD1
C1H15orf40
FAM103A1
HOMER2
WHAMM
FSD2
LOC102148634
AP3B2
CPEB1
PDE8A
SLC28A1
ALPK3
ZNF592
SEC11A
WDR73
ZSCAN2
ZNF774
IQGAP1
CRTC3
BLM
FURIN
FES
MAN2A2
UNC45A
RCCD1
VPS33B
NGRN
LOC100053576
GDPGP1
SEMA4B
IDH2
ZNF710
ARPIN
AP3S2
ANPEP
WDR93
PEX11A
PLIN1
KIF7
TICRR
RHCG
LOC102149743
POLG
FANCI
RLBP1
ABHD2
HAPLN3
ACAN
ISG20
AEN
DET1
MRPL46
NTRK3
AGBL1
KLHL25
AKAP13
SV2B
SLCO3A1
ST8SIA2
C1H15orf32
FAM174B
CHD2
RGMA
MCTP2
NR2F2
SPATA8
ARRDC4
FAM169B
PGPEP1L
IGF1R
SYNM
TTC23
LRRC28
LOC111775420
MEF2A
LYSMD4
ADAMTS17
CERS3
LINS1
ASB7
ALDH1A3
LRRK1
CHSY1
SELENOS
SNRPA1
PCSK6
TM2D3
TARSL2
TJP1
FAM189A1
APBA2
MCEE
FAN1
MTMR10
TRPM1
OTUD7A
LOC100060521
MKRN3
SNRPN
LOC102150068
UBE3A
ATP10A
GABRB3
GABRG3
OCA2
HERC2
NIPA2
CYFIP1
LOC102150756
ZFAND6
BCL2A1
LOC100050004
KIAA1024
LOC111775256
TMED3
ANKRD34C
RASGRF1
ADAMTS7
TBC1D2B
SH2D7
CIB2
IDH3A
ACSBG1
WDR61
CRABP1
IREB2
HYKK
PSMA4
CHRNA5
NRG4
TMEM266
ETFA
SCAPER
RCN2
PSTPIP1
PEAK1
HMG20A
LINGO1
LOC111775709
ODF3L1
CSPG4
SNX33
IMP3
SNUPN
PTPN9
SIN3A
MAN2C1
NEIL1
LOC111775309
C1H15orf39
PPCDC
SCAMP5
RPP25
COX5A
MPI
SCAMP2
ULK3
LMAN1L
CSK
LOC111775325
CYP1A2
CYP1A1
EDC3
CLK3
ARID3B
LOC102147590
LOC100062522
SEMA7A
CYP11A1
CCDC33
STRA6
ISLR
ISLR2
PML
STOML1
LOXL1
TBC1D21
C1H15orf59
CD276
REC114
HCN4
NEO1
BBS4
TMEM202
HEXA
CELF6
PARP6
PKM
GRAMD2A
SENP8
MYO9A
NR2E3
THSD4
LRRC49
THAP10
LARP6
TLE3
RPLP1
KIF23
PAQR5
GLCE
NOX5
ANP32A
CORO2B
ITGA11
FEM1B
CLN6
CALML4
PIAS1
SKOR1
MAP2K5
IQCH
AAGAB
SMAD3
SMAD6
LCTL
ZWILCH
SNAPC5
MAP2K1
TIPIN
DIS3L
MEGF11
RAB11A
DENND4A
SLC24A1
INTS14
DPP8
IGDCC4
PARP16
CILP
UBAP1L
KBTBD13
RASL12
SLC51B
SPG21
ANKDD1A
PLEKHO2
PIF1
OAZ2
ZNF609
TRIP4
CSNK1G1
SNX22
SNX1
FAM96A
DAPK2
LOC106782134
HERC1
FBXL22
USP3
CA12
APH1B
RAB8B
RPS27L
LACTB
TPM1
TLN2
C2CD4B
C2CD4A
VPS13C
RORA
ICE2
ANXA2
FOXB1
BNIP2
GTF2A2
GCNT3
FAM81A
MYO1E
SLTM
MINDY2
ADAM10
LIPC
AQP9
ALDH1A2
CGNL1
TCF12
LOC102151092
ZNF280D
TEX9
MNS1
NEDD4
PRTG
PYGO1
DNAAF4
PIGB
PIGBOS1
RAB27A
RSL24D1
UNC13C
WDR72
ONECUT1
FAM214A
ARPP19
MYO5A
MYO5C
GNB5
MAPK6
LEO1
LOC100069641
TMOD3
TMOD2
LYSMD2
SCG3
DMXL2
GLDN
CYP19A1
AP4E1
SPPL2A
TRPM7
USP50
USP8
GABPB1
HDC
ATP8B4
FAM227B
GALK2
COPS2
SECISBP2L
SHC4
CEP152
FBN1
SEMA6D
SLC30A4
C1H15orf48
GATM
SLC28A2
SHF
DUOX1
DUOXA1
DUOX2
SORD
TERB2
TRIM69
B2M
PATL2
SPG11
EIF3J
CTDSPL2
FRMD5
WDR76
HYPK
ELL3
PDIA3
CATSPER2
STRC
PPIP5K1
MAP1A
TP53BP1
ADAL
LCMT2
TGM7
TGM5
EPB42
CCNDBP1
TMEM62
UBR1
TTBK2
CDAN1
STARD9
LRRC57
SNAP23
ZNF106
CAPN3
GANC
VPS39
PLA2G4F
PLA2G4D
PLA2G4E
EHD4
SPTBN5
PLA2G4B
MAPKBP1
MGA
TYRO3
RPAP1
ITPKA
RTF1
NDUFAF1
NUSAP1
OIP5
CHP1
EXD1
INO80
DLL4
VPS18
RHOV
SPINT1
ZFYVE19
C1H15orf62
DNAJC17
RAD51
KNL1
RPUSD2
CCDC32
BAHD1
IVD
KNSTRN
DISP2
INAFM2
PLCB2
ANKRD63
PAK6
BUB1B
EIF2AK4
GPR176
FSIP1
THBS1
C1H15orf53
RASGRP1
FAM98B
SPRED1
MEIS2
DPH6
ZNF770
AQR
ACTC1
ARHGAP11A
SCG5
GREM1
FMN1
RYR3
CHRM5
KATNBL1
EMC4
SLC12A6
NUTM1
LOC106782153
LOC100071951
LOC100071958
LOC100071963
LOC100071966
LOC100071974
LOC100072000
LOC100072004
LOC100072033
LOC100058174
LOC100072036
LOC100072040
LOC100072052
LOC100072071
LOC102148296
LOC111775721
LOC100072107
LOC100072120
LOC100072136
LOC100072149
LOC102148912
LOC100072158
LOC100072163
LOC100072168
LOC100072172
LOC100072176
LOC100072179
LOC100072184
LOC100072192
LOC100072195
LOC100072211
LOC100072215
LOC100072227
LOC100072245
LOC100072254
LOC100072265
LOC100072271
LOC100072282
LOC100072408
LOC100072414
LOC111776211
LOC100072443
LOC100072447
LOC100058435
LOC100072457
LOC100072464
LOC100072469
LOC100072473
LOC100072477
LOC100072479
LOC100072489
LOC100072493
LOC100072499
LOC100072508
LOC100072514
LOC100058482
LOC100072520
LOC111768405
LOC100072530
LOC100072536
LOC100058524
LOC100072541
LOC100072546
LOC106782093
LOC100072555
TTC5
CCNB1IP1
PARP2
TEP1
KLHL33
LOC100072585
OSGEP
APEX1
LOC100058685
LOC100072592
LOC100058767
LOC100072612
RNASE10
RNASE9
RNASE12
LOC100072642
RNASE4
RNASE6
RNASE1
EDDM3B
LOC102148204
METTL17
SLC39A2
NDRG2
RNASE13
ARHGEF40
ZNF219
TMEM253
LOC100072715
HNRNPC
LOC111768548
RPGRIP1
CHD8
RAB2B
METTL3
SALL2
LOC100072736
LOC100068177
LOC100072741
LOC100059491
LOC100072752
LOC111767719
LOC102150572
LOC100058866
LOC106782142
DAD1
ABHD4
LOC100056790
LOC100056663
LOC100056576
LOC100056528
OXA1L
SLC7A7
MMP14
LRP10
REM2
RBM23
PRMT5
HAUS4
C1H14orf93
PSMB5
PSMB11
CDH24
ACIN1
C1H14orf119
LOC111768609
CEBPE
SLC7A8
RNF212B
HOMEZ
PPP1R3E
BCL2L2
PABPN1
SLC22A17
EFS
IL25
CMTM5
MYH6
MYH7
ZFHX2
THTPA
AP1G2
JPH4
DHRS2
LOC100055175
DHRS4
CARMIL3
CPNE6
NRL
PCK2
DCAF11
FITM1
PSME1
EMC9
PSME2
IRF9
REC8
IPO4
TM9SF1
TSSK4
CHMP4A
GMPR2
TINF2
RABGGTA
CIDEB
LTB4R
ADCY4
RIPK3
NFATC4
NYNRIN
CBLN3
SDR39U1
LOC100050866
LOC100065552
LOC100053921
LOC100053869
LOC100052292
LOC111772489
GZMB
LOC100147522
LOC100049805
LOC100052526
LOC100052582
LOC100052638
LOC100052951
LOC100053001
LOC111768782
STXBP6
NOVA1
FOXG1
PRKD1
G2E3
SCFD1
COCH
AP4S1
HECTD1
HEATR5A
DTD2
GPR33
NUBPL
ARHGAP5
AKAP6
NPAS3
EGLN3
LOC106782221
SNX6
CFL2
LOC106782218
BAZ1A
LOC100057679
SRP54
INSM2
RALGAPA1
BRMS1L
MBIP
NKX2-1
NKX2-8
PAX9
SLC25A21
MIPOL1
FOXA1
TTC6
SSTR1
SEC23A
GEMIN2
TRAPPC6B
MIA2
FBXO33
LRFN5
KLHL28
TOGARAM1
PRPF39
FANCM
MIS18BP1
RPS29
LRR1
DNAAF2
POLE2
KLHDC1
NEMF
LOC111769311
ARF6
SOS2
L2HGDH
TMA7
ATP5S
CDKL1
MAP4K5
ATL1
SAV1
NIN
LOC111769351
ABHD12B
FRMD6
GNG2
NID2
PTGDR
LOC111772605
LOC100067247
HOOK1
FGGY
JUN
MYSM1
TACSTD2
OMA1
DAB1
C8B
C8A
FYB2
PRKAA2
PLPP3
USP24
PCSK9
BSND
LEXM
TTC22
PARS2
TTC4
MROH7
FAM151A
ACOT11
SSBP3
MRPL37
CYB5RL
CDCP2
TCEANC2
TMEM59
LDLRAD1
LRRC42
HSPB11
DIO1
YIPF1
NDC1
GLIS1
LRP8
MAGOH
C2H1orf123
CPT2
PODN
ZYG11A
ZYG11B
SHISAL2A
GPX7
ZCCHC11
ORC1
CC2D1B
ZFYVE9
BTF3L4
KTI12
TXNDC12
RAB3B
NRDC
OSBPL9
LOC100062428
EPS15
TTC39A
RNF11
C2H1orf185
ELAVL4
AGBL4
SPATA6
SLC5A9
TRABD2B
FOXE3
STIL
TAL1
PDZK1IP1
CYP4X1
LOC100063993
LOC100064020
LOC102148080
LOC111767451
LOC100064146
LOC100064176
LOC100064287
EFCAB14
TEX38
MOB3C
MKNK1
KNCN
DMBX1
FAAH
NSUN4
LOC100051878
LRRC41
RAD54L
LURAP1
POMGNT1
TSPAN1
LOC100052122
MAST2
IPP
TMEM69
GPBP1L1
LOC111772607
CCDC17
NASP
AKR1A1
PRDX1
MMACHC
MUTYH
HPDL
ZSWIM5
UROD
HECTD3
LOC111770308
EIF2B3
PTCH2
BTBD19
PLK3
BEST4
KIF2C
C2H1orf228
TMEM53
RNF220
ERI3
LOC111771068
KLF17
SLC6A9
CCDC24
B4GALT2
ARTN
ST3GAL3
KDM4A
PTPRF
HYI
SZT2
MED8
ELOVL1
MPL
TIE1
C2H1orf210
CFAP57
LOC100629289
LOC100066777
LOC100053497
SLC2A1
ERMAP
SVBP
TMEM269
C2H1orf50
P3H1
CLDN19
PPIH
CCDC30
PPCS
ZMYND12
RIMKLA
FOXJ3
HIVEP3
EDN2
SCMH1
SLFNL1
CTPS1
CITED4
KCNQ4
NFYC
RIMS3
LOC100629793
LOC100068087
EXO5
ZFP69
ZFP69B
ZMPSTE24
TMCO2
RLF
PPT1
CAP1
MFSD2A
TRIT1
BMP8B
PPIE
HPCAL4
NT5C1A
HEYL
PABPC4
LOC100054282
LOC100068680
OXCT2
MACF1
NDUFS5
RHBDL2
MYCBP
POU3F1
FHL3
INPP5B
MTF1
MANEAL
EPHA10
CDCA8
C2H1orf109
RSPO1
GNL2
DNALI1
SNIP1
ZC3H12A
GRIK3
CSF3R
MRPS15
OSCP1
STK40
SH3D21
THRAP3
COL8A2
ADPRHL2
TEKT2
AGO3
AGO1
AGO4
CLSPN
C2H1orf216
PSMB2
TFAP2E
NCDN
KIAA0319L
ZMYM4
SFPQ
ZMYM1
ZMYM6
TMEM35B
DLGAP3
SMIM12
GJA4
GJB3
GJB4
GJB5
LOC111770296
C2H1orf94
CSMD2
ZSCAN20
LOC100069988
PHC2
A3GALT2
ZNF362
TRIM62
AZIN2
AK2
TMEM54
HPCA
FNDC5
S100PBP
KIAA1522
SYNC
RBBP4
ZBTB8A
ZBTB8B
BSDC1
TSSK3
MARCKSL1
LCK
FAM167B
EIF3I
DCDC2B
CCDC28B
TXLNA
KPNA6
TMEM39B
PTP4A2
SPOCD1
ADGRB2
COL16A1
HCRTR1
SERINC2
FABP3
ZCCHC17
SNRNP40
NKAIN1
PUM1
SDC3
LAPTM5
MATN1
PTPRU
MECR
EPB41
OPRD1
YTHDF2
GMEB1
TAF12
RCC1
PHACTR4
MED18
SESN2
ATP5IF1
PTAFR
EYA3
SMPDL3B
PPP1R8
STX12
FAM76A
IFI6
FGR
AHDC1
GPR3
WDTC1
SLC9A1
TRNP1
GPATCH3
SFN
HMGN2
DHDDS
ZNF683
CRYBG2
UBXN11
CEP85
LOC111772401
CATSPER4
CNKSR1
FAM110D
TRIM63
SLC30A2
EXTL1
PAFAH2
PAQR7
MTFR1L
LDLRAP1
MACO1
RHCE
TMEM50A
RSRP1
LOC100071364
RUNX3
SRRM1
NCMAP
NIPAL3
GRHL3
IFNLR1
IL22RA1
MYOM3
SRSF10
PNRC2
CNR2
FUCA1
HMGCL
LYPLA2
PITHD1
ID3
E2F2
ASAP3
ZNF436
HNRNPR
HTR1D
LUZP1
TEX46
EPHB2
C1QB
C1QA
EPHA8
ZBTB40
WNT4
CDC42
LOC100630426
HSPG2
LDLRAD2
RAP1GAP
ALPL
ECE1
EIF4G3
HP1BP3
SH2D5
KIF17
DDOST
PINK1
CDA
MUL1
CAMK2N1
VWA5B1
PLA2G2C
UBXN10
PLA2G2D
PLA2G5
PLA2G2A
OTUD3
RNF186
TMCO4
HTR6
LOC100071893
CAPZB
PQLC2
LOC100146563
EMC1
UBR4
IFFO2
ALDH4A1
KLHDC7A
IGSF21
ACTL8
ARHGEF10L
PADI6
PADI4
PADI3
CROCC
NECAP2
SPATA21
SZRD1
FBXO42
RSG1
ARHGEF19
EPHA2
LOC100050294
HSPB7
ZBTB17
SPEN
FBLIM1
TMEM82
SLC25A34
AGMAT
CASP9
FHAD1
TMEM51
KAZN
PRDM2
PDPN
LRRC38
LOC100055371
AADACL3
DHRS3
VPS13D
TNFRSF1B
TNFRSF8
MIIP
MFN2
PLOD1
KIAA2013
NPPB
CLCN6
MTHFR
C2H1orf167
AGTRAP
DRAXIN
MAD2L2
FBXO6
LOC100056417
FBXO2
DISP3
UBIAD1
MTOR
ANGPTL7
SRM
CASZ1
PEX14
KIF1B
UBE4B
RBP7
NMNAT1
LZIC
CTNNBIP1
CLSTN1
PIK3CD
TMEM201
SPSB1
LOC111770413
H6PD
GPR157
SLC2A5
LOC102148761
RERE
TNFRSF9
PER3
CAMTA1
DNAJC11
THAP3
PHF13
KLHL21
ZBTB48
TAS1R1
PLEKHG5
TNFRSF25
ESPN
HES2
ACOT7
GPR153
HES3
ICMT
RNF207
RPL22
CHD5
KCNAB2
NPHP4
AJAP1
C2H1orf174
DFFB
CEP104
LRRC47
SMIM1
CCDC27
TP73
WRAP73
TPRG1L
MEGF6
ARHGEF16
PRDM16
ACTRT2
TTC34
MMEL1
FAM213B
TNFRSF14
PEX10
GABRD
CFAP74
GNB1
LOC100065083
LOC100033941
MMP23B
MIB2
FNDC10
TMEM240
LOC111772475
VWA1
LOC111772477
MRPL20
MXRA8
CPTP
SCNN1D
UBE2J2
B3GALT6
SDF4
TNFRSF4
TNFRSF18
LOC111772483
TTLL10
RNF223
LOC100146191
AGRN
PERM1
ATP6V1B2
LZTS1
FAM160B2
NUDT18
BMP1
PIWIL2
C2H8orf58
CCAR2
PEBP4
RHOBTB2
LOXL2
ENTPD4
SLC25A37
NKX3-1
NKX2-6
STC1
ADAM28
ADAMDEC1
ADAM7
NEFM
DOCK5
CDCA2
EBF2
PPP2R2A
BNIP3L
DPYSL2
ADRA1A
STMN4
PTK2B
CHRNA2
EPHX2
LOC100060483
CLU
SCARA3
CCDC25
ESCO2
SCARA5
NUGGC
ELP3
PNOC
ZNF395
FBXO16
FZD3
EXTL3
INTS9
HMBOX1
KIF13B
MSRA
LOC106782834
LOC100061896
PRSS55
RP1L1
C2H8orf74
XKR6
MTMR9
LOC100147648
FAM167A
BLK
GATA4
NEIL2
FDFT1
CTSB
DEFB136
DEFB135
DEFB134
ADAM29
CEP44
FBXO8
HAND2
SAP30
SCRG1
AADAT
MFAP3L
HPF1
CLCN3
NEK1
SH3RF1
PALLD
CBR4
DDX60L
DDX60
LOC100067608
TLL1
CPE
MSMO1
KLHL2
LOC100068191
LOC100068208
LOC111770349
LOC100068320
LOC100061588
APELA
MARCH1
TMA16
TKTL2
NPY5R
NPY1R
NAF1
FSTL5
RAPGEF2
FNIP2
RXFP1
TMEM144
GRIA2
GLRB
PDGFC
CTSO
ASIC5
GUCY1A1
MAP9
NPY2R
RBM46
LRAT
FGB
PLRG1
DCHS2
SFRP2
TLR2
TMEM131L
MND1
TRIM2
FHDC1
ARFIP1
TIGD4
TMEM154
FBXW7
GATB
FAM160A1
SH3D19
RPS3A
LRBA
LOC111770477
LOC111772538
NR3C2
PRMT9
TTC29
SLC10A7
LOC111770363
LOC102150014
ZNF827
C2H4orf51
MMAA
SMAD1
OTUD4
ABCE1
HHIP
GYPA
FREM3
SMARCA5
GAB1
USP38
INPP4B
IL15
ZNF330
RNF150
MGAT4D
SCOC
MAML3
NDUFC1
ELF2
SLC7A11
PCDH18
PABPC4L
PCDH10
C2H4orf33
SCLT1
JADE1
LARP1B
ABHD18
MFSD8
PLK4
HSPA4L
INTU
FAT4
SPRY1
SPATA5
NUDT6
FGF2
BBS12
ADAD1
KIAA1109
TRPC3
BBS7
EXOSC9
TMEM155
ANXA5
QRFPR
TNIP3
NDNF
PRDM5
MAD2L1
LOC102150444
PDE5A
FABP2
USP53
MYOZ2
SYNPO2
SEC24D
METTL14
PRSS12
NDST3
LOC100072487
TRAM1L1
NDST4
LOC111770560
UGT8
ARSJ
CAMK2D
ANK2
LARP7
ZGRF1
NEUROG2
ALPK1
AP1AR
LOC111770565
FAM241A
PITX2
ENPEP
ELOVL6
EGF
LRIT3
RRH
GAR1
CFI
PLA2G12A
CASP6
MCUB
COL25A1
OSTC
RPL34
LEF1
HADH
CYP2U1
SGMS2
PAPSS1
DKK2
GIMD1
AIMP1
TBCK
NPNT
GSTCD
INTS12
ARHGEF38
PPA2
TET2
ORC6
MYLK3
LOC111772732
GPT2
DNAJA2
NETO2
LOC102151065
ITFG1
PHKB
ABCC12
ABCC11
LONP2
SIAH1
N4BP1
CBLN1
C3H16orf78
[truncated: 9,688 more rows]
